# Supplementary material for: Nucleus-translocated GCLM promotes chemoresistance in colorectal cancer through a moonlighting function
Source: Nat Commun. 2025 Jan 2;16:263. doi: 10.1038/s41467-024-55568-1 (PMC11696352; doi:10.1038/s41467-024-55568-1)
Supplement: Supplementary file 2 — Supplementary Data 1 [file 41467_2024_55568_MOESM2_ESM.xlsx]

## Sheet: replicate1
Supplementary data 1-1. Analyzed CRISPR screen data (replicate1)
id	neg|lfc	neg|p-value	neg|score	sgRNA num	neg|goodsgrna
HGLibA_14133	-12.462	0.0064278	0.0066126	1	1
CES1	-10.62	0.00037203	9.35e-05	4	3
NUDT5	-9.9965	0.0010944	0.00025954	4	3
HS3ST3B1	-9.7847	0.00064902	0.00016053	4	4
FADS3	-9.6696	0.0065364	0.0017586	4	4
MTHFD2L	-9.2015	0.040068	0.015218	3	2
LIPM	-9.0508	0.044413	0.016937	3	2
ALOX5	-9.0322	0.017822	0.0050892	4	4
NME5	-8.7442	0.054178	0.021033	3	3
GDPD5	-8.6764	0.02774	0.0081805	4	3
ACBD6	-8.5458	0.027137	0.010014	3	2
PAPSS1	-8.4017	0.0044943	0.0011771	4	4
HCCS	-8.3979	0.018496	0.0053092	4	3
ACER2	-8.3946	0.017127	0.0048844	4	4
PFKL	-8.3936	0.010116	0.0027777	4	4
GALT	-8.3249	0.014591	0.0041348	4	4
PLPP4	-8.2707	0.011017	0.0030314	4	4
HGLibA_14101	-8.2649	0.082214	0.081271	1	1
ALG1	-8.2488	0.031025	0.0092456	4	3
NT5C1B	-7.9929	0.025013	0.0073636	4	3
SHMT2	-7.9405	0.018056	0.0051651	4	3
DGKQ	-7.9204	0.014466	0.0040937	4	3
CPT1C	-7.8882	0.02774	0.0081805	4	3
GALK2	-7.8436	0.092989	0.038063	3	2
NNT	-7.8363	0.060593	0.023803	3	2
HGLibA_14096	-7.8159	0.093397	0.09279	1	1
NDUFA11	-7.7095	0.024437	0.007162	4	3
GRHPR	-7.5795	0.044478	0.013497	4	4
GCLM	-7.5759	0.02063	0.0059847	4	3
ASS1	-7.443	0.028201	0.0083313	4	4
PLA2G5	-7.4046	0.094244	0.038639	3	3
CKB	-7.189	0.052951	0.016382	4	3
GFPT1	-7.0939	0.037097	0.011158	4	3
KHK	-7.0239	0.034284	0.010306	4	3
CLYBL	-7.012	0.030227	0.0089851	4	3
GGH	-6.9931	0.066708	0.021109	4	4
AMDHD2	-6.9069	0.035126	0.010544	4	3
AGMAT	-6.8534	0.0074162	0.0019894	4	4
ACAT2	-6.8402	0.032302	0.0096588	4	4
MAOB	-6.8339	0.056193	0.01752	4	3
HGLibA_14113	-6.8321	0.13493	0.13389	1	1
HAS3	-6.7651	0.0033972	0.00087231	4	4
MCCC2	-6.6542	0.064454	0.020303	4	3
GPAM	-6.6345	0.15166	0.065304	3	2
PLPP7	-6.6158	0.086923	0.0282	4	3
ACYP2	-6.59	0.051039	0.015715	4	4
HGLibA_14135	-6.4844	0.12291	0.1218	1	1
AMY2B	-6.4843	0.057877	0.018103	4	4
FMO4	-6.3929	0.049475	0.015178	4	3
FIG4	-6.3534	0.028734	0.010658	3	3
SC5D	-6.2682	0.10646	0.035291	4	3
GCAT	-6.2414	0.030216	0.0089767	4	4
NDUFB3	-6.2305	0.010436	0.0036783	3	3
PLPP5	-6.2061	0.0012953	0.00031868	4	2
MTTP	-6.1976	0.069771	0.022127	4	3
POR	-6.196	0.053195	0.016462	4	3
HPSE2	-6.1856	0.025898	0.007658	4	3
ACSL3	-6.1738	0.082518	0.026636	4	3
AMPD1	-6.1733	0.16917	0.074235	3	2
SUCLG1	-6.1383	0.068484	0.021697	4	3
BCHE	-6.1243	0.014683	0.0041658	4	4
CYP3A5	-6.124	0.040438	0.012201	4	3
NDUFA4L2	-6.1162	0.14507	0.062138	3	2
GSTO2	-6.074	0.026751	0.0098915	3	3
CA12	-6.0694	0.016812	0.0047852	4	4
HGLibA_14145	-6.0568	0.17741	0.17698	1	1
SULT6B1	-6.0394	0.18788	0.083436	3	2
PCK1	-5.9899	0.041627	0.012584	4	3
TPH1	-5.9769	0.0097842	0.0026768	4	4
PLCG2	-5.9661	0.085983	0.027838	4	4
PIGM	-5.9101	0.10088	0.033273	4	3
DGKI	-5.8847	0.1246	0.043746	4	3
PDE6B	-5.8333	0.10115	0.033382	4	3
ST6GALNAC2	-5.8236	0.083892	0.027096	4	3
GCNT4	-5.8193	0.071058	0.022562	4	3
MAN1A2	-5.8058	0.041356	0.012511	4	4
ARSI	-5.7689	0.047221	0.014426	4	3
GALNT13	-5.7273	0.20361	0.093785	3	2
ALOX15B	-5.691	0.039118	0.011776	4	4
APEH	-5.6731	0.11303	0.037794	4	3
LCTL	-5.6304	0.078271	0.025101	4	3
PLA2G12A	-5.6285	0.028022	0.0082843	4	4
PIGU	-5.6211	0.014683	0.0041658	4	4
EPHX1	-5.5928	0.0037285	0.00095553	4	2
PKLR	-5.5617	0.058632	0.018359	4	4
PYGM	-5.5416	0.077473	0.024816	4	3
CA3	-5.5166	0.21082	0.099884	3	2
COX6B1	-5.5129	0.065269	0.020582	4	4
INPP5J	-5.5019	0.10352	0.034189	4	4
GGTLC1	-5.5016	0.031824	0.0094909	4	3
GADL1	-5.4836	0.093424	0.030576	4	3
NT5DC3	-5.4757	0.17698	0.073223	4	3
GPHN	-5.453	0.11058	0.036864	4	3
MCEE	-5.415	0.05445	0.016909	4	3
PC	-5.3865	0.069321	0.021954	4	3
CHST9	-5.386	0.14873	0.057167	4	3
MBOAT1	-5.3569	0.21768	0.10559	3	2
CYP26B1	-5.3467	0.12075	0.041617	4	3
CAD	-5.3215	0.048872	0.014989	4	3
CA8	-5.2846	0.07819	0.025074	4	4
ENPP7	-5.2773	0.098116	0.032278	4	3
DPYS	-5.2387	0.10612	0.035145	4	3
ZADH2	-5.2287	0.017388	0.004953	4	4
PFKFB3	-5.2218	0.099507	0.032796	4	4
COQ2	-5.2122	0.049204	0.015087	4	4
SULT1A3	-5.1905	0.048269	0.014791	4	3
PIK3R2	-5.187	0.088264	0.028751	4	3
HGLibA_14106	-5.181	0.19239	0.19248	1	1
PLCH2	-5.1601	0.056764	0.017715	4	2
AKR1B10	-5.1538	0.13251	0.048067	4	3
ADH1A	-5.1476	0.13546	0.049607	4	3
NME7	-5.146	0.10793	0.03582	4	3
AANAT	-5.1352	0.046906	0.014321	4	3
ENPP6	-5.1231	0.053956	0.016741	4	2
SULT1B1	-5.1224	0.067974	0.026881	3	3
COX6A2	-5.111	0.10532	0.034826	4	3
ALG3	-5.1008	0.060989	0.019156	4	2
PFKFB2	-5.056	0.051865	0.015997	4	2
ST6GALNAC1	-5.0411	0.095406	0.031256	4	3
ARSE	-5.0395	0.14526	0.055137	4	3
DPM1	-5.0337	0.088025	0.028648	4	3
NAGPA	-5.0151	0.090524	0.02956	4	3
PLA2G12B	-4.9941	0.13922	0.051721	4	3
LIPE	-4.9907	0.13023	0.046838	4	3
UQCRC2	-4.986	0.059859	0.018732	4	4
NDUFS1	-4.9841	0.1417	0.053092	4	3
SDR16C5	-4.9759	0.094092	0.03081	4	2
FXN	-4.9744	0.13497	0.049354	4	3
GOT2	-4.9644	0.14418	0.054503	4	3
HSD17B14	-4.9591	0.090931	0.029718	4	3
LIPG	-4.9582	0.090757	0.029646	4	3
ILVBL	-4.9433	0.15757	0.062142	4	3
CPT2	-4.9289	0.12286	0.042725	4	3
PIGH	-4.9183	0.10878	0.036177	4	3
NADK	-4.918	0.11616	0.039043	4	3
PLA2G3	-4.91	0.017111	0.0048797	4	2
GOT1	-4.9097	0.092827	0.030371	4	3
TYMS	-4.9067	0.13588	0.049877	4	3
AK4	-4.8962	0.1765	0.07299	4	3
GDPD1	-4.8847	0.20638	0.090178	4	3
PIP4K2B	-4.8404	0.12631	0.044583	4	3
ACBD3	-4.8229	0.12148	0.041972	4	3
PIGF	-4.8226	0.18788	0.083436	3	2
ALG10B	-4.7402	0.07032	0.02228	4	3
GCNT3	-4.7327	0.19178	0.085536	3	2
INPP5B	-4.7262	0.10426	0.034445	4	3
IDH3B	-4.7215	0.099626	0.032827	4	3
GDE1	-4.6997	0.01968	0.0057097	4	4
PDXK	-4.6969	0.13251	0.048067	4	3
DHRS2	-4.6772	0.13663	0.050285	4	3
CYP27A1	-4.6162	0.0092791	0.0025324	4	2
TKFC	-4.6156	0.1284	0.045779	4	3
CYP51A1	-4.5983	0.13901	0.051587	4	3
HGLibA_14132	-4.5938	0.21095	0.21125	1	1
BPHL	-4.5634	0.038531	0.01161	4	3
ALDOA	-4.5618	0.20192	0.087611	4	3
UGT2B10	-4.5254	0.04374	0.013251	4	2
OGDHL	-4.5135	0.018007	0.0051469	4	4
FUT8	-4.5053	0.068126	0.021557	4	4
GLT8D1	-4.5011	0.118	0.040109	4	3
NUDT2	-4.4952	0.14944	0.057561	4	3
CYP2B6	-4.4929	0.11303	0.037794	4	3
CYP2A6	-4.4898	0.040497	0.01222	4	2
PPCS	-4.4835	0.050284	0.015428	4	2
MSMO1	-4.4721	0.25254	0.1179	4	3
MICAL2	-4.4707	0.1417	0.053092	4	3
AACS	-4.4567	0.12753	0.045217	4	3
SYNJ2	-4.4461	0.16221	0.064786	4	3
GK2	-4.4169	0.090589	0.029589	4	4
AGA	-4.4102	0.052538	0.016243	4	2
GSR	-4.4021	0.11362	0.038028	4	3
UGT1A1	-4.4008	0.046483	0.014178	4	4
AK3	-4.3914	0.027854	0.0082225	4	2
TAT	-4.3846	0.10184	0.033615	4	3
NOX1	-4.3255	0.078048	0.025012	4	4
PDE12	-4.3208	0.15193	0.059007	4	2
CKMT2	-4.3065	0.12944	0.046382	4	3
ST3GAL6	-4.297	0.23157	0.10514	4	3
BST1	-4.2906	0.13102	0.047258	4	3
IMPDH1	-4.2846	0.10445	0.034494	4	4
DUT	-4.2796	0.096379	0.031584	4	3
ACSM4	-4.2712	0.1875	0.079184	4	3
DDAH1	-4.2631	0.13307	0.048396	4	3
HGLibA_14104	-4.259	0.22388	0.22419	1	1
IP6K3	-4.2462	0.20613	0.090006	4	3
ACADVL	-4.2287	0.07605	0.024304	4	4
LARGE1	-4.2283	0.12299	0.042789	4	3
CHKA	-4.203	0.11219	0.037481	4	2
UROD	-4.1962	0.12384	0.043267	4	3
PIK3R4	-4.1895	0.032199	0.012109	3	2
NAGS	-4.1833	0.1549	0.060619	4	3
HGLibA_14119	-4.148	0.21552	0.21566	1	1
PGM3	-4.1446	0.24471	0.11309	4	3
CYP2E1	-4.1227	0.076696	0.024515	4	4
SULT1C4	-4.1226	0.18573	0.078092	4	3
UGT2A1	-4.1016	0.14473	0.054785	4	2
CKMT1B	-4.0975	0.14207	0.053313	4	2
ETNK2	-4.0879	0.1802	0.075042	4	3
GFOD1	-4.0863	0.12944	0.046382	4	3
ENOX2	-4.0801	0.01698	0.0048331	4	2
PDE7B	-4.0688	0.064248	0.020214	4	4
AGPAT1	-4.0669	0.2527	0.11799	4	3
AGXT	-4.0525	0.21534	0.095394	4	3
RETSAT	-4.0495	0.13329	0.04853	4	2
MGAT5	-4.0468	0.18914	0.080231	4	3
FLAD1	-4.0134	0.17224	0.070577	4	3
ALAD	-4.0039	0.14747	0.056439	4	3
GSTA2	-3.9952	0.099186	0.032665	4	4
ACE2	-3.9941	0.095004	0.031141	4	2
AADAT	-3.9938	0.23157	0.10514	4	3
ASAH2	-3.9811	0.020353	0.0059094	4	2
PNLIPRP1	-3.9753	0.025898	0.0076571	4	3
AKR1D1	-3.9729	0.24092	0.11076	4	3
PCCA	-3.9719	0.16421	0.065955	4	3
PTGR1	-3.9275	0.12944	0.046382	4	3
TKT	-3.9157	0.13862	0.051377	4	2
ETNK1	-3.9059	0.23451	0.10689	4	3
SULT4A1	-3.8713	0.0205	0.0059608	4	2
NOS3	-3.8647	0.18793	0.079453	4	3
NUDT12	-3.8429	0.014314	0.0040298	4	2
MOCOS	-3.8397	0.14724	0.056273	4	2
GDA	-3.8359	0.029809	0.0088594	4	2
GBGT1	-3.833	0.16777	0.068079	4	3
NAGK	-3.8155	0.024535	0.0072007	4	2
EPHX2	-3.7965	0.17873	0.074237	4	3
SDHAF3	-3.7706	0.18149	0.075698	4	2
NIT1	-3.7673	0.22975	0.10406	4	3
DDHD1	-3.7621	0.12774	0.045361	4	2
ASAH2B	-3.7433	0.15211	0.059119	4	3
IDO2	-3.743	0.29312	0.14357	4	2
ACOT4	-3.7331	0.23357	0.10634	4	3
ALG6	-3.7158	0.0032886	0.00085297	4	2
DPYSL2	-3.7158	0.15748	0.062091	4	3
PLD1	-3.7117	0.13643	0.050183	4	3
RPE	-3.7077	0.25562	0.13788	3	2
PIK3CG	-3.7057	0.12605	0.044461	4	2
ALOXE3	-3.6914	0.20802	0.091072	4	3
CYP4X1	-3.6883	0.17573	0.072511	4	2
FAR1	-3.68	0.19131	0.08157	4	2
LRAT	-3.6685	0.036728	0.011046	4	3
PRDX1	-3.6653	0.20234	0.087832	4	3
ETFA	-3.6611	0.17967	0.074736	4	3
ABHD12B	-3.6473	0.24471	0.11309	4	3
PIP4K2C	-3.6239	0.15757	0.062142	4	3
BCO1	-3.6147	0.15172	0.058862	4	2
DSEL	-3.6082	0.31119	0.18515	3	2
A1CF	-3.6052	0.2527	0.11799	4	3
GCNT7	-3.6008	0.29218	0.18354	2	1
CYP2C19	-3.5996	0.25892	0.12181	4	3
GALNT3	-3.5978	0.28055	0.13546	4	3
DCT	-3.5836	0.061739	0.019379	4	2
HSD3B1	-3.5741	0.27109	0.12943	4	3
COX7B	-3.5568	0.31987	0.16037	4	3
HGLibA_14115	-3.5466	0.25248	0.25249	1	1
SDHC	-3.5419	0.27539	0.13224	4	3
GUCY2D	-3.525	0.28608	0.13908	4	3
PLPP1	-3.5104	0.078146	0.031337	3	3
ABHD11	-3.4919	0.17207	0.070469	4	2
A4GALT	-3.4693	0.25337	0.11847	4	3
THEM4	-3.4657	0.24239	0.11168	4	3
COX8A	-3.4476	0.17624	0.072827	4	2
CERK	-3.4386	0.1049	0.034676	4	4
ACO2	-3.4233	0.3037	0.15022	4	3
INPP5K	-3.4181	0.14134	0.052896	4	2
PCBD1	-3.4148	0.23627	0.10791	4	3
PI4KA	-3.4064	0.2527	0.11799	4	3
DGKH	-3.4054	0.091523	0.037394	3	3
ADH4	-3.4054	0.10234	0.042266	3	2
DDAH2	-3.3984	0.16857	0.068556	4	3
PDE8B	-3.3965	0.21862	0.097402	4	3
GK	-3.3867	0.11171	0.037294	4	3
GANC	-3.3859	0.20111	0.08717	4	3
IDUA	-3.3811	0.33557	0.17054	4	3
DHRSX	-3.3793	0.094565	0.030993	4	4
CYP1A2	-3.3722	0.15461	0.060468	4	2
MBOAT7	-3.3722	0.29028	0.14184	4	3
UGT3A2	-3.3505	0.17327	0.071168	4	3
KYAT3	-3.3472	0.33557	0.17054	4	3
ATP13A2	-3.3184	0.21428	0.094692	4	2
FN3KRP	-3.3083	0.19273	0.082366	4	3
DGAT2L6	-3.2941	0.056764	0.017715	4	2
PRDX2	-3.2905	0.29163	0.14265	4	3
PYGB	-3.2626	0.098203	0.032309	4	2
AFMID	-3.2586	0.23594	0.10771	4	3
AS3MT	-3.2516	0.20894	0.091558	4	2
ITPK1	-3.2454	0.1897	0.080605	4	3
UMPS	-3.2374	0.16646	0.067225	4	3
CYP26A1	-3.2253	0.25879	0.12172	4	3
DGAT1	-3.2165	0.26421	0.12503	4	3
KYNU	-3.2107	0.3009	0.17629	3	2
PNLIPRP2	-3.2095	0.30673	0.15208	4	3
ADHFE1	-3.1923	0.30088	0.14841	4	3
GALNT5	-3.1864	0.16668	0.067367	4	3
PLCZ1	-3.1807	0.33968	0.17318	4	3
ST8SIA1	-3.1375	0.037793	0.011365	4	4
HEXA	-3.1317	0.28905	0.14095	4	3
HSDL2	-3.1204	0.17819	0.073937	4	3
CSGALNACT2	-3.1202	0.30744	0.18184	3	2
EDEM3	-3.1115	0.068126	0.021557	4	4
B4GALT3	-3.1048	0.2812	0.15954	3	2
MAT1A	-3.0973	0.18462	0.077474	4	2
B3GNT2	-3.0973	0.25644	0.12022	4	3
GSTP1	-3.0953	0.16754	0.067889	4	3
HS6ST1	-3.0952	0.21081	0.092685	4	2
CERKL	-3.0839	0.21591	0.09571	4	3
EBP	-3.081	0.087205	0.028312	4	4
NADSYN1	-3.0805	0.16727	0.067757	4	2
NUDT10	-3.0738	0.15023	0.057986	4	3
PIGY	-3.0554	0.40491	0.21682	4	2
NDUFA3	-3.0536	0.36103	0.18741	4	3
ST3GAL3	-3.0511	0.29571	0.14516	4	3
ITPKA	-3.0425	0.3037	0.15022	4	3
INPP5E	-3.0422	0.14092	0.05268	4	2
PIGB	-3.0409	0.10027	0.033046	4	2
GALNT18	-3.0341	0.27406	0.13145	4	3
HAGH	-3.0262	0.28363	0.13751	4	2
SGMS2	-3.0174	0.11146	0.037211	4	4
UEVLD	-3.0156	0.35866	0.18576	4	3
PNPLA6	-3.0108	0.34704	0.17799	4	3
PIGP	-3.0097	0.10646	0.035291	4	2
GYG2	-3.0002	0.24187	0.11132	4	2
RDH14	-2.9909	0.3628	0.18862	4	3
PMM1	-2.9902	0.14186	0.053174	4	2
ACY3	-2.9817	0.20947	0.091864	4	3
MTR	-2.9799	0.31987	0.16037	4	3
MOGAT3	-2.9671	0.19769	0.085242	4	2
GART	-2.9648	0.28055	0.13546	4	3
SOD2	-2.9626	0.29198	0.14286	4	3
UROC1	-2.9619	0.29996	0.14775	4	3
TGDS	-2.9591	0.37471	0.1966	4	3
CPOX	-2.9489	0.34731	0.17817	4	3
DSE	-2.9465	0.23655	0.10808	4	2
LIPJ	-2.9456	0.23157	0.10514	4	3
CYP46A1	-2.9409	0.37859	0.19921	4	3
PRODH	-2.9216	0.26628	0.12639	4	3
PLA2G4D	-2.9069	0.13181	0.047729	4	2
MANBAL	-2.9007	0.28634	0.13922	4	2
FDXR	-2.8999	0.14359	0.054152	4	2
AK2	-2.8873	0.053787	0.016675	4	3
UGT2A3	-2.8857	0.29471	0.14448	4	2
CYP2A13	-2.8823	0.031324	0.0093527	4	2
HGLibA_14108	-2.8657	0.28389	0.28406	1	1
MCCC1	-2.8643	0.040948	0.012377	4	4
ACSF3	-2.8548	0.28514	0.13842	4	2
GLT8D2	-2.8539	0.33449	0.16973	4	3
ALG9	-2.8537	0.13922	0.051721	4	2
IPMK	-2.8476	0.034903	0.010491	4	4
TXNRD1	-2.8434	0.30799	0.15289	4	3
GLRX2	-2.8366	0.34787	0.17853	4	2
SGPL1	-2.7938	0.042567	0.01287	4	4
TK1	-2.7836	0.1144	0.038399	4	3
NAGA	-2.7786	0.24528	0.11343	4	3
ELOVL6	-2.776	0.0052764	0.0014213	4	2
CYBB	-2.7564	0.19671	0.08466	4	3
IMPA1	-2.7532	0.34536	0.21544	3	2
ACOT6	-2.7482	0.24074	0.11067	4	3
HGLibA_14142	-2.7383	0.29009	0.29017	1	1
LYZL1	-2.7374	0.27142	0.12967	4	3
LPL	-2.7305	0.05949	0.018626	4	2
LIPT1	-2.7297	0.17905	0.074417	4	2
SDSL	-2.7238	0.078646	0.025227	4	4
GMPPA	-2.7045	0.2926	0.14326	4	3
HSD11B2	-2.7033	0.3268	0.16473	4	3
ACOT7	-2.7028	0.073323	0.023398	4	3
B3GNT7	-2.697	0.30511	0.15105	4	2
ST3GAL5	-2.6934	0.32623	0.16435	4	2
GALNT14	-2.6889	0.34289	0.17524	4	3
TST	-2.6856	0.25559	0.1197	4	3
MMEL1	-2.6794	0.30056	0.14816	4	2
GLOD4	-2.6542	0.37366	0.19585	4	2
MFNG	-2.6448	0.31165	0.15509	4	3
ADA2	-2.6387	0.19552	0.083965	4	2
CYP7A1	-2.6292	0.3591	0.1861	4	3
GLA	-2.6135	0.39571	0.21075	4	2
FUT2	-2.6118	0.07316	0.023338	4	4
DHRS1	-2.6091	0.27362	0.13119	4	3
FTCD	-2.6086	0.21267	0.093804	4	3
AZIN2	-2.5992	0.37471	0.1966	4	3
HS2ST1	-2.5912	0.26019	0.12261	4	3
UGP2	-2.5852	0.090589	0.029589	4	4
FPGT	-2.5788	0.11269	0.064208	2	1
PLCL1	-2.5692	0.10965	0.045503	3	3
GCLC	-2.5677	0.41994	0.22708	4	3
RBKS	-2.5652	0.31987	0.16037	4	3
UGT1A6	-2.5507	0.33889	0.20974	3	2
AGPAT4	-2.5504	0.26308	0.12436	4	3
GLYCTK	-2.536	0.27195	0.13008	4	3
PIGX	-2.5355	0.40647	0.26946	3	2
OASL	-2.5321	0.36012	0.18677	4	3
FOLH1	-2.5239	0.3356	0.17058	4	3
SRR	-2.5213	0.31987	0.16037	4	3
PGAM1	-2.5101	0.12138	0.041905	4	2
UCK2	-2.5026	0.3975	0.21189	4	3
LIAS	-2.5023	0.39168	0.20811	4	3
FH	-2.5007	0.28208	0.13651	4	2
CHST12	-2.4995	0.11017	0.036732	4	4
GCH1	-2.4853	0.1553	0.060847	4	3
FMO3	-2.4801	0.22927	0.10379	4	2
MPO	-2.4786	0.33826	0.17226	4	2
PLB1	-2.4771	0.30902	0.15349	4	3
ADAD2	-2.4725	0.45592	0.26472	4	2
HSD17B11	-2.47	0.19131	0.081566	4	3
PFKP	-2.4687	0.21307	0.094034	4	3
NUDT16L1	-2.4484	0.096808	0.031754	4	3
NAALADL2	-2.4373	0.086048	0.027861	4	3
CHPF	-2.436	0.066149	0.020879	4	2
THNSL1	-2.4341	0.13865	0.059061	3	3
DECR2	-2.4324	0.21673	0.096186	4	2
GSTO1	-2.4319	0.27815	0.13404	4	2
ENOX1	-2.4294	0.31271	0.15579	4	2
ACOX3	-2.4061	0.27193	0.13007	4	2
ABHD2	-2.4022	0.071303	0.022633	4	4
LIPI	-2.3907	0.28055	0.13546	4	3
MGAT3	-2.3895	0.38054	0.20056	4	2
RDH12	-2.3875	0.19624	0.084402	4	2
G6PC3	-2.383	0.099279	0.032708	4	4
PDE4A	-2.3762	0.20336	0.088386	4	3
GLB1L2	-2.3762	0.30865	0.15328	4	2
NT5C2	-2.3713	0.43873	0.24456	4	2
RFK	-2.3575	0.46934	0.28033	4	2
DAO	-2.3568	0.1476	0.056498	4	2
GAL3ST1	-2.3555	0.37241	0.19496	4	2
AGL	-2.353	0.43196	0.23655	4	2
PRPSAP1	-2.3492	0.059028	0.018474	4	4
HADHA	-2.3415	0.22439	0.10072	4	3
PTGES3	-2.3214	0.39417	0.25859	3	2
RPE65	-2.3118	0.43558	0.24067	4	2
GUSB	-2.3076	0.2521	0.11758	4	3
TKTL1	-2.3045	0.16022	0.063657	4	2
THTPA	-2.3017	0.22836	0.10325	4	3
LPIN2	-2.3011	0.24423	0.11282	4	3
GLRX5	-2.3004	0.24856	0.11539	4	3
TPH2	-2.2777	0.24036	0.11042	4	3
GPX4	-2.2773	0.22124	0.098788	4	2
NAALAD2	-2.2705	0.35285	0.18178	4	3
UAP1	-2.2665	0.35334	0.18213	4	2
NOX3	-2.2641	0.38842	0.20598	4	2
NME6	-2.2637	0.12217	0.042346	4	2
PLPP6	-2.26	0.35692	0.1846	4	3
HS6ST3	-2.2544	0.25892	0.12181	4	2
SOD3	-2.2438	0.19463	0.083432	4	3
EBPL	-2.2371	0.075023	0.023957	4	3
HGLibA_14117	-2.2342	0.3174	0.31762	1	1
DUOX2	-2.2157	0.29139	0.14254	4	3
NMNAT3	-2.2099	0.061999	0.019481	4	2
HSD17B4	-2.1964	0.39187	0.20825	4	2
PNPLA5	-2.1944	0.30683	0.15214	4	3
MVD	-2.1917	0.31998	0.16043	4	2
UROS	-2.1903	0.31936	0.16001	4	2
CDO1	-2.1866	0.39187	0.20825	4	2
PLCXD1	-2.1819	0.37859	0.19921	4	2
PAICS	-2.1798	0.31387	0.15645	4	2
ARSH	-2.1516	0.28362	0.13751	4	3
FUT4	-2.1467	0.24875	0.11552	4	3
NT5DC2	-2.1466	0.04337	0.013133	4	4
HGLibA_14139	-2.1423	0.32217	0.32217	1	1
FUT5	-2.1371	0.24873	0.11551	4	2
ACACB	-2.1347	0.24833	0.11525	4	2
PLCH1	-2.1187	0.14195	0.053226	4	3
HGLibA_14136	-2.1178	0.32353	0.32345	1	1
ENTPD6	-2.115	0.27684	0.13314	4	3
DHODH	-2.1113	0.29995	0.14774	4	3
COLGALT1	-2.1045	0.3825	0.20197	4	3
PPOX	-2.1027	0.053739	0.01665	4	4
PRPS2	-2.0995	0.44159	0.24824	4	2
PANK2	-2.0991	0.23938	0.10979	4	3
MAN2C1	-2.0927	0.41149	0.22121	4	3
B3GNT9	-2.0919	0.26043	0.12275	4	3
IDS	-2.0866	0.2712	0.12953	4	3
AGPS	-2.0798	0.24668	0.11431	4	2
CERS5	-2.0782	0.34519	0.17679	4	2
PIK3C2G	-2.0699	0.43849	0.24426	4	2
ALDH1L2	-2.0699	0.47226	0.32795	3	2
PIGW	-2.0699	0.47226	0.32795	3	2
CNDP2	-2.0688	0.27806	0.13398	4	3
ATP13A1	-2.0664	0.11609	0.04856	3	3
GSTM2	-2.0525	0.36739	0.19148	4	3
PGK2	-2.0506	0.3845	0.20334	4	2
FUK	-2.0501	0.44633	0.2539	4	2
CYP3A43	-2.0435	0.38913	0.20643	4	2
CMAS	-2.0432	0.11477	0.03853	4	4
FUT1	-2.04	0.33945	0.17301	4	2
GALNT11	-2.0398	0.30491	0.15094	4	3
CYB5D2	-2.0325	0.37366	0.19585	4	2
PMM2	-2.0223	0.48075	0.29413	4	2
IVD	-2.0172	0.17992	0.074877	4	3
NDUFV2	-2.0085	0.52649	0.34752	4	2
PPCDC	-2.0007	0.26129	0.12328	4	3
APRT	-1.9947	0.36417	0.18946	4	3
ADCY3	-1.9942	0.4123	0.22176	4	3
IMPA2	-1.98	0.31048	0.15436	4	2
NDUFA9	-1.9766	0.34684	0.17784	4	3
FA2H	-1.9674	0.27303	0.13077	4	3
GPAT4	-1.9673	0.18662	0.078613	4	2
GGT6	-1.9658	0.33363	0.16923	4	2
NUDT16	-1.9641	0.40283	0.21542	4	3
PTS	-1.9513	0.38368	0.20284	4	3
UQCRFS1	-1.9464	0.30653	0.15199	4	3
GLUD2	-1.9419	0.48733	0.30157	4	2
UCKL1	-1.9415	0.42405	0.22989	4	2
CDS1	-1.9414	0.029619	0.0087877	4	2
SCD	-1.9414	0.53844	0.3621	4	2
ENO1	-1.9312	0.42908	0.23339	4	2
PDHX	-1.9309	0.23682	0.10822	4	3
HGLibA_14134	-1.9289	0.33529	0.33511	1	1
CS	-1.9148	0.26671	0.12666	4	3
DDHD2	-1.9005	0.12396	0.043361	4	2
AK7	-1.8913	0.18895	0.080086	4	2
CRYZ	-1.8806	0.10366	0.034221	4	4
PLD2	-1.8765	0.30599	0.15154	4	3
GSTM5	-1.8758	0.29125	0.14245	4	2
PFKM	-1.8709	0.13999	0.059645	3	3
ELOVL7	-1.8673	0.54989	0.37532	4	2
DLD	-1.8672	0.36029	0.18691	4	3
MMACHC	-1.8512	0.25475	0.11923	4	2
ADCY5	-1.8389	0.38666	0.20478	4	3
GSTA4	-1.8346	0.46934	0.28033	4	2
CYP39A1	-1.8302	0.18746	0.079162	4	2
MGAT2	-1.8277	0.32968	0.16669	4	2
PTGES	-1.8194	0.26502	0.12557	4	3
PLD5	-1.8186	0.11247	0.037601	4	2
UGT1A5	-1.8177	0.42208	0.22856	4	3
PCYT1A	-1.8138	0.51425	0.33413	4	2
GAL3ST4	-1.806	0.33591	0.17074	4	3
COX16	-1.8058	0.41165	0.22131	4	2
NDUFB11	-1.8054	0.44597	0.25347	4	2
CEPT1	-1.8015	0.38528	0.20389	4	3
PIGO	-1.7989	0.39354	0.20938	4	2
B3GALNT1	-1.7985	0.38639	0.20459	4	3
CYP24A1	-1.7923	0.25716	0.12068	4	2
GPD1	-1.7871	0.37859	0.19921	4	2
GGT7	-1.7785	0.36517	0.23279	3	2
ENOSF1	-1.7747	0.30295	0.14976	4	2
SEPHS2	-1.7703	0.35737	0.18493	4	3
HYAL4	-1.7652	0.27539	0.13224	4	2
DCK	-1.7651	0.37471	0.1966	4	3
GPX8	-1.7651	0.52234	0.37336	3	2
DECR1	-1.7633	0.49719	0.31348	4	2
GPLD1	-1.762	0.31756	0.15879	4	2
SDHB	-1.7543	0.51966	0.34026	4	2
MIOX	-1.7473	0.30698	0.15227	4	3
NUDT22	-1.744	0.28482	0.13822	4	3
FAHD1	-1.7413	0.20672	0.09034	4	2
CAT	-1.7379	0.26107	0.12315	4	3
FOXRED1	-1.73	0.28858	0.14066	4	2
B4GALT5	-1.7273	0.29899	0.14714	4	2
ADCY10	-1.7247	0.36609	0.19073	4	2
OXSM	-1.7189	0.33557	0.17054	4	2
FADS2	-1.7158	0.45202	0.26016	4	2
PIP5K1A	-1.7097	0.20221	0.087782	4	2
PLA2G2A	-1.6876	0.42938	0.23363	4	2
PON3	-1.6732	0.31826	0.15929	4	2
ACSL4	-1.6651	0.43014	0.23433	4	2
BPGM	-1.6587	0.36658	0.19098	4	3
B4GALT4	-1.6586	0.41788	0.2256	4	3
HAS2	-1.6508	0.47891	0.29192	4	2
PCK2	-1.65	0.24717	0.11459	4	2
NUDT11	-1.6416	0.34562	0.17703	4	3
HMGCS2	-1.6407	0.2946	0.14443	4	3
NOX4	-1.6389	0.4194	0.22671	4	3
PNPLA7	-1.6374	0.11993	0.041158	4	2
ADI1	-1.6366	0.3647	0.18979	4	3
PDE8A	-1.6348	0.38913	0.20643	4	2
PIPOX	-1.6303	0.46351	0.27341	4	2
PCCB	-1.6296	0.43056	0.2348	4	2
CYBA	-1.6291	0.38229	0.20179	4	3
UGT2B15	-1.6289	0.4091	0.21957	4	3
MDH1B	-1.6264	0.47293	0.28459	4	2
INPP4A	-1.6231	0.11891	0.040607	4	2
PFKFB4	-1.6142	0.40975	0.22004	4	2
MGLL	-1.5907	0.41038	0.22047	4	2
CTPS1	-1.5806	0.29497	0.14472	4	3
GALNT15	-1.5725	0.52159	0.34226	4	2
NUDT19	-1.5627	0.47759	0.29021	4	2
AOX1	-1.5593	0.34943	0.17951	4	2
AGPAT2	-1.5536	0.014966	0.0042594	4	3
CYB5B	-1.5523	0.49147	0.30643	4	2
LYPLA1	-1.5522	0.44093	0.29982	3	2
PIK3CB	-1.5516	0.54989	0.37532	4	2
IDO1	-1.5502	0.53844	0.3621	4	2
LIPF	-1.5327	0.55487	0.381	4	2
LPGAT1	-1.5319	0.52234	0.37336	3	2
FBP1	-1.5293	0.60846	0.44466	4	2
OLAH	-1.5186	0.40271	0.21532	4	2
CYP2C9	-1.5168	0.34065	0.17379	4	3
NDUFB1	-1.5148	0.46734	0.27802	4	2
CKM	-1.5084	0.32556	0.16394	4	3
FADS1	-1.508	0.32883	0.16614	4	3
PIGS	-1.5057	0.4934	0.3089	4	2
ALDH1A3	-1.49	0.37639	0.19775	4	2
ENPP3	-1.4838	0.33207	0.16819	4	3
B4GALNT4	-1.4714	0.31222	0.15546	4	3
LDHA	-1.4705	0.56399	0.39186	4	2
UGT3A1	-1.4559	0.30842	0.15312	4	2
LIPA	-1.4503	0.34499	0.17663	4	3
COX19	-1.4501	0.28616	0.13913	4	2
LPIN1	-1.4365	0.4516	0.30972	3	2
ADSSL1	-1.4345	0.47791	0.29064	4	2
PEMT	-1.4286	0.42597	0.23115	4	3
NPR3	-1.4283	0.40417	0.21632	4	3
UGT2B4	-1.4234	0.40017	0.21362	4	3
HSD17B8	-1.4206	0.30552	0.15127	4	2
PYCR1	-1.4182	0.50683	0.32503	4	2
NUDT15	-1.4114	0.45412	0.31191	3	2
ADCY2	-1.4083	0.38806	0.20575	4	2
B3GNT5	-1.4066	0.49935	0.31608	4	2
GAPDHS	-1.4064	0.40644	0.21776	4	3
PLCE1	-1.4031	0.39944	0.21315	4	2
ADCY9	-1.3938	0.42475	0.23036	4	2
ALDH16A1	-1.3907	0.46351	0.27341	4	2
GYG1	-1.3887	0.30113	0.14857	4	2
AKR1C2	-1.3781	0.30434	0.1794	3	1
SI	-1.3781	0.65656	0.59318	3	1
ME2	-1.374	0.51051	0.32976	4	2
HS3ST6	-1.373	0.056992	0.017798	4	2
PGAM4	-1.3671	0.045516	0.013864	4	2
GSTZ1	-1.355	0.36158	0.18777	4	3
FAAH	-1.3527	0.54507	0.36965	4	2
DEGS1	-1.3418	0.45531	0.264	4	2
UGT1A3	-1.3339	0.33912	0.17282	4	3
PRPSAP2	-1.333	0.51175	0.33108	4	2
HGLibA_14130	-1.3296	0.37866	0.3782	1	1
SARDH	-1.3252	0.52968	0.35154	4	2
AMPD2	-1.3246	0.47146	0.28288	4	2
HS3ST1	-1.3126	0.36816	0.19199	4	3
ALDH4A1	-1.3107	0.33331	0.16899	4	3
HYAL1	-1.3099	0.53514	0.35807	4	2
PGM5	-1.3076	0.46713	0.32332	3	2
ARSJ	-1.3044	0.24054	0.12514	3	2
PLCB4	-1.2971	0.16477	0.066262	4	2
CYP20A1	-1.2927	0.35406	0.18257	4	2
ABHD12	-1.29	0.32747	0.1652	4	3
CYP4V2	-1.2895	0.56375	0.39161	4	2
ALDH2	-1.2593	0.35891	0.18593	4	3
PLPPR2	-1.2549	0.084506	0.027304	4	3
NEU3	-1.2483	0.43669	0.24208	4	2
ME3	-1.2401	0.44948	0.25741	4	2
HADHB	-1.2177	0.54831	0.37343	4	2
CYP3A4	-1.2025	0.20203	0.087688	4	2
PNPLA8	-1.1981	0.33512	0.17022	4	3
NDST2	-1.184	0.57905	0.40962	4	2
CYP2F1	-1.1824	0.38365	0.20281	4	2
DHRS7B	-1.1823	0.40739	0.2183	4	3
ALDH1A1	-1.1784	0.38183	0.20146	4	2
TMLHE	-1.1764	0.56683	0.39527	4	2
HK1	-1.1755	0.47553	0.28776	4	2
MCAT	-1.1706	0.11792	0.040055	4	3
GCDH	-1.1669	0.34344	0.17557	4	3
CYP7B1	-1.1661	0.48802	0.34234	3	2
PANK1	-1.164	0.25714	0.12066	4	2
CRYM	-1.1597	0.46072	0.2702	4	2
IMPAD1	-1.1412	0.64119	0.48328	4	2
LTC4S	-1.1379	0.36545	0.1903	4	3
ACOX2	-1.1379	0.43588	0.24103	4	2
DERA	-1.1312	0.4099	0.22012	4	3
ABHD3	-1.1286	0.38924	0.20652	4	3
CYP4F22	-1.1259	0.018648	0.0053929	4	2
SCP2	-1.1182	0.32623	0.16435	4	2
SCLY	-1.1172	0.5746	0.4045	4	2
ACSS3	-1.1102	0.42178	0.22837	4	3
CPS1	-1.1058	0.36475	0.18983	4	2
ECHS1	-1.105	0.54989	0.37532	4	2
GCSH	-1.1033	0.63985	0.48158	4	2
PYCR3	-1.1004	0.50791	0.32652	4	2
NT5C3B	-1.0997	0.64084	0.48283	4	2
ASMTL	-1.0977	0.58174	0.4131	4	2
PLD6	-1.0958	0.60514	0.44088	4	2
CA6	-1.0948	0.3214	0.16128	4	2
PLA2G1B	-1.0926	0.15428	0.060304	4	2
PLCB3	-1.0849	0.43305	0.23778	4	2
PTEN	-1.0782	0.38996	0.20705	4	3
NDUFA8	-1.0746	0.30842	0.15312	4	2
HS6ST2	-1.0723	0.42223	0.22869	4	2
PHYKPL	-1.0678	0.09205	0.030087	4	2
UQCRC1	-1.0661	0.50846	0.32728	4	2
PLA2G2E	-1.0631	0.48967	0.30434	4	2
UPP2	-1.0594	0.49448	0.31022	4	2
HGLibA_14099	-1.057	0.40088	0.40038	1	1
ADAL	-1.054	0.50041	0.31732	4	2
HS3ST4	-1.0516	0.49719	0.31348	4	2
MAN1C1	-1.0426	0.56931	0.39818	4	2
LPIN3	-1.0333	0.23411	0.10665	4	3
UGT1A8	-1.0316	0.39316	0.20908	4	2
SMPD3	-1.0279	0.39303	0.20899	4	3
B4GALNT2	-1.0203	0.37366	0.19585	4	2
HNMT	-1.0176	0.69906	0.55012	4	2
RRM2	-1.016	0.36916	0.19267	4	3
GCK	-1.0109	0.39187	0.20825	4	2
COX10	-1.0033	0.55193	0.37757	4	2
GAL3ST2	-1.0015	0.54754	0.37242	4	2
LBR	-0.99906	0.5808	0.41183	4	2
IPPK	-0.98979	0.63341	0.47407	4	2
HGLibA_14123	-0.97943	0.4068	0.40636	1	1
ACSM1	-0.97124	0.52286	0.34376	4	2
PIGQ	-0.96481	0.69906	0.55012	4	2
PLPP3	-0.95488	0.52317	0.34401	4	2
POMT1	-0.95358	0.38972	0.20687	4	3
NDUFS4	-0.94338	0.20006	0.086625	4	3
OXCT1	-0.94099	0.13391	0.048851	4	3
DGAT2	-0.93742	0.54029	0.36436	4	2
ENTPD5	-0.93209	0.58848	0.42093	4	2
IDH2	-0.93176	0.4618	0.27147	4	2
ACSBG1	-0.93143	0.63309	0.47368	4	2
ST6GAL1	-0.91752	0.49443	0.31014	4	2
GUCY1A3	-0.90032	0.49612	0.31216	4	2
PRODH2	-0.89835	0.51234	0.33176	4	2
ABHD14A	-0.89463	0.50992	0.32902	4	2
COX8C	-0.89255	0.40362	0.21596	4	3
GRXCR2	-0.89248	0.26774	0.12738	4	2
ARG1	-0.88898	0.28929	0.14116	4	2
PIK3R5	-0.88671	0.63818	0.47958	4	2
NAT2	-0.88285	0.69906	0.55012	4	2
HMGCL	-0.87283	0.55387	0.37999	4	2
NNMT	-0.87229	0.42801	0.23265	4	3
SULT1A1	-0.86851	0.55054	0.37597	4	2
CHST11	-0.8604	0.52221	0.34301	4	2
OAS2	-0.85646	0.64026	0.48207	4	2
ALG11	-0.85207	0.48569	0.29978	4	2
FECH	-0.8477	0.55033	0.39961	3	2
FMO5	-0.8477	0.75523	0.63747	4	1
COMT	-0.84557	0.177	0.073266	4	2
PDE1B	-0.83443	0.39717	0.21166	4	3
LPCAT3	-0.83228	0.41873	0.22616	4	3
MTAP	-0.82982	0.41419	0.22304	4	3
HLCS	-0.81784	0.58858	0.42103	4	2
ADK	-0.81399	0.40954	0.21994	4	3
KDSR	-0.8123	0.51892	0.33945	4	2
MAN2B2	-0.81179	0.53085	0.35304	4	2
COX6C	-0.80016	0.41014	0.2203	4	3
ITPKC	-0.78696	0.32542	0.16382	4	2
LYPLAL1	-0.78674	0.78683	0.71443	4	1
LPCAT2	-0.78478	0.56177	0.38934	4	2
GALNT9	-0.77517	0.41677	0.22487	4	3
LIPK	-0.77437	0.48563	0.34015	3	2
ST8SIA5	-0.77319	0.6328	0.47332	4	2
ETFDH	-0.77312	0.6277	0.4673	4	2
DIO3	-0.76992	0.57656	0.40678	4	2
NEU1	-0.74898	0.45685	0.26568	4	2
PDE10A	-0.74386	0.25363	0.11862	4	2
LPCAT4	-0.74353	0.60447	0.44012	4	2
PTGES2	-0.73572	0.59797	0.4323	4	2
DPEP3	-0.73394	0.67682	0.52473	4	2
HGLibA_14131	-0.7312	0.43274	0.43252	1	1
GLYAT	-0.72816	0.495	0.31088	4	2
GLOD5	-0.72815	0.58033	0.41133	4	2
LYZL4	-0.7265	0.67368	0.52104	4	2
PDE6C	-0.72637	0.34871	0.17909	4	2
PHYH	-0.72526	0.41816	0.22579	4	3
ASL	-0.72466	0.57103	0.4002	4	2
LDHD	-0.72438	0.38079	0.20075	4	3
PLA2G2C	-0.71783	0.70591	0.5581	4	2
PMVK	-0.71479	0.46351	0.27341	4	2
HSD17B7	-0.70926	0.27039	0.12892	4	1
MAN1B1	-0.70611	0.54594	0.37066	4	2
CYP4A22	-0.70544	0.63757	0.47876	4	1
GLRX3	-0.70229	0.16286	0.065181	4	2
GUCY1A2	-0.69992	0.61321	0.45046	4	2
RDH8	-0.69555	0.68447	0.53355	4	2
PRPS1	-0.69523	0.86402	0.85524	4	1
ST6GALNAC4	-0.69335	0.22793	0.10299	4	2
NDUFAF1	-0.69239	0.44831	0.25618	4	2
INPPL1	-0.69121	0.55823	0.38504	4	2
HAO1	-0.6902	0.51598	0.33611	4	2
FMO1	-0.6884	0.64064	0.48258	4	2
PIK3R1	-0.68679	0.69906	0.55012	4	2
GSTA5	-0.68578	0.33216	0.16824	4	2
D2HGDH	-0.68038	0.61056	0.44719	4	2
LDHC	-0.66916	0.0205	0.0059593	4	2
MVK	-0.66896	0.62133	0.45966	4	2
B3GALT5	-0.66363	0.42803	0.23267	4	2
KYAT1	-0.65935	0.56246	0.39009	4	2
GDPD3	-0.65317	0.51944	0.34001	4	2
ACOT12	-0.65315	0.62729	0.4668	4	2
PANK3	-0.65091	0.61563	0.45335	4	2
PGM2L1	-0.64585	0.52649	0.34752	4	2
GSTA1	-0.64434	0.72316	0.57799	4	2
NDUFV3	-0.63901	0.70997	0.56291	4	2
CA5A	-0.63746	0.67265	0.51981	4	2
PLA2G2F	-0.63059	0.70465	0.55665	4	2
PAM	-0.63041	0.63102	0.47131	4	2
NT5C	-0.62998	0.10743	0.035634	4	2
PRPS1L1	-0.62383	0.49892	0.31559	4	2
FAR2	-0.62255	0.57057	0.3997	4	2
CERS4	-0.62222	0.62602	0.46537	4	2
ABHD5	-0.61943	0.56359	0.41136	3	2
TPO	-0.6078	0.65849	0.50349	4	2
GALNT16	-0.59421	0.16562	0.066802	4	2
CANT1	-0.58656	0.63448	0.47532	4	2
PCYT2	-0.58498	0.46934	0.28033	4	2
GLB1L3	-0.58002	0.63403	0.47482	4	2
DLAT	-0.57971	0.44761	0.25538	4	2
UGT1A7	-0.56021	0.093625	0.030643	4	2
PLCD3	-0.55511	0.54048	0.36461	4	2
GGPS1	-0.55127	0.35519	0.18334	4	2
AKR7A3	-0.54804	0.48075	0.29413	4	2
OGFOD1	-0.54776	0.43196	0.23655	4	2
NUDT3	-0.54153	0.57314	0.40273	4	2
LDHB	-0.54018	0.54517	0.36976	4	2
SULT1C3	-0.53965	0.68853	0.53844	4	2
ENTPD4	-0.53743	0.56683	0.39527	4	2
DGKE	-0.53687	0.43107	0.23546	4	2
CBR1	-0.53481	0.7188	0.57298	4	2
DHDH	-0.53322	0.62009	0.45851	4	2
MGAT4C	-0.53102	0.38707	0.20507	4	2
TBXAS1	-0.52156	0.49719	0.31348	4	2
LDHAL6B	-0.50748	0.44807	0.25585	4	2
UPP1	-0.50627	0.15047	0.058131	4	2
CUBN	-0.50374	0.48076	0.29415	4	2
HGLibA_14126	-0.49565	0.45074	0.45073	1	0
A4GNT	-0.4913	0.62527	0.46454	4	2
PDSS2	-0.48609	0.61563	0.45335	4	2
MGST3	-0.48576	0.54989	0.37532	4	2
OGDH	-0.4856	0.52381	0.34465	4	2
HGD	-0.48141	0.69906	0.55012	4	2
SOAT1	-0.47988	0.62314	0.46199	4	1
HYI	-0.47973	0.70441	0.55641	4	2
PDE3B	-0.47678	0.57833	0.4088	4	2
CYB5D1	-0.47667	0.63874	0.48033	4	2
MSRB2	-0.47509	0.57181	0.40121	4	2
UXS1	-0.46838	0.6034	0.43886	4	2
ENOPH1	-0.4678	0.32423	0.16307	4	2
MPI	-0.45913	0.61135	0.44819	4	2
B3GAT3	-0.45826	0.58377	0.41537	4	2
B3GNT4	-0.45798	0.62692	0.4663	4	2
PDXP	-0.45775	0.71666	0.57035	4	2
CERS6	-0.45592	0.37521	0.19697	4	2
SUOX	-0.45467	0.35209	0.18126	4	2
GALK1	-0.45462	0.64969	0.49343	4	2
SPTLC1	-0.45325	0.61563	0.45335	4	2
NAT6	-0.44695	0.69341	0.5438	4	2
B3GAT2	-0.44304	0.66909	0.51561	4	2
BLVRA	-0.44031	0.51797	0.33841	4	2
MAN2A1	-0.43922	0.44605	0.30444	3	1
B3GNT3	-0.43789	0.61072	0.44743	4	2
B3GALT1	-0.43665	0.78151	0.77712	3	1
PNPLA3	-0.43657	0.27664	0.13301	4	2
PHGDH	-0.43516	0.73227	0.58842	4	2
ADSL	-0.43133	0.20449	0.089062	4	2
SULT1A2	-0.42995	0.72938	0.58511	4	2
ACMSD	-0.4188	0.71719	0.57107	4	2
SQLE	-0.41747	0.46033	0.26975	4	1
PCYT1B	-0.41188	0.48615	0.30027	4	2
NPL	-0.40368	0.55364	0.37974	4	2
NAT8	-0.39966	0.59949	0.43407	4	2
NT5E	-0.39822	0.48536	0.29939	4	2
RPIA	-0.39753	0.58646	0.41838	4	2
CYP2C8	-0.39749	0.83555	0.81133	4	1
ACOT8	-0.39658	0.61219	0.44919	4	1
HGLibA_14118	-0.39308	0.45934	0.45926	1	0
PKM	-0.38125	0.49719	0.31348	4	2
WWOX	-0.38038	0.63757	0.47876	4	1
ENTPD2	-0.37942	0.79649	0.73622	4	1
GFPT2	-0.37123	0.54269	0.36694	4	2
SMOX	-0.37042	0.15625	0.061389	4	2
SRXN1	-0.36621	0.66394	0.50993	4	2
UCK1	-0.36382	0.76664	0.66733	4	1
MAT2B	-0.36207	0.20067	0.086932	4	2
CHST3	-0.36049	0.60429	0.43987	4	2
CYP4F11	-0.35976	0.024193	0.0070914	4	2
IDH3G	-0.35734	0.61564	0.45336	4	1
CHPF2	-0.35672	0.55614	0.38252	4	2
HSD3B7	-0.35501	0.68134	0.53013	4	2
NDUFA4	-0.35484	0.36857	0.19225	4	2
CDADC1	-0.35096	0.65143	0.49554	4	2
NDST3	-0.34585	0.58848	0.42093	4	2
UQCRH	-0.34563	0.69257	0.65299	3	1
COX5B	-0.34345	0.69054	0.54088	4	2
DGKB	-0.32811	0.51417	0.33402	4	2
ACBD4	-0.32354	0.89998	0.89826	4	1
ALDH8A1	-0.31341	0.54074	0.36486	4	2
NAT8L	-0.29969	0.44022	0.24656	4	2
PNLIP	-0.29699	0.6234	0.46228	4	2
GBE1	-0.29293	0.57855	0.40905	4	2
HAAO	-0.28877	0.69906	0.55012	4	2
HAGHL	-0.28612	0.63183	0.47228	4	1
UGDH	-0.28468	0.51666	0.33695	4	2
ACADSB	-0.27406	0.28138	0.13601	4	2
CHIT1	-0.27058	0.55482	0.38095	4	2
NT5C1A	-0.24341	0.5627	0.39035	4	2
ACOT2	-0.24038	0.4206	0.22752	4	2
GYS2	-0.23154	0.76452	0.66182	4	1
LYZL6	-0.22858	0.56969	0.39869	4	2
GALNS	-0.22468	0.22019	0.098261	4	2
CES5A	-0.21507	0.78289	0.7059	4	1
NDUFB8	-0.21333	0.68317	0.53209	4	2
NUDT8	-0.21134	0.67759	0.52571	4	2
OAS1	-0.20858	0.82965	0.80171	4	1
ACSM2A	-0.20722	0.48504	0.29904	4	2
AMT	-0.20674	0.45422	0.26276	4	2
GNPDA2	-0.20241	0.63655	0.55653	3	1
PTDSS1	-0.20066	0.64078	0.48276	4	2
PIGL	-0.19976	0.5446	0.36915	4	2
ETFB	-0.19835	0.45363	0.26208	4	2
MICAL3	-0.19795	0.53844	0.3621	4	2
HGLibA_14098	-0.1864	0.48148	0.48144	1	0
GSTCD	-0.18377	0.41792	0.22565	4	1
GLUD1	-0.17987	0.75896	0.64786	4	1
SCCPDH	-0.1783	0.18476	0.077557	4	2
PGM1	-0.17715	0.6065	0.44239	4	2
CH25H	-0.1733	0.85188	0.83767	4	1
PLD3	-0.17058	0.32978	0.16675	4	2
GNS	-0.1672	0.44387	0.25069	4	2
FOXRED2	-0.15255	0.47824	0.29106	4	2
SDR42E1	-0.15244	0.39906	0.21289	4	2
CHST4	-0.15114	0.0011541	0.00028438	4	2
PAH	-0.14971	0.0132	0.0036923	4	2
PLCB2	-0.14806	0.56683	0.39527	4	2
FAHD2A	-0.14767	0.90968	0.90812	4	0
ALDH1B1	-0.14647	0.66196	0.50746	4	2
B3GAT1	-0.14405	0.68199	0.53086	4	2
UPRT	-0.14383	0.62539	0.46466	4	1
SIAE	-0.1438	0.73776	0.59455	4	2
TK2	-0.14308	0.68488	0.53404	4	2
NDUFV1	-0.1407	0.55209	0.37772	4	2
PDE9A	-0.13957	0.38803	0.20574	4	2
ALDH1A2	-0.13618	0.77155	0.67925	4	1
GBA2	-0.13566	0.67368	0.52103	4	1
ARSB	-0.13506	0.3047	0.15076	4	2
CHST14	-0.13411	0.79796	0.73904	4	1
CYP1B1	-0.13367	0.85357	0.84028	4	1
SMPDL3B	-0.12673	0.65143	0.49554	4	2
CYP2W1	-0.12319	0.57918	0.40981	4	2
CNP	-0.12242	0.26865	0.12789	4	2
L2HGDH	-0.10648	0.62573	0.46504	4	2
AASDHPPT	-0.1003	0.62465	0.46379	4	2
ABO	-0.098434	0.86607	0.85789	4	1
GNPAT	-0.092656	0.84777	0.8314	4	1
B4GALNT3	-0.088178	0.55189	0.37747	4	2
COQ3	-0.087361	0.69906	0.55012	4	2
CBR3	-0.087294	0.81099	0.76625	4	1
UGT2B11	-0.067407	0.099556	0.041021	3	1
PLA1A	-0.06546	0.44547	0.25275	4	1
GYS1	-0.064738	0.63424	0.47507	4	2
COQ5	-0.064489	0.87009	0.86334	4	1
CYB5R1	-0.059992	0.69271	0.54307	4	2
PTGDS	-0.059183	0.034887	0.010482	4	1
GPX7	-0.059096	0.70924	0.56205	4	1
ALAS1	-0.056168	0.73712	0.59385	4	2
FUT3	-0.048917	0.32057	0.16078	4	2
G6PC	-0.048262	0.6962	0.54685	4	2
MGAT1	-0.048071	0.66885	0.51537	4	2
NAALADL1	-0.045757	0.851	0.83636	4	1
CYP2U1	-0.040258	0.24623	0.11395	4	2
EHHADH	-0.029621	0.60073	0.43558	4	2
CA10	-0.029178	0.69906	0.55012	4	2
CHST5	-0.027769	0.7803	0.69995	4	1
TH	-0.025892	0.72751	0.58298	4	2
GPX2	-0.023718	0.67971	0.52816	4	2
LIPC	-0.020375	0.58248	0.41385	4	2
NAGLU	-0.0096653	0.49135	0.30634	4	1
PON2	-0.0089213	0.75031	0.73689	3	1
MSRB1	-0.0078126	0.68111	0.52988	4	2
B3GALT6	-0.0069652	0.72563	0.58084	4	2
CYP4F12	-0.0063857	0.48266	0.29634	4	2
GFOD2	-0.0042313	0.73798	0.59478	4	2
DPEP2	-0.0027214	0.40705	0.21811	4	1
CHST2	0.0015136	0.63919	0.48083	4	2
ARSD	0.0036413	0.54532	0.3699	4	2
ACSF2	0.009314	0.75896	0.64786	4	1
ALDH18A1	0.011297	0.84331	0.82434	4	1
INPP5D	0.014226	0.75743	0.64381	4	1
CYP11B2	0.01606	0.66497	0.51117	4	2
INPP1	0.016774	0.10129	0.033418	4	1
HEXB	0.023763	0.80154	0.74654	4	1
SMPD2	0.02388	0.39245	0.2086	4	1
PNMT	0.028373	0.20583	0.08981	4	2
GAL3ST3	0.028808	0.56443	0.39237	4	2
COQ7	0.044706	0.81647	0.77697	4	1
DGKZ	0.045244	0.44797	0.25572	4	2
NDUFS7	0.049335	0.60267	0.43783	4	1
CYP11A1	0.051867	0.9106	0.90907	4	0
MGAT4B	0.054117	0.75009	0.62291	4	1
DDT	0.054301	0.13994	0.052134	4	1
SUCLG2	0.063472	0.84777	0.8314	4	1
MGAT5B	0.066729	0.77312	0.68275	4	1
ALDH3A1	0.078568	0.65636	0.50101	4	2
LSS	0.086915	0.28255	0.13684	4	1
ACSM3	0.089605	0.34799	0.1786	4	1
ST3GAL1	0.091934	0.59135	0.42423	4	2
PLA2G7	0.10364	0.52946	0.35125	4	1
RDH10	0.10392	0.43912	0.24518	4	2
FDX1	0.10408	0.60891	0.44517	4	2
ADH1B	0.10765	0.58261	0.41401	4	2
GPI	0.10776	0.016948	0.0048263	4	2
ALDH7A1	0.10853	0.66982	0.51635	4	2
MLYCD	0.10933	0.73815	0.59502	4	2
PTGIS	0.12511	0.61097	0.44769	4	2
HSD17B13	0.12557	0.57572	0.40576	4	2
PLCD4	0.13671	0.78802	0.71709	4	1
MBOAT4	0.13674	0.23236	0.10561	4	2
NPR1	0.13684	0.52391	0.34476	4	2
UGT1A10	0.13885	0.86402	0.85524	4	1
AGK	0.13967	0.55401	0.38015	4	2
AKR1C3	0.14186	0.69906	0.55012	4	2
MDH2	0.16138	0.69288	0.54331	4	2
ELOVL4	0.16425	0.4592	0.26858	4	2
ADH6	0.16591	0.57487	0.40481	4	2
DEGS2	0.16862	0.93823	0.93718	4	0
PLA2G16	0.16874	0.87626	0.87147	4	1
GSS	0.17157	0.69906	0.55012	4	2
B4GAT1	0.17277	0.8894	0.88662	4	1
ALOX5AP	0.17522	0.82692	0.79676	4	1
PYCR2	0.18452	0.49662	0.3128	4	1
FHIT	0.18608	0.74414	0.60536	4	1
CA13	0.18682	0.5095	0.32852	4	2
SDHA	0.193	0.52087	0.34151	4	2
CNDP1	0.19837	0.78808	0.71731	4	1
NDUFA7	0.20057	0.44597	0.25347	4	2
GAPDH	0.20127	0.55145	0.37696	4	2
HSD17B6	0.20971	0.71168	0.56484	4	2
GLUL	0.2108	0.69906	0.55012	4	2
NT5DC1	0.21143	0.83698	0.8136	4	1
HMGCLL1	0.2132	0.53844	0.3621	4	2
GGTLC2	0.21373	0.066882	0.021161	4	1
ACOT1	0.2201	0.52007	0.3407	4	1
GALC	0.22068	0.76766	0.66982	4	1
AUH	0.22608	0.70695	0.55929	4	1
DHDDS	0.22685	0.65143	0.49554	4	2
NUDT17	0.23054	0.51308	0.33276	4	2
OXCT2	0.23403	0.4517	0.25981	4	2
NDUFS6	0.23407	0.8219	0.78766	4	1
GLT1D1	0.23655	0.86921	0.86206	4	1
NUDT1	0.23972	0.43051	0.23476	4	2
QPRT	0.24213	0.48305	0.29678	4	1
PDE11A	0.24566	0.80107	0.74552	4	1
ACBD7	0.24572	0.78751	0.71599	4	1
RRM2B	0.24698	0.46187	0.27155	4	2
CA9	0.25063	0.50318	0.32055	4	2
MTHFR	0.25116	0.58313	0.41461	4	2
KL	0.2515	0.62596	0.46529	4	2
PDE1C	0.25428	0.69906	0.55012	4	2
FUT11	0.25602	0.6053	0.44115	4	2
PIK3R6	0.25735	0.40816	0.21882	4	1
OAT	0.25908	0.29917	0.14724	4	2
KLB	0.26427	0.70126	0.55264	4	1
HMOX1	0.26935	0.74441	0.60621	4	1
FBP2	0.27208	0.60321	0.43861	4	2
FUCA1	0.27808	0.71879	0.57297	4	1
INPP5A	0.28153	0.61563	0.45335	4	2
DIO2	0.28329	0.88081	0.87675	4	1
IYD	0.28418	0.43381	0.23871	4	1
GALE	0.28585	0.59119	0.42396	4	2
PGK1	0.28684	0.94774	0.94662	4	0
SULF2	0.2948	0.66794	0.51438	4	2
SORD	0.29881	0.25552	0.11965	4	2
LARGE2	0.30823	0.80095	0.74532	4	1
PDHA1	0.30964	0.60718	0.44316	4	1
NDUFB6	0.31914	0.65578	0.5004	4	1
PI4K2B	0.32524	0.89166	0.88894	4	1
AASDH	0.32657	0.61945	0.45775	4	2
LYZ	0.33495	0.65871	0.50377	4	1
BPNT1	0.33654	0.68812	0.53799	4	1
ACSM5	0.34553	0.91458	0.91314	4	0
BCAT2	0.34602	0.15815	0.062474	4	2
CHSY3	0.35069	0.92385	0.9224	4	0
PTGS1	0.35226	0.21044	0.092457	4	1
CDA	0.3568	0.77773	0.69367	4	1
OGFOD2	0.35709	0.53657	0.35983	4	2
ABHD1	0.35917	0.92673	0.92536	4	0
ABHD6	0.36492	0.52198	0.34278	4	2
HEXDC	0.36635	0.62986	0.46981	4	2
MTHFD2	0.37227	0.79978	0.74286	4	1
MBOAT2	0.38043	0.51693	0.33725	4	2
CHI3L2	0.3839	0.48973	0.30439	4	1
NME2	0.38518	0.55997	0.38728	4	2
HYAL3	0.39009	0.91656	0.91504	4	0
MUT	0.39156	0.74934	0.62071	4	1
ENPP4	0.39303	0.66634	0.51265	4	2
SRD5A1	0.39633	0.55111	0.37657	4	1
CYP1A1	0.40276	0.86402	0.85524	4	1
CHST8	0.40664	0.87721	0.87256	4	1
PGAP1	0.40973	0.7325	0.58868	4	1
ELOVL3	0.4221	0.57553	0.40558	4	2
SULF1	0.42372	0.48691	0.30113	4	1
CHDH	0.4258	0.93853	0.93746	4	0
B4GALT7	0.42946	0.50348	0.32092	4	2
TXNRD2	0.42989	0.49519	0.31108	4	2
COX4I1	0.43328	0.060424	0.01892	4	2
PANK4	0.43366	0.80344	0.75038	4	1
DHRS4L2	0.43895	0.63835	0.47983	4	2
SMS	0.44337	0.26386	0.12481	4	1
COX4I2	0.44554	0.92513	0.92373	4	0
DHFR	0.44771	0.86048	0.85024	4	1
EXTL1	0.44831	0.59417	0.42775	4	2
UGT1A9	0.45496	0.75444	0.63521	4	1
DBT	0.45607	0.11596	0.038951	4	2
PTGR2	0.45645	0.82113	0.82175	3	1
B4GALT6	0.45759	0.68953	0.53966	4	2
CYP4A11	0.46042	0.64105	0.48308	4	2
ST8SIA2	0.46467	0.57622	0.40635	4	2
HGLibA_14125	0.47168	0.54474	0.54487	1	0
TREH	0.47223	0.26126	0.12326	4	2
ECI1	0.47285	0.1029	0.033973	4	1
LIPH	0.47304	0.50095	0.31794	4	2
ALG8	0.47615	0.43658	0.24195	4	2
PIK3CD	0.47654	0.75157	0.627	4	1
ALOX12	0.47938	0.8521	0.83811	4	1
UGT8	0.47963	0.73363	0.71373	3	1
SATL1	0.48586	0.79419	0.73148	4	1
PPAT	0.4895	0.49719	0.31348	4	2
CRYZL1	0.48972	0.80266	0.74866	4	1
GAD2	0.49946	0.94181	0.94081	4	0
SGPP1	0.50175	0.2039	0.088749	4	1
ALG13	0.50293	0.81804	0.78018	4	1
CHST1	0.51058	0.87636	0.87159	4	1
NQO2	0.51398	0.52276	0.34361	4	1
MOGAT1	0.51585	0.67019	0.51685	4	2
PRDX5	0.51909	0.48769	0.302	4	2
SUCLA2	0.52052	0.7485	0.61823	4	1
B3GNT6	0.52372	0.011403	0.0031249	4	1
ALAS2	0.52415	0.27738	0.13353	4	1
ASMT	0.52647	0.18379	0.077021	4	2
GLS2	0.52805	0.51425	0.33413	4	2
XYLB	0.53545	0.87377	0.86814	4	1
NAT14	0.53626	0.41384	0.22283	4	1
MGST2	0.54423	0.60823	0.50075	3	1
XDH	0.54815	0.63086	0.47106	4	2
NUDT6	0.55075	0.46908	0.28003	4	2
G6PD	0.55565	0.65806	0.50299	4	2
H6PD	0.55899	0.42741	0.2322	4	1
NDST1	0.56606	0.75981	0.65006	4	1
SPHK2	0.57742	0.60407	0.43967	4	1
DCXR	0.5895	0.57682	0.40703	4	2
AHCYL1	0.59125	0.49273	0.30807	4	1
PLCG1	0.59136	0.090421	0.029531	4	2
COX7C	0.59205	0.52526	0.3461	4	2
COX15	0.59736	0.63217	0.47263	4	1
LCT	0.59909	0.67728	0.52522	4	2
NAPRT	0.6001	0.69148	0.54185	4	2
HS3ST2	0.60312	0.61158	0.44844	4	2
DPYSL5	0.60555	0.13188	0.047755	4	1
ST8SIA4	0.61082	0.10451	0.034527	4	1
TYMP	0.62556	0.53855	0.36228	4	2
HGLibA_14114	0.64019	0.56381	0.56335	1	0
GALNT8	0.64431	0.54627	0.37096	4	1
PPA2	0.64911	0.80084	0.79954	3	1
MICAL1	0.64975	0.87465	0.86925	4	1
ACOT9	0.65216	0.35036	0.18007	4	1
SYNJ1	0.6547	0.72931	0.58501	4	1
DAGLB	0.65516	0.55286	0.37873	4	2
ESD	0.66089	0.80763	0.75929	4	1
MARC1	0.6811	0.56114	0.38858	4	2
COQ8A	0.68458	0.67576	0.52348	4	1
ST3GAL4	0.68467	0.10594	0.035081	4	1
HGLibA_14144	0.68662	0.5706	0.57004	1	0
PDE6H	0.687	0.77359	0.68407	4	1
COX11	0.69235	0.73037	0.5863	4	2
HGSNAT	0.6938	0.87522	0.87012	4	1
ST6GALNAC6	0.69638	0.64773	0.49131	4	2
GALNT4	0.70446	0.29662	0.14572	4	1
PLA2G4C	0.70757	0.94034	0.93936	4	0
DHRS4	0.71277	0.62785	0.46751	4	1
ACSS2	0.72447	0.38311	0.20238	4	1
ISYNA1	0.72516	0.86123	0.85133	4	1
IDH3A	0.73442	0.89281	0.89024	4	1
AKR1C1	0.73829	0.83166	0.83247	3	0
GLTP	0.74121	0.66421	0.5103	4	1
GANAB	0.74181	0.83555	0.81133	4	1
COX6A1	0.74544	0.87097	0.86436	4	1
ACO1	0.7472	0.50528	0.32305	4	1
UGT2B7	0.75519	0.45294	0.26117	4	2
THEM5	0.75665	0.66014	0.50528	4	1
PAPSS2	0.75771	0.57415	0.40399	4	2
ABHD8	0.76424	0.7908	0.72354	4	1
LYG1	0.77439	0.84196	0.82216	4	1
CYB561A3	0.77681	0.95591	0.95513	4	0
PDE4D	0.77734	0.38737	0.20526	4	2
GUCY1B3	0.77779	0.22705	0.10246	4	2
CHST7	0.77934	0.94571	0.94461	4	0
AASS	0.77988	0.4592	0.26858	4	2
HPSE	0.78166	0.89198	0.89251	3	0
PLA2G2D	0.78966	0.20761	0.090869	4	1
XYLT2	0.79125	0.43504	0.2401	4	1
CYB561	0.79742	0.92297	0.92156	4	0
HSDL1	0.79918	0.76247	0.65738	4	1
GLO1	0.80205	0.67297	0.62109	3	1
PRDX4	0.80452	0.33131	0.16774	4	1
HGLibA_14116	0.80717	0.58424	0.5834	1	0
ALDH3A2	0.80791	0.6129	0.4501	4	1
BHMT	0.81106	0.25016	0.11654	4	1
CYP2S1	0.81718	0.82282	0.78926	4	1
DMGDH	0.82205	0.64451	0.48743	4	1
SGPP2	0.82359	0.56803	0.39668	4	1
PLA2G4F	0.82455	0.70316	0.55497	4	1
ACSS1	0.8266	0.87945	0.87509	4	1
ALOX15	0.82694	0.66726	0.51364	4	2
ATP13A5	0.83571	0.74809	0.61685	4	1
NDUFC2	0.83775	0.5973	0.43154	4	2
NAT8B	0.839	0.92983	0.92864	4	0
NT5C3A	0.84008	0.28514	0.13842	4	2
FAHD2B	0.84028	0.75848	0.64668	4	1
GK5	0.84067	0.35674	0.18447	4	2
NDUFA5	0.84265	0.81316	0.77043	4	1
PIGZ	0.84268	0.48844	0.30287	4	2
GALNT1	0.85055	0.56295	0.39062	4	1
GBA	0.85122	0.68666	0.53608	4	2
PAOX	0.85571	0.43149	0.23593	4	1
COQ6	0.85974	0.85332	0.83985	4	1
ASPG	0.86083	0.9098	0.90822	4	0
PCYOX1	0.86374	0.74888	0.61961	4	1
POMGNT1	0.86442	0.77318	0.68299	4	1
PNPLA1	0.86859	0.21242	0.10112	3	1
AKR1B1	0.87295	0.31606	0.15779	4	1
PNPLA2	0.87767	0.90904	0.90746	4	0
IP6K2	0.8824	0.4973	0.35077	3	1
FUT9	0.88733	0.22385	0.10036	4	1
PGLS	0.88886	0.89625	0.8941	4	1
GMDS	0.89394	0.83555	0.81133	4	1
ALG5	0.89752	0.78415	0.70861	4	1
DGKG	0.89909	0.90678	0.90524	4	0
ABHD10	0.90844	0.5775	0.40789	4	1
FN3K	0.90845	0.849	0.83327	4	1
CSAD	0.90879	0.6839	0.53287	4	1
GPX5	0.90919	0.58753	0.4197	4	1
MME	0.90956	0.16385	0.065721	4	1
DHRS4L1	0.90994	0.46786	0.2787	4	1
NOS2	0.91119	0.87302	0.86714	4	1
TKTL2	0.91131	0.87892	0.87449	4	1
DHTKD1	0.91472	0.30225	0.14925	4	1
PLCXD3	0.91527	0.70361	0.55544	4	2
CYC1	0.9155	0.67732	0.52527	4	2
COX5A	0.91561	0.61628	0.45408	4	2
SPR	0.91625	0.5641	0.39199	4	1
LPCAT1	0.91675	0.58356	0.41512	4	2
NME4	0.92179	0.93112	0.93004	4	0
NAA60	0.9279	0.62314	0.46199	4	1
PTGS2	0.93111	0.84529	0.82771	4	1
AMY1A	0.93156	0.85066	0.83578	4	1
PGM2	0.93428	0.23938	0.10979	4	1
SMPD1	0.93941	0.86278	0.86318	3	0
SCD5	0.94326	0.59335	0.42674	4	2
PDHB	0.94421	0.31683	0.15829	4	1
CHPT1	0.94706	0.6779	0.52609	4	1
B3GALNT2	0.94824	0.51968	0.34028	4	2
DHRS9	0.95007	0.59505	0.42876	4	2
PCYOX1L	0.95671	0.25636	0.12017	4	1
GSTK1	0.96165	0.71152	0.56465	4	1
NUDT4	0.9656	0.55597	0.38234	4	1
CHST13	0.96576	0.70896	0.56171	4	2
ACAD8	0.97154	0.21308	0.094043	4	1
TDO2	0.97725	0.93761	0.93661	4	0
NDUFA6	0.97744	0.70255	0.55419	4	1
CPT1B	0.98191	0.56946	0.41684	3	1
FASN	0.9831	0.46526	0.27559	4	2
GPX1	0.9857	0.88848	0.8855	4	1
PIGV	0.98711	0.58453	0.41629	4	1
UGCG	1.0047	0.69795	0.54874	4	1
CTH	1.0071	0.5487	0.37397	4	1
NAT1	1.0155	0.70126	0.55264	4	1
DPM2	1.0175	0.5775	0.40789	4	1
MTHFS	1.0232	0.86961	0.86257	4	1
ACSBG2	1.0236	0.6129	0.4501	4	2
CA7	1.0268	0.85717	0.84553	4	1
GNPNAT1	1.0282	0.17608	0.072729	4	1
GALNT10	1.0398	0.275	0.13199	4	1
COQ9	1.0464	0.16195	0.06464	4	2
EXTL3	1.0484	0.84645	0.82937	4	1
ADPGK	1.0486	0.90956	0.90803	4	0
NDUFB7	1.0531	0.57622	0.40635	4	2
PIGA	1.0537	0.6665	0.51279	4	1
MOCS2	1.0572	0.90298	0.9014	4	1
NMNAT1	1.0576	0.21129	0.092986	4	2
MGAM	1.0584	0.90246	0.9009	4	1
CBR4	1.0585	0.68812	0.53799	4	1
PYGL	1.0602	0.76618	0.66596	4	1
CYP27B1	1.0615	0.1429	0.053772	4	1
GGT1	1.0662	0.45904	0.2684	4	2
AOAH	1.0663	0.11688	0.039503	4	1
FMO2	1.0708	0.082801	0.026747	4	2
GATM	1.0726	0.50731	0.32578	4	2
RDH16	1.0787	0.61478	0.45246	4	1
GNPDA1	1.0828	0.94774	0.94662	4	0
PLA2G15	1.0845	0.88448	0.88511	3	0
PIP5KL1	1.0872	0.9053	0.90368	4	1
PDE3A	1.102	0.62445	0.46353	4	2
GLCE	1.1021	0.13089	0.047207	4	2
MGST1	1.104	0.67436	0.52185	4	1
CRYL1	1.112	0.91083	0.90935	4	0
FRRS1	1.1121	0.96894	0.96867	4	0
MOGAT2	1.1125	0.57189	0.42233	3	1
NDUFS8	1.1153	0.69844	0.54936	4	1
ACAD10	1.116	0.48246	0.29609	4	2
INMT	1.1173	0.74212	0.59967	4	1
GSTA3	1.1207	0.71016	0.56315	4	2
MDH1	1.122	0.43736	0.24288	4	2
FAH	1.1239	0.91333	0.91186	4	0
ALDOB	1.1315	0.50706	0.32538	4	2
ST8SIA6	1.1326	0.91624	0.91468	4	0
SULT2B1	1.1333	0.87645	0.87171	4	1
CHI3L1	1.1354	0.66365	0.50963	4	1
HSD17B3	1.1385	0.67267	0.51988	4	2
AADAC	1.1446	0.47553	0.28776	4	2
CA11	1.1456	0.70343	0.55528	4	1
ACSL6	1.1625	0.89387	0.89132	4	1
SMPD4	1.164	0.48725	0.3015	4	2
AGPAT3	1.1646	0.040345	0.012174	4	2
ASRGL1	1.1665	0.86811	0.86064	4	1
UST	1.1704	0.84286	0.82356	4	1
PHOSPHO1	1.1716	0.65828	0.50327	4	1
NUDT7	1.1757	0.48573	0.29983	4	1
CYP2A7	1.1774	0.89508	0.89282	4	1
SPTLC3	1.1785	0.17319	0.071115	4	1
HGLibA_14137	1.1813	0.62362	0.62251	1	0
SRD5A3	1.1835	0.14484	0.054863	4	2
ARSG	1.1891	0.20955	0.091928	4	1
NUDT9	1.1923	0.5636	0.3914	4	2
DHRS7	1.1957	0.4326	0.23732	4	2
FDX2	1.2021	0.47553	0.28776	4	2
GNPTG	1.2053	0.21665	0.096154	4	2
UQCRQ	1.2099	0.46716	0.27777	4	2
NDUFS5	1.2133	0.93693	0.93588	4	0
CYP8B1	1.2167	0.85648	0.84455	4	1
NQO1	1.2228	0.54442	0.36889	4	2
ACSL5	1.2326	0.76061	0.65226	4	1
PFAS	1.2342	0.79305	0.72903	4	1
GUCY2F	1.2345	0.75811	0.64538	4	1
AKR1C4	1.2363	0.94342	0.94236	4	0
PLPPR4	1.2463	0.95743	0.95666	4	0
CYP3A7	1.2485	0.85733	0.84581	4	1
CHID1	1.2497	0.38039	0.20046	4	1
SOAT2	1.2499	0.97474	0.97452	4	0
GMPPB	1.2512	0.08745	0.028418	4	1
COQ10B	1.2563	0.85284	0.83912	4	1
HMGCS1	1.2628	0.52649	0.34752	4	2
LPO	1.2661	0.41318	0.22236	4	1
RRM1	1.2693	0.84989	0.8346	4	1
SAT2	1.2707	0.1514	0.058674	4	1
PGAM5	1.2736	0.47433	0.28623	4	1
HGLibA_14122	1.2744	0.63029	0.62891	1	0
PLCB1	1.2801	0.8435	0.82464	4	1
TALDO1	1.2855	0.74049	0.59784	4	2
HGLibA_14107	1.2858	0.63176	0.63019	1	0
NT5M	1.2865	0.49841	0.31494	4	1
OTC	1.2921	0.74568	0.60988	4	1
DGKD	1.296	0.83734	0.81425	4	1
CA5B	1.2988	0.72931	0.58501	4	1
ECHDC2	1.2988	0.9687	0.96833	4	0
GLRX	1.3032	0.86402	0.85524	4	1
AHCYL2	1.3048	0.82327	0.78996	4	1
HGLibA_14140	1.3126	0.63453	0.63289	1	0
UQCRB	1.3139	0.386	0.2043	4	1
ADCY7	1.3159	0.50193	0.31922	4	1
FAAH2	1.318	0.52723	0.37789	3	1
HSD11B1	1.3182	0.89186	0.88915	4	1
CYCS	1.3266	0.51706	0.33737	4	2
ALDH3B1	1.3338	0.90691	0.90534	4	0
GTDC1	1.337	0.7923	0.72732	4	1
CYP4B1	1.3376	0.68357	0.53257	4	2
BDH1	1.3435	0.85948	0.84887	4	1
HADH	1.3469	0.63603	0.47701	4	1
AGPAT5	1.3555	0.88592	0.88268	4	1
SPTLC2	1.3578	0.77837	0.69507	4	1
GALNT6	1.358	0.23592	0.1077	4	1
PLCL2	1.3591	0.77359	0.68407	4	1
AMDHD1	1.3596	0.82391	0.79102	4	1
NIT2	1.3655	0.58936	0.42197	4	1
NDUFA13	1.3721	0.81178	0.76778	4	1
ISCA1	1.3727	0.92328	0.92309	3	0
GGT5	1.3751	0.65871	0.50377	4	1
PRG2	1.3789	0.65578	0.5004	4	1
ADH5	1.3799	0.93256	0.93127	4	0
SPHK1	1.3828	0.90511	0.90348	4	1
ADCY8	1.3917	0.86888	0.86167	4	1
CYP4Z1	1.3963	0.76618	0.66596	4	1
CRAT	1.401	0.85482	0.84207	4	1
SOD1	1.4018	0.69906	0.55012	4	2
AOC2	1.4047	0.89287	0.89035	4	1
ENTPD3	1.405	0.85057	0.83563	4	1
HGLibA_14112	1.408	0.64402	0.64242	1	0
CMBL	1.4117	0.79796	0.73904	4	1
ECH1	1.4163	0.92729	0.92718	3	0
CHST6	1.4193	0.85707	0.84539	4	1
MAOA	1.4225	0.5446	0.36915	4	1
VKORC1	1.4279	0.59881	0.43338	4	1
CERS2	1.4313	0.66725	0.51362	4	1
SDS	1.4442	0.89929	0.89744	4	1
ASNSD1	1.4461	0.41792	0.22565	4	1
ST3GAL2	1.4462	0.78039	0.70018	4	1
NDUFA2	1.4505	0.80266	0.74866	4	1
HGLibA_14129	1.4516	0.65093	0.6491	1	0
NDUFC1	1.4541	0.95	0.94895	4	0
ENTPD1	1.4568	0.26467	0.12532	4	1
ACLY	1.464	0.94175	0.94074	4	0
CDS2	1.4692	0.44788	0.25561	4	2
COX17	1.4718	0.96862	0.96824	4	0
EPX	1.4767	0.42613	0.23127	4	1
B3GLCT	1.4819	0.686	0.53527	4	2
BCAT1	1.4866	0.75567	0.63893	4	1
PIP4K2A	1.4945	0.78478	0.71019	4	1
GNMT	1.5032	0.85338	0.83999	4	1
HACL1	1.5064	0.56748	0.39609	4	1
MAN2B1	1.5065	0.61115	0.44794	4	2
SGSH	1.5069	0.75236	0.62916	4	1
GPAT3	1.5071	0.17131	0.070038	4	2
ACY1	1.5078	0.76374	0.66005	4	1
GALNT17	1.5296	0.4921	0.3072	4	1
VKORC1L1	1.5336	0.94947	0.9484	4	0
FUT7	1.534	0.8005	0.7443	4	1
TYR	1.5418	0.59387	0.42742	4	1
DHFR2	1.5434	0.51368	0.33339	4	1
HMGCR	1.5518	0.61419	0.513	3	1
OAS3	1.563	0.87332	0.86751	4	1
ACAA2	1.5681	0.72389	0.5788	4	2
DGKA	1.5682	0.64262	0.48507	4	2
GPX6	1.5688	0.93732	0.93632	4	0
LCAT	1.5772	0.74712	0.61407	4	1
HAL	1.5898	0.95286	0.95257	3	0
BCO2	1.5905	0.72009	0.69451	3	1
NUDT14	1.5991	0.26618	0.12635	4	1
PRDX6	1.5991	0.90393	0.90229	4	1
NFS1	1.6006	0.52238	0.34319	4	1
NUDT18	1.6043	0.8602	0.84983	4	1
POFUT2	1.6097	0.9061	0.90456	4	1
GALM	1.613	0.82086	0.7857	4	1
NDUFA10	1.6221	0.87495	0.86975	4	1
NOS1	1.6305	0.97898	0.97873	4	0
ACYP1	1.6312	0.64157	0.4838	4	1
DPYSL4	1.6314	0.37472	0.1966	4	1
ITPA	1.6419	0.70521	0.55729	4	1
BHMT2	1.6453	0.47826	0.29108	4	1
ACOX1	1.6559	0.50411	0.32156	4	1
PNPO	1.6589	0.73959	0.59694	4	1
NDUFB5	1.6599	0.89242	0.88981	4	1
HGLibA_14138	1.6633	0.67115	0.66987	1	0
B4GALT2	1.6751	0.48349	0.29721	4	2
BDH2	1.6816	0.095254	0.031198	4	1
NDUFS3	1.6841	0.78995	0.72148	4	1
MSRA	1.6926	0.9722	0.97184	4	0
PLA2G4E	1.6999	0.33296	0.16874	4	2
GLS	1.701	0.83868	0.81649	4	1
MINPP1	1.7031	0.82149	0.78695	4	1
PI4KB	1.7059	0.71879	0.57297	4	1
HIBADH	1.7146	0.62314	0.46199	4	1
DPYSL3	1.7157	0.47365	0.28535	4	1
ATP13A3	1.7175	0.83555	0.81133	4	1
CYP26C1	1.7233	0.93452	0.93324	4	0
DDC	1.7303	0.8596	0.849	4	1
CYBRD1	1.732	0.80011	0.74348	4	1
CTBS	1.7338	0.48075	0.29413	4	2
MANEAL	1.7342	0.82558	0.79425	4	1
AKR7A2	1.7379	0.79725	0.73769	4	1
HMOX2	1.7395	0.43883	0.24472	4	1
XYLT1	1.7415	0.89027	0.88751	4	1
SRM	1.7434	0.7611	0.65367	4	1
HGLibA_14100	1.7475	0.67903	0.67811	1	0
PLCXD2	1.7518	0.98118	0.98092	4	0
POMT2	1.7618	0.95239	0.95159	4	0
GAD1	1.7663	0.46998	0.28114	4	2
GDPD4	1.7666	0.16836	0.068421	4	1
NANS	1.7778	0.93893	0.93789	4	0
GALNT2	1.7804	0.5345	0.35719	4	1
UGT2B28	1.7854	0.59313	0.42648	4	1
COX6B2	1.7914	0.95063	0.94962	4	0
NUDT13	1.7934	0.46066	0.31775	3	1
PDE4B	1.7938	0.5649	0.39297	4	2
HDC	1.8128	0.72267	0.57746	4	1
FUT6	1.8171	0.64358	0.48622	4	1
NDUFAF2	1.8171	0.71612	0.56981	4	1
PRDX3	1.8178	0.94774	0.94662	4	0
AMACR	1.8221	0.57687	0.40712	4	2
ENO3	1.8237	0.79853	0.74039	4	1
RDH13	1.8252	0.68327	0.53223	4	1
MAN2A2	1.8314	0.043908	0.013301	4	1
DGKK	1.832	0.57226	0.40172	4	1
ALOX12B	1.837	0.92144	0.91986	4	0
PNLIPRP3	1.8501	0.77644	0.69038	4	1
HGLibA_14124	1.857	0.68908	0.68821	1	0
NDUFB4	1.8642	0.9878	0.98758	4	0
MECR	1.8662	0.8431	0.82403	4	1
ALG2	1.8741	0.65143	0.49554	4	2
IDI1	1.8745	0.31982	0.16028	4	1
AMPD3	1.875	0.67663	0.52448	4	2
ODC1	1.8773	0.87031	0.8636	4	1
DHRS3	1.8794	0.63707	0.47824	4	1
BLVRB	1.8824	0.87353	0.86776	4	1
HYAL2	1.8832	0.89405	0.89154	4	1
ACHE	1.8833	0.92116	0.9196	4	0
PIK3C2A	1.8834	0.79796	0.73904	4	1
PHOSPHO2	1.8846	0.466	0.27647	4	1
STS	1.8903	0.93493	0.93361	4	0
CYP2D6	1.9077	0.9461	0.94499	4	0
DIO1	1.9081	0.88592	0.88268	4	1
ALG12	1.9163	0.34281	0.17515	4	1
PCBD2	1.9259	0.80266	0.74866	4	1
ACER1	1.9266	0.94598	0.94486	4	0
AKR1A1	1.9298	0.98679	0.98662	4	0
ABHD13	1.9314	0.45879	0.3161	3	1
DDO	1.944	0.75957	0.64954	4	1
PIP5K1C	1.9442	0.96736	0.9669	4	0
CYP4F2	1.946	0.84874	0.83297	4	1
BBOX1	1.9484	0.67041	0.51709	4	2
ACE	1.9538	0.44484	0.30327	3	1
IDI2	1.9546	0.8452	0.82755	4	1
ADCY4	1.9616	0.76677	0.66758	4	1
UGT1A4	1.9701	0.43627	0.24149	4	1
CTPS2	1.9787	0.46258	0.27244	4	1
DBH	1.9862	0.50059	0.31751	4	1
HGLibA_14103	2.0025	0.7006	0.69987	1	0
TSTA3	2.0064	0.10882	0.036188	4	1
PDE6G	2.0109	0.6694	0.51593	4	1
HGLibA_14097	2.0112	0.7009	0.70016	1	0
DOLK	2.0141	0.77644	0.69038	4	1
SULT1E1	2.017	0.69795	0.54874	4	1
DHRS13	2.0205	0.94986	0.94883	4	0
PIK3R3	2.0213	0.79419	0.73148	4	1
RDH5	2.0228	0.85741	0.84595	4	1
NDST4	2.0293	0.80021	0.74368	4	1
NDOR1	2.0322	0.80524	0.75437	4	1
HPDL	2.0326	0.8751	0.86999	4	1
ACOT11	2.0328	0.98438	0.98409	4	0
LDHAL6A	2.0382	0.80147	0.74633	4	1
SMPDL3A	2.048	0.79177	0.72603	4	1
COX7A2	2.048	0.82074	0.78552	4	1
ATP13A4	2.0638	0.94356	0.9425	4	0
MOCS1	2.0641	0.96473	0.96431	4	0
ECHDC3	2.0644	0.93659	0.93545	4	0
SULT1C2	2.0674	0.93368	0.93241	4	0
CLC	2.0715	0.71249	0.56587	4	1
SEPHS1	2.0753	0.6744	0.5219	4	2
TM7SF2	2.0815	0.88037	0.87628	4	1
ADO	2.0905	0.90084	0.89918	4	1
CYP27C1	2.1031	0.099708	0.032864	4	1
ABHD4	2.104	0.97987	0.97957	4	0
ABAT	2.1116	0.82558	0.79425	4	1
CYB5R2	2.1124	0.13295	0.048303	4	2
B4GALT1	2.1247	0.95161	0.95082	4	0
ABHD14B	2.1381	0.81018	0.76472	4	1
GPX3	2.1473	0.22467	0.10089	4	1
PIK3C2B	2.1525	0.91389	0.91251	4	0
HS3ST3A1	2.1577	0.86586	0.85763	4	1
CYP2C18	2.159	0.64764	0.49121	4	1
GPT	2.1642	0.93886	0.93782	4	0
ACAT1	2.1663	0.68828	0.5382	4	2
ADA	2.1753	0.70255	0.55419	4	1
ST8SIA3	2.1763	0.28381	0.1376	4	1
AOC1	2.1792	0.82048	0.78498	4	1
ST6GALNAC5	2.181	0.80433	0.75238	4	1
NDUFS2	2.1885	0.96784	0.96747	4	0
NME3	2.1897	0.75444	0.63521	4	1
COX7A1	2.1939	0.78219	0.7043	4	1
ATIC	2.2068	0.37485	0.24169	3	1
FDFT1	2.2092	0.23501	0.10718	4	1
FPGS	2.2099	0.4488	0.25663	4	2
ENO2	2.2107	0.7271	0.58251	4	1
LTA4H	2.2193	0.90465	0.90309	4	1
ETNPPL	2.2214	0.87221	0.86601	4	1
CYP21A2	2.2385	0.86217	0.85269	4	1
CYB5A	2.2402	0.95891	0.95821	4	0
LGSN	2.2488	0.77837	0.69507	4	1
THNSL2	2.2496	0.75096	0.62509	4	1
HSD11B1L	2.2536	0.98583	0.98563	4	0
PLCD1	2.2589	0.97902	0.97876	4	0
POFUT1	2.2732	0.79675	0.73664	4	1
B3GNTL1	2.2902	0.15223	0.059218	4	1
ISCA2	2.2945	0.74628	0.61156	4	1
HGLibA_14105	2.2951	0.72601	0.72518	1	0
ALDH9A1	2.2982	0.43117	0.29096	3	1
FDPS	2.2996	0.84491	0.82694	4	1
HGLibA_14143	2.3019	0.7265	0.72575	1	0
GALNT7	2.3107	0.97741	0.9773	4	0
DPEP1	2.3256	0.92243	0.92096	4	0
SDR39U1	2.3354	0.85482	0.84207	4	1
GNPTAB	2.3362	0.80763	0.75929	4	1
LYPLA2	2.3443	0.91627	0.91477	4	0
HGLibA_14120	2.3449	0.73064	0.73002	1	0
CES2	2.3475	0.81943	0.783	4	1
ADH7	2.3488	0.86224	0.85282	4	1
COMTD1	2.3533	0.96907	0.96851	3	0
B3GNT8	2.3581	0.97837	0.97815	4	0
NDUFB2	2.362	0.61799	0.45607	4	1
PIGG	2.3711	0.95845	0.95768	4	0
GSTM1	2.3867	0.76061	0.65226	4	1
NSDHL	2.3925	0.80763	0.75929	4	1
SDR9C7	2.3962	0.8904	0.88762	4	1
PDE5A	2.3968	0.9643	0.96388	4	0
CHIA	2.4013	0.26218	0.12378	4	1
ALDOC	2.4019	0.98701	0.98685	4	0
PLPP2	2.4026	0.90715	0.90553	4	0
SHMT1	2.406	0.39172	0.20813	4	1
ALDH5A1	2.4064	0.72291	0.57776	4	1
ACAA1	2.4085	0.96927	0.96901	4	0
NEU4	2.415	0.93702	0.93603	4	0
DPAGT1	2.4356	0.59231	0.42554	4	1
ACSM2B	2.4366	0.99245	0.99226	4	0
ECHDC1	2.4469	0.97501	0.97484	4	0
PDE6A	2.4498	0.40176	0.21479	4	1
EXT2	2.4518	0.90793	0.9064	4	0
DPM3	2.4688	0.96413	0.9637	4	0
HSD3B2	2.4722	0.45825	0.26728	4	1
EDEM2	2.4804	0.94774	0.94662	4	0
B3GALT4	2.4812	0.81982	0.78372	4	1
HSD17B2	2.4886	0.87285	0.86689	4	1
AMY2A	2.4918	0.95458	0.95372	4	0
HAS1	2.4938	0.8218	0.78748	4	1
AK5	2.4971	0.79796	0.73904	4	1
GCNT1	2.502	0.51501	0.33486	4	1
COX7A2L	2.5126	0.98301	0.98267	4	0
PGAM2	2.5144	0.49771	0.31409	4	1
DHCR7	2.5161	0.85432	0.84142	4	1
ARSF	2.5212	0.41928	0.22659	4	2
MANEA	2.5335	0.71249	0.56587	4	1
GAMT	2.5501	0.98683	0.98665	4	0
CYP17A1	2.5522	0.95917	0.95852	4	0
ALDH6A1	2.5674	0.60407	0.43967	4	1
HSD17B10	2.5779	0.97945	0.97917	4	0
CDIPT	2.5797	0.94189	0.94095	4	0
MTHFD1L	2.5886	0.81722	0.77844	4	1
INPP5F	2.5962	0.88592	0.88268	4	1
PPA1	2.6103	0.81316	0.77043	4	1
PFKFB1	2.6128	0.73571	0.5922	4	2
FUCA2	2.6331	0.84123	0.82076	4	1
UAP1L1	2.6373	0.1132	0.037847	4	1
GDPD2	2.6507	0.64441	0.48732	4	2
IMPDH2	2.654	0.84043	0.81934	4	1
CES3	2.6544	0.82239	0.78855	4	1
PDHA2	2.6763	0.77722	0.6925	4	1
NDUFA1	2.6829	0.9815	0.98124	4	0
UPB1	2.6854	0.97284	0.97247	4	0
ELOVL5	2.6865	0.61691	0.45481	4	1
ME1	2.6882	0.97637	0.97615	4	0
SQOR	2.7035	0.90443	0.90289	4	1
DHCR24	2.7086	0.63603	0.47701	4	1
DOLPP1	2.7161	0.55722	0.38372	4	1
SULT2A1	2.7193	0.81622	0.77641	4	1
IP6K1	2.72	0.91821	0.91686	4	0
B4GALNT1	2.7431	0.82558	0.79425	4	1
BCKDHB	2.747	0.6368	0.47789	4	1
AOC3	2.7543	0.56748	0.39609	4	1
HGLibA_14127	2.7592	0.7648	0.76429	1	0
IAH1	2.7623	0.93091	0.92981	4	0
PGD	2.7779	0.95367	0.95287	4	0
PDE7A	2.7881	0.67992	0.63281	3	1
MMAB	2.789	0.97626	0.97601	4	0
HMBS	2.8025	0.75896	0.64786	4	1
ACBD5	2.8027	0.93361	0.93233	4	0
HPRT1	2.8127	0.96145	0.96077	4	0
HGLibA_14109	2.8157	0.77085	0.77012	1	0
PDE4C	2.8213	0.87295	0.86701	4	1
PLA2G4A	2.835	0.5232	0.34402	4	2
ENTPD7	2.8357	0.81994	0.7839	4	1
GMPR	2.8379	0.95782	0.95704	4	0
GUK1	2.8563	0.7425	0.60067	4	1
RENBP	2.8752	0.94088	0.93992	4	0
ALDH3B2	2.8802	0.96327	0.9626	4	0
NMNAT2	2.8892	0.83184	0.80557	4	1
SAT1	2.8899	0.95878	0.9581	4	0
HKDC1	2.9016	0.89489	0.89261	4	1
CRLS1	2.9136	0.80266	0.74866	4	1
PHYHD1	2.9162	0.97232	0.97196	4	0
CROT	2.9169	0.34206	0.17466	4	1
HPGD	2.9405	0.70009	0.55124	4	1
CPT1A	2.9425	0.94367	0.94263	4	0
LNPEP	2.9521	0.99162	0.99141	4	0
PLD4	2.9586	0.8556	0.84313	4	1
CA4	2.9761	0.8281	0.79899	4	1
HIBCH	2.9829	0.93927	0.93824	4	0
CYP2R1	2.9852	0.68327	0.53223	4	1
PECR	3.0059	0.77995	0.69902	4	1
QDPR	3.0146	0.98417	0.98383	4	0
PDE6D	3.0156	0.97204	0.97165	4	0
NDUFAB1	3.0263	0.93	0.9288	4	0
PSPH	3.0385	0.92288	0.92147	4	0
PLA2G6	3.0451	0.74809	0.61685	4	1
CYP4F8	3.0509	0.96968	0.96938	4	0
CA14	3.0561	0.55525	0.38154	4	1
ACER3	3.0574	0.74254	0.72633	3	1
ADCY1	3.0646	0.4492	0.25709	4	1
MSRB3	3.0705	0.71533	0.5689	4	1
ELOVL2	3.0737	0.97111	0.97069	4	0
GLYATL1	3.0863	0.95809	0.9573	4	0
C1GALT1	3.0928	0.77155	0.67925	4	1
CA1	3.1096	0.73859	0.59565	4	1
ST6GAL2	3.1185	0.90774	0.90621	4	0
SRD5A2	3.1304	0.83831	0.81585	4	1
ASAH1	3.148	0.65849	0.59633	3	1
ENPP5	3.1535	0.68978	0.69075	2	1
TPI1	3.155	0.89599	0.89388	4	1
HGLibA_14102	3.1792	0.80134	0.80055	1	0
CBS	3.1869	0.9353	0.93398	4	0
EDEM1	3.1943	0.91398	0.9126	4	0
CYB5RL	3.1944	0.83216	0.80607	4	1
MTHFD1	3.2	0.89777	0.89588	4	1
BCKDHA	3.2065	0.82822	0.79916	4	1
HGLibA_14111	3.2095	0.80396	0.80326	1	0
CHSY1	3.2163	0.93613	0.93494	4	0
CYP4F3	3.2625	0.81898	0.78209	4	1
PLA2G10	3.2691	0.6962	0.54685	4	1
PIGT	3.2734	0.44505	0.25207	4	1
ASNS	3.2968	0.97815	0.97796	4	0
ADH1C	3.2988	0.85939	0.84873	4	1
DPYD	3.3031	0.97216	0.97181	4	0
CERS3	3.3183	0.89494	0.89538	3	0
HGLibA_14121	3.3199	0.80977	0.80951	1	0
NOX5	3.3397	0.76688	0.75893	3	1
MOCS3	3.3468	0.65281	0.49718	4	1
CHST10	3.3515	0.89711	0.89504	4	1
ENPP2	3.3605	0.86564	0.85737	4	1
GLB1L	3.3609	0.7791	0.69694	4	1
PDE1A	3.3656	0.62438	0.46342	4	1
COX18	3.3832	0.7819	0.70362	4	1
PON1	3.3966	0.31197	0.15528	4	1
GSTM4	3.3999	0.45005	0.258	4	1
NDUFA12	3.406	0.91821	0.91686	4	0
ECI2	3.4247	0.77968	0.69833	4	1
DHRS11	3.4353	0.28466	0.13811	4	1
CYP19A1	3.4381	0.32722	0.16502	4	1
ALG10	3.4466	0.96198	0.96137	4	0
ARG2	3.4538	0.7921	0.72678	4	1
OXA1L	3.461	0.76986	0.67523	4	1
BTD	3.4653	0.93595	0.93472	4	0
ENPP1	3.4709	0.84912	0.83341	4	1
ARSK	3.4775	0.75031	0.73689	3	1
MGAT4A	3.4898	0.97748	0.9774	4	0
SGMS1	3.4906	0.73597	0.59246	4	1
ELOVL1	3.4928	0.41458	0.2233	4	1
NDUFB9	3.4953	0.71979	0.57418	4	1
GSTM3	3.5	0.33057	0.16725	4	1
NPR2	3.507	0.94774	0.94662	4	0
NDUFB10	3.5072	0.3007	0.14825	4	1
KMO	3.5339	0.50628	0.32432	4	1
B3GALT2	3.5467	0.75302	0.63092	4	1
RDH11	3.558	0.69459	0.54497	4	1
CYB5R3	3.5587	0.90031	0.89856	4	1
ADSS	3.5694	0.89839	0.8965	4	1
SDHD	3.5708	0.30377	0.15026	4	1
MMADHC	3.5779	0.88592	0.88268	4	1
PDSS1	3.5835	0.64339	0.56979	3	1
HPD	3.5851	0.60174	0.43672	4	1
HGLibA_14110	3.5881	0.82735	0.82743	1	0
GLDC	3.6343	0.781	0.70167	4	1
ACADS	3.6343	0.94215	0.94115	4	0
ADCY6	3.6623	0.86577	0.8575	4	1
MANBA	3.6673	0.88843	0.88895	3	0
HSD17B1	3.6821	0.65923	0.50428	4	1
PTER	3.6865	0.83992	0.8184	4	1
CYB5R4	3.6891	0.83555	0.81133	4	1
COASY	3.6953	0.83555	0.81133	4	1
DAGLA	3.7003	0.83204	0.8059	4	1
COLGALT2	3.702	0.95047	0.94944	4	0
MTHFSD	3.7129	0.86402	0.85524	4	1
ITPKB	3.7227	0.9929	0.99273	4	0
PI4K2A	3.7887	0.59041	0.4231	4	1
ASPA	3.7895	0.84777	0.8314	4	1
NANP	3.7898	0.52199	0.37306	3	1
PIP5K1B	3.7984	0.56743	0.4149	3	1
IDH1	3.8094	0.76576	0.66483	4	1
PDE2A	3.8122	0.91534	0.91387	4	0
PIGK	3.8165	0.91821	0.91686	4	0
CEL	3.8184	0.92494	0.92348	4	0
GAA	3.8192	0.89965	0.89785	4	1
CA2	3.8261	0.32901	0.16626	4	1
DCTD	3.8505	0.88062	0.87652	4	1
ARSA	3.8706	0.55439	0.38055	4	1
DUOX1	3.8707	0.98163	0.98138	4	0
DAD1	3.8804	0.98497	0.98457	3	0
HK2	3.8866	0.9551	0.95429	4	0
AMD1	3.8948	0.55878	0.3857	4	1
ACOXL	3.9089	0.97775	0.97766	4	0
ACACA	3.9183	0.66525	0.51146	4	1
TPMT	3.9185	0.83555	0.81133	4	1
HAO2	3.9207	0.82004	0.78408	4	1
HS3ST5	3.9275	0.97478	0.97456	4	0
ALG14	3.9331	0.98521	0.98504	4	0
ENTPD8	3.9889	0.95814	0.95736	4	0
PNPLA4	3.9945	0.9767	0.97646	4	0
DTYMK	4.0029	0.7494	0.62099	4	1
GLB1	4.0307	0.88592	0.88268	4	1
AHCY	4.0681	0.46147	0.2711	4	1
INPP4B	4.0893	0.80093	0.80245	2	0
PIGN	4.1323	0.52838	0.34981	4	1
PIK3C3	4.144	0.62731	0.53893	3	1
ACAD9	4.1944	0.97805	0.97789	4	0
AK1	4.1997	0.98482	0.98452	4	0
PIGC	4.226	0.97642	0.97618	4	0
GMPS	4.2559	0.95778	0.95698	4	0
ACAD11	4.257	0.95979	0.95909	4	0
GNE	4.2719	0.27253	0.13046	4	1
DHRS12	4.2872	0.38107	0.20094	4	1
GLYATL2	4.2938	0.97132	0.97089	4	0
HGLibA_14141	4.298	0.86756	0.86739	1	0
GPD2	4.2997	0.54921	0.37457	4	1
AGXT2	4.3038	0.64497	0.48795	4	1
CERS1	4.3651	0.26703	0.12686	4	1
CP	4.3691	0.99775	0.99779	3	0
COQ10A	4.3905	0.99878	0.99874	4	0
HK3	4.4026	0.81111	0.76645	4	1
NME1	4.4622	0.99665	0.99643	4	0
HSD17B12	4.4919	0.94774	0.94662	4	0
GCNT2	4.5116	0.98069	0.98042	4	0
LIPN	4.5222	0.83112	0.80423	4	1
EXT1	4.5739	0.57948	0.43962	3	1
MTRR	4.5914	0.97391	0.97356	4	0
ACADM	4.6221	0.97293	0.97254	4	0
DHRS7C	4.6319	0.97994	0.97966	3	0
GMPR2	4.655	0.86146	0.85174	4	1
ALDH1L1	4.6666	0.33667	0.17121	4	1
G6PC2	4.7255	0.69299	0.54339	4	1
DGUOK	4.7408	0.86246	0.85309	4	1
PIK3CA	4.7556	0.96459	0.96417	4	0
ST6GALNAC3	4.813	0.99265	0.99251	4	0
PISD	4.8399	0.99904	0.999	4	0
CYP2J2	4.8455	0.88964	0.88684	4	1
TPK1	4.8732	0.80763	0.75929	4	1
GPD1L	4.8843	0.943	0.94189	4	0
DDOST	4.8849	0.85035	0.83533	4	1
GUCY2C	5.0472	0.96949	0.96898	3	0
GALNTL6	5.0801	0.81804	0.78018	4	1
ACSL1	5.1249	0.7555	0.63827	4	1
PGS1	5.1495	0.99985	0.99978	4	0
MAN1A1	5.1811	0.7724	0.68131	4	1
FUT10	5.2175	0.99856	0.99849	4	0
CSGALNACT1	5.2341	0.44995	0.30812	3	1
BAAT	5.2662	0.91637	0.91486	4	0
MAT2A	5.2701	0.83962	0.81792	4	1
ACADL	5.2931	0.77526	0.68801	4	1
NUDT21	5.3595	0.92723	0.92585	4	0
EXTL2	5.3659	0.74168	0.5991	4	1
PYROXD1	5.3741	0.94774	0.94662	4	0
PTDSS2	5.5319	0.99653	0.99637	3	0
NAT10	5.7937	0.90038	0.89867	4	1
GALNT12	5.9157	0.98516	0.98499	4	0
MPST	6.0589	0.91227	0.91075	4	0
HGLibA_14128	6.6104	0.96171	0.96168	1	0

## Sheet: replicate2
Supplementary data 1-2. Analyzed CRISPR screen data (replicate)
id	neg|lfc	neg|score	neg|p-value	sgRNA num	neg|goodsgrna
HAS3	-9.9919	1.71e-05	0.00010591	4	4
CKB	-9.7675	4.75e-05	0.00018194	4	3
HGLibA_14096	-9.3103	0.01691	0.016975	1	1
CPT1C	-9.1703	0.0010206	0.0039675	4	4
GDPD5	-9.028	0.0029895	0.010985	4	3
HGLibA_14145	-8.955	0.12111	0.12226	1	1
GRHPR	-8.9371	0.0066573	0.022982	4	4
DUT	-8.9003	0.00056333	0.0022458	4	4
CES1	-8.825	0.0078847	0.026903	4	3
SHMT2	-8.8068	0.0037614	0.013494	4	3
ACOT7	-8.7366	0.0031787	0.011658	4	3
NDUFA11	-8.6763	0.0083623	0.028462	4	3
IDO2	-8.6266	0.025785	0.080606	4	3
APEH	-8.5423	0.015887	0.051615	4	3
GFOD1	-8.5271	0.013787	0.045543	4	4
HGLibA_14135	-8.4887	0.075007	0.07567	1	1
HS3ST3B1	-8.4833	0.0079899	0.027251	4	4
GALT	-8.4802	0.0056781	0.019767	4	3
COX6A2	-8.4713	0.0061287	0.021287	4	3
CYP51A1	-8.4702	0.0074487	0.025551	4	3
DGKQ	-8.4585	0.0038433	0.013722	4	4
GART	-8.4164	0.015945	0.051816	4	3
KHK	-8.41	0.025113	0.0787	4	3
FADS3	-8.4018	0.012959	0.043088	4	3
INPP5B	-8.3624	0.0045159	0.015949	4	3
HGLibA_14133	-8.3359	0.050309	0.051012	1	1
NAGPA	-8.3037	0.011181	0.037597	4	3
CA12	-8.2968	0.009167	0.031221	4	3
AGMAT	-8.2434	0.0021784	0.008144	4	4
DPM1	-8.2287	0.0063623	0.021934	4	3
SCD	-8.1811	0.017845	0.057399	4	4
HGLibA_14119	-8.1768	0.073042	0.073671	1	1
GCLM	-8.1512	0.023089	0.072769	4	3
ACER2	-8.1381	0.0013034	0.005032	4	4
CYP2E1	-8.1289	0.01717	0.05539	4	3
NDUFA4L2	-8.1216	0.0031744	0.011631	4	3
AACS	-8.1081	0.0032618	0.011881	4	3
PLPP7	-8.0446	0.034855	0.10613	4	3
ALG1	-8.0247	0.013197	0.043729	4	3
ALOX5	-8.0106	0.023246	0.073242	4	4
CERKL	-8.0087	0.020689	0.065812	4	4
HGLibA_14101	-7.9669	0.075288	0.075947	1	1
AKR1B10	-7.9026	0.023211	0.073144	4	3
LIPG	-7.7989	0.0080336	0.027414	4	3
ENPP7	-7.7553	0.00028063	0.0011596	4	3
AKR1D1	-7.7468	0.03739	0.11088	4	3
PYGM	-7.6886	0.013062	0.04336	4	3
NDUFS1	-7.6457	0.029228	0.09079	4	3
PTGR1	-7.6333	0.019842	0.063645	4	4
NT5C1B	-7.6329	0.03517	0.10686	4	3
LCTL	-7.6203	0.016948	0.054781	4	3
FMO4	-7.6168	0.024603	0.077288	4	3
PFKL	-7.61	0.010695	0.036093	4	4
COQ2	-7.5605	0.0057057	0.01993	4	4
ALG10B	-7.5421	0.050387	0.13478	4	3
MAOB	-7.5344	0.019507	0.062597	4	3
ASS1	-7.4365	0.0021113	0.0078562	4	4
GGH	-7.4087	0.017373	0.056036	4	3
COX6B1	-7.3966	0.012228	0.040943	4	4
GDE1	-7.352	0.029116	0.090415	4	3
CERK	-7.3235	0.0079792	0.027229	4	4
DSEL	-7.3085	0.11183	0.22095	3	2
HCCS	-7.2326	0.02365	0.074409	4	4
PAPSS1	-7.1729	0.0051127	0.018116	4	4
SGMS2	-7.0932	0.033368	0.10233	4	3
ENPP6	-7.0812	0.019461	0.062494	4	3
GFPT1	-7.0716	0.0062298	0.021548	4	4
GSTO2	-7.0614	0.0079301	0.027061	4	4
AGPAT1	-7.0513	0.03264	0.10034	4	4
CYP3A5	-7.0443	0.0327	0.10051	4	3
UGT1A1	-7.0407	0.030571	0.094309	4	3
OGDHL	-7.0167	0.0093722	0.031873	4	4
NOX1	-7.0017	0.027905	0.086945	4	4
POR	-6.999	0.034667	0.10562	4	3
AK4	-6.9948	0.015592	0.050903	4	3
LIPM	-6.9476	0.078174	0.18469	4	3
GCAT	-6.9468	0.0043067	0.015286	4	4
SULT1C4	-6.945	0.013667	0.045168	4	4
SULT1B1	-6.943	0.012687	0.03322	3	3
PDXK	-6.9426	0.054862	0.14321	4	3
DGKI	-6.9381	0.039355	0.11457	4	3
GSTA2	-6.926	0.022194	0.070271	4	3
NT5DC3	-6.9198	0.056069	0.14546	4	3
FIG4	-6.9142	0.017586	0.056622	4	4
ARSH	-6.8989	0.040929	0.11758	4	3
FXN	-6.871	0.031891	0.098116	4	3
TPH1	-6.74	0.047987	0.13061	4	3
MOGAT3	-6.7221	0.0059417	0.020685	4	3
BCHE	-6.7079	0.0076215	0.02611	4	4
CKMT2	-6.6933	0.082506	0.19205	4	3
ABHD12B	-6.6875	0.054326	0.14218	4	3
AMDHD2	-6.666	0.072276	0.17461	4	3
GALNT13	-6.6624	0.069057	0.16883	4	3
MCCC2	-6.6623	0.071306	0.17284	4	3
FUT8	-6.6571	0.057381	0.14778	4	3
ACYP2	-6.6507	0.010805	0.036364	4	4
AMPD1	-6.6348	0.055769	0.1448	4	3
SUCLG1	-6.5865	0.048255	0.13112	4	3
ACBD3	-6.5789	0.045288	0.12588	4	3
MGAT5	-6.5535	0.067269	0.16562	4	3
BST1	-6.5456	0.027828	0.086722	4	4
PLCG2	-6.5144	0.0004276	0.0017135	4	4
PIGH	-6.491	0.00015634	0.00067075	4	3
PI4KA	-6.456	0.067269	0.16562	4	3
NDUFB3	-6.4552	0.012474	0.041676	4	4
UGP2	-6.4415	0.0089043	0.030303	4	4
ST3GAL6	-6.4405	0.066618	0.1645	4	3
APRT	-6.4229	0.0023353	0.0087089	4	4
RPE	-6.4023	0.028348	0.088112	4	3
PIGU	-6.3966	0.053998	0.14164	4	3
MTTP	-6.3818	0.051934	0.13774	4	3
ALDH1L2	-6.3264	0.056447	0.14614	4	3
PIGY	-6.2666	0.056447	0.14614	4	3
GPHN	-6.2504	0.060176	0.15282	4	3
HPSE2	-6.2468	0.031266	0.096406	4	4
CKMT1B	-6.2192	0.0093172	0.031721	4	4
GK2	-6.1869	0.008473	0.028826	4	4
PLA2G12B	-6.1058	0.09478	0.21336	4	3
RBKS	-6.0764	0.076636	0.18207	4	3
AMY2B	-6.0129	0.026256	0.081981	4	4
MBOAT1	-6.0129	0.031728	0.097682	4	4
PKLR	-6.0068	0.029152	0.090529	4	4
CLYBL	-6.0005	0.044774	0.12481	4	3
ASAH2B	-5.999	0.059263	0.15129	4	3
COX7B	-5.9824	0.069057	0.16883	4	3
HGLibA_14113	-5.9784	0.05494	0.055357	1	1
ZADH2	-5.9711	0.011637	0.039123	4	4
ALDOA	-5.9627	0.022716	0.071694	4	4
IMPDH1	-5.9284	0.00619	0.021456	4	3
PLCH2	-5.9155	0.019226	0.061804	4	3
PLPP1	-5.9039	0.013411	0.044375	4	4
CDS1	-5.8865	0.061142	0.15455	4	3
PCCA	-5.8509	0.013411	0.044375	4	4
NUDT5	-5.8239	0.049256	0.13294	4	3
NADK	-5.819	0.078462	0.18521	4	3
CYP4X1	-5.8151	0.059263	0.15129	4	3
CA8	-5.7969	0.0045736	0.016144	4	3
DGKH	-5.7717	0.086831	0.19978	4	3
CYB5D2	-5.7598	0.012336	0.041285	4	3
NME5	-5.7085	0.019154	0.061565	4	4
DPYS	-5.6867	0.07068	0.17173	4	3
MAT1A	-5.6827	0.01911	0.061402	4	3
AKR1C2	-5.6368	0.093248	0.21065	4	3
INPP5J	-5.6354	0.0044403	0.015704	4	3
IMPA1	-5.628	0.068631	0.16808	4	3
RFK	-5.5939	0.015902	0.051675	4	3
GPX8	-5.5834	0.031224	0.096286	4	4
GPD1	-5.5699	0.0092487	0.031471	4	3
ABHD11	-5.5635	0.010665	0.035962	4	3
PLCZ1	-5.553	0.078462	0.18521	4	3
CMAS	-5.5401	0.0090352	0.030776	4	4
NME7	-5.5011	0.013126	0.043539	4	4
HSD3B1	-5.4543	0.085	0.19654	4	3
GDPD1	-5.4341	0.099753	0.2214	4	3
BPHL	-5.4222	0.017011	0.054977	4	3
ITPKA	-5.3838	0.0060036	0.020929	4	4
ME2	-5.3646	0.084199	0.19527	4	3
PIK3R4	-5.3556	0.065524	0.16251	4	3
PIK3CG	-5.3521	0.023621	0.074312	4	3
GALK2	-5.3488	0.090117	0.20552	4	3
MSMO1	-5.3454	0.080314	0.18831	4	3
GALNT18	-5.3134	0.049528	0.13339	4	3
GALNT11	-5.2978	0.017763	0.057166	4	4
TMLHE	-5.2788	0.066897	0.16501	4	3
EPHX1	-5.2708	0.0043525	0.015454	4	3
MCEE	-5.2605	0.012408	0.041486	4	3
ST6GALNAC2	-5.2203	0.045142	0.12554	4	3
UCKL1	-5.199	0.0085728	0.029211	4	3
CDO1	-5.1684	0.031065	0.095792	4	3
PLD1	-5.1384	0.10022	0.22234	4	3
PLCL1	-5.0986	0.099753	0.2214	4	3
DPYSL2	-5.0973	0.047867	0.13038	4	3
NUDT10	-5.0882	0.0076164	0.026099	4	4
NDUFV2	-5.0567	0.077495	0.1835	4	3
EDEM3	-5.0513	0.11574	0.24834	4	3
PC	-5.0095	0.056306	0.14587	4	3
LIPJ	-4.9892	0.0987	0.21962	4	3
CYP27A1	-4.9729	0.01257	0.041948	4	2
CPT2	-4.9719	0.082506	0.19205	4	3
ALOX15B	-4.9652	0.0018176	0.0069057	4	3
CA3	-4.9513	0.10773	0.23494	4	3
SDR16C5	-4.9286	0.010344	0.035039	4	3
NNT	-4.9203	0.099753	0.2214	4	3
ADH4	-4.9156	0.10773	0.23494	4	3
SULT4A1	-4.8953	0.0098202	0.033279	4	3
PMVK	-4.8845	0.10672	0.23324	4	3
PNLIPRP2	-4.8771	0.030909	0.095385	4	3
GCNT4	-4.8706	0.011787	0.039628	4	4
MGAT2	-4.8339	0.036263	0.10895	4	2
GLB1L2	-4.8333	0.041366	0.11834	4	3
AGXT	-4.8275	0.05215	0.13813	4	3
CAD	-4.8192	0.14681	0.29843	4	3
ARSI	-4.8069	0.025385	0.079428	4	3
GAL3ST1	-4.7645	0.045511	0.12628	4	3
ACSL3	-4.7493	0.085644	0.19768	4	3
GPAM	-4.7463	0.086831	0.19978	4	3
MTHFD2L	-4.7372	0.14848	0.30109	4	3
ST8SIA1	-4.7292	0.077495	0.1835	4	3
AANAT	-4.7153	0.002917	0.01074	4	2
PLPP4	-4.7065	0.021447	0.06806	4	4
CYP1A2	-4.6871	0.033118	0.10169	4	3
DDHD2	-4.686	0.037674	0.11134	4	2
PIK3R2	-4.6835	0.033758	0.10337	4	4
PYGB	-4.6777	0.015038	0.049225	4	2
PLA2G3	-4.6636	0.020535	0.065459	4	2
CYP7A1	-4.6375	0.14492	0.29554	4	3
MFNG	-4.6231	0.028243	0.087786	4	3
HSD17B14	-4.6225	0.052696	0.13918	4	2
SMOX	-4.6218	0.095974	0.21524	4	2
GGTLC1	-4.6213	0.0051258	0.018154	4	3
ACAT2	-4.618	0.02967	0.09193	4	3
INPP5E	-4.6166	0.0091865	0.031281	4	2
GCNT3	-4.6151	0.10773	0.23494	4	3
SULT6B1	-4.5881	0.14041	0.28864	4	3
GPLD1	-4.5728	0.053727	0.14107	4	2
MVD	-4.5693	0.0053406	0.01886	4	2
MICAL2	-4.548	0.11574	0.24834	4	3
ACACB	-4.5371	0.11284	0.24347	4	3
SYNJ2	-4.5259	0.046951	0.12866	4	2
PCK1	-4.5135	0.11525	0.24757	4	3
CYP26B1	-4.5078	0.03368	0.10312	4	3
FOXRED2	-4.5034	0.028047	0.087314	4	3
GOT2	-4.4872	0.099493	0.22095	4	3
UQCRC2	-4.4772	0.042235	0.11998	4	3
PGAM1	-4.4661	0.050392	0.1348	4	2
NAALAD2	-4.454	0.10439	0.22944	4	3
DECR2	-4.4478	0.062779	0.15764	4	2
DCT	-4.4448	0.024643	0.077402	4	2
ADA2	-4.4369	0.072327	0.17468	4	2
PLCXD1	-4.436	0.10152	0.22456	4	3
MBOAT7	-4.4118	0.12019	0.25552	4	3
PDE12	-4.4039	0.14406	0.29429	4	3
TKFC	-4.3987	0.11054	0.23978	4	2
PLA2G5	-4.3905	0.095819	0.21497	4	3
AKR7A3	-4.3869	0.041765	0.1191	4	3
MTR	-4.3833	0.099753	0.2214	4	3
HSD17B11	-4.3771	0.11256	0.24308	4	3
ALOXE3	-4.3739	0.11349	0.24462	4	3
EPHX2	-4.3715	0.029871	0.092501	4	4
ADH1A	-4.3619	0.031619	0.097378	4	2
HAGH	-4.3247	0.052294	0.1384	4	3
IDH3B	-4.3246	0.06396	0.15986	4	3
RDH12	-4.3131	0.12775	0.2682	4	3
ADCY3	-4.2805	0.073387	0.17636	4	3
TKT	-4.266	0.13672	0.28275	4	3
MGLL	-4.2565	0.056844	0.14682	4	3
A4GALT	-4.2542	0.030791	0.095032	4	2
PIP4K2B	-4.2359	0.061972	0.15608	4	3
HAAO	-4.2286	0.14328	0.29313	4	2
DHRSX	-4.2263	0.033626	0.10299	4	4
CHPF	-4.2246	0.013682	0.045212	4	2
SOD2	-4.2243	0.058145	0.14923	4	3
NDUFA3	-4.2235	0.02947	0.091512	4	4
LARGE1	-4.214	0.025889	0.080889	4	3
B3GNT7	-4.2088	0.060702	0.15379	4	3
DPAGT1	-4.208	0.10384	0.22847	4	3
FLAD1	-4.2063	0.016075	0.052191	4	2
SULT1A3	-4.204	0.029694	0.092006	4	2
GYG1	-4.2039	0.12726	0.26736	4	2
SGPL1	-4.1999	0.15298	0.30807	4	3
PLA2G4D	-4.1991	0.17135	0.33689	4	3
PIK3C2G	-4.1699	0.13334	0.27737	4	3
NAGS	-4.1673	0.019223	0.061793	4	3
SC5D	-4.1542	0.012474	0.041676	4	4
NOS3	-4.1303	0.021025	0.066746	4	4
ELOVL7	-4.1281	0.020171	0.06447	4	4
SUOX	-4.1242	0.069671	0.17	4	3
DDAH1	-4.1177	0.15949	0.31812	4	3
CYP2A13	-4.1164	0.041614	0.11876	4	3
PLCB3	-4.1151	0.09177	0.20831	4	3
DDAH2	-4.1134	0.077532	0.18357	4	2
PNLIPRP1	-4.1115	0.091941	0.20858	4	2
CYP24A1	-4.108	0.05038	0.13476	4	2
ATP13A1	-4.1054	0.016617	0.053836	4	4
PIGQ	-4.1035	0.17411	0.34146	4	3
ACADVL	-4.0929	0.11553	0.24804	4	2
HSD17B7	-4.0811	0.15682	0.31398	4	3
NT5C2	-4.0732	0.11219	0.24251	4	2
HEXA	-4.0703	0.16559	0.32773	4	3
PLA2G1B	-4.0579	0.10564	0.2315	4	2
B4GALT3	-4.0486	0.059871	0.15225	4	3
PPOX	-4.0428	0.11811	0.25214	4	3
PMM1	-4.0377	0.1925	0.36935	4	3
ETNK1	-4.0317	0.12059	0.25616	4	3
FECH	-4.0252	0.14848	0.30109	4	3
FDX2	-4.0139	0.087094	0.2003	4	2
MOCOS	-4.0113	0.018414	0.059295	4	2
ELOVL6	-4.0084	0.087704	0.20139	4	3
ACSF3	-4.0052	0.05896	0.15076	4	3
AK7	-4.0025	0.0079209	0.027012	4	2
CYP3A4	-4.0011	0.080625	0.18888	4	3
TKTL1	-3.9973	0.03295	0.10121	4	2
IDUA	-3.9907	0.016457	0.053337	4	2
PLA2G12A	-3.9863	0.070009	0.17057	4	3
DHRS2	-3.967	0.049655	0.13358	4	2
FPGT	-3.9631	0.031643	0.097438	4	4
DOLK	-3.9433	0.16199	0.32213	4	2
GOT1	-3.9259	0.1472	0.29913	4	2
B3GNT2	-3.9228	0.13114	0.27374	4	3
UMPS	-3.9126	0.18998	0.36561	4	3
A1CF	-3.9106	0.10493	0.23035	4	3
GALNT3	-3.9096	0.10773	0.23494	4	3
PCK2	-3.905	0.03402	0.10415	4	2
AFMID	-3.901	0.017731	0.057057	4	2
FN3KRP	-3.8964	0.15877	0.31696	4	2
COX7C	-3.8951	0.032337	0.099458	4	2
DHRS1	-3.895	0.19458	0.3723	4	3
ALDH16A1	-3.8922	0.034077	0.10426	4	3
OXSM	-3.8897	0.097534	0.21766	4	2
TAT	-3.8845	0.072789	0.17544	4	2
GUCY2D	-3.8844	0.053176	0.14007	4	2
INPP5K	-3.8717	0.075506	0.18014	4	2
SDHB	-3.8648	0.12268	0.25985	4	3
GDA	-3.8463	0.12182	0.25835	4	2
PNPLA1	-3.8314	0.14933	0.3024	4	2
PRPS2	-3.8243	0.068089	0.16703	4	2
PIGW	-3.8217	0.019154	0.061565	4	4
CYP3A43	-3.8167	0.18116	0.35226	4	3
NAGA	-3.8156	0.070307	0.17106	4	2
SRR	-3.7886	0.2029	0.38449	4	2
PIK3C3	-3.7879	0.15047	0.30429	4	3
COX8A	-3.7768	0.048394	0.13138	4	2
DHDDS	-3.7762	0.21955	0.40934	4	2
UGT1A6	-3.7745	0.18789	0.3624	4	3
ALG2	-3.7662	0.060526	0.15344	4	3
ALDH1A3	-3.7641	0.10438	0.22943	4	2
HADHA	-3.7586	0.11263	0.24319	4	3
RETSAT	-3.7569	0.15269	0.30766	4	2
GPI	-3.752	0.004892	0.017296	4	2
CA6	-3.7518	0.056163	0.14563	4	2
PIPOX	-3.7465	0.19327	0.37045	4	2
PLD5	-3.7434	0.054003	0.14164	4	2
MANBAL	-3.7374	0.091258	0.20742	4	2
MCAT	-3.7348	0.034741	0.10581	4	4
HS6ST1	-3.7256	0.099228	0.22056	4	2
CYP4A22	-3.7215	0.089051	0.20366	4	2
PRDX2	-3.718	0.0008899	0.0035167	4	2
RPE65	-3.7132	0.064914	0.16155	4	3
UROC1	-3.7131	0.19757	0.37674	4	2
B4GALNT2	-3.7109	0.069693	0.17002	4	2
MAT2B	-3.71	0.076176	0.18128	4	2
ME3	-3.7082	0.0053219	0.018795	4	3
ALDH1A1	-3.695	0.13504	0.28007	4	2
GALNT5	-3.6852	0.084996	0.19653	4	3
GNS	-3.6728	0.13347	0.27758	4	2
PIGM	-3.6597	0.055901	0.14504	4	3
PGK1	-3.6553	0.13949	0.28712	4	2
NUDT2	-3.6401	0.19967	0.37979	4	2
ABHD5	-3.6318	0.18955	0.36495	4	3
ARSB	-3.6301	0.1947	0.37248	4	2
G6PC3	-3.6273	0.10706	0.23378	4	3
ETFA	-3.6056	0.044427	0.1242	4	2
ALG3	-3.5766	0.1913	0.36758	4	2
NAGK	-3.5703	0.030243	0.093478	4	2
LIPT1	-3.5543	0.17135	0.33689	4	2
GADL1	-3.5538	0.11188	0.24204	4	3
PRPSAP2	-3.5435	0.040079	0.11593	4	3
GSTM2	-3.5311	0.1222	0.25904	4	2
ACO2	-3.5112	0.10492	0.23034	4	2
NAALADL2	-3.5062	0.22537	0.41422	4	2
IVD	-3.4897	0.037378	0.11086	4	2
HK1	-3.4625	0.17882	0.34866	4	2
RDH10	-3.4548	0.1723	0.33846	4	2
FDXR	-3.4499	0.0030837	0.011267	4	2
PIGB	-3.4462	0.037084	0.11032	4	2
PLB1	-3.4436	0.24316	0.4297	4	2
AGA	-3.4433	0.089474	0.20442	4	2
OAT	-3.4398	0.042255	0.12	4	2
AADAT	-3.4315	0.20112	0.38181	4	2
DGAT1	-3.4244	0.050795	0.13558	4	2
CYP26A1	-3.4208	0.053616	0.14087	4	2
TGDS	-3.4202	0.11343	0.22278	3	2
NT5C	-3.4196	0.15793	0.31575	4	3
GCLC	-3.4172	0.14262	0.2921	4	3
ATP13A2	-3.3968	0.011769	0.039569	4	2
CPS1	-3.3916	0.15224	0.30705	4	3
GLYCTK	-3.3905	0.15025	0.30396	4	2
NME6	-3.3889	0.10926	0.23764	4	2
PDE7B	-3.3805	0.21314	0.40003	4	2
LDHD	-3.3553	0.091542	0.20796	4	3
CHKA	-3.3355	0.20647	0.38965	4	2
GK	-3.3342	0.1174	0.25102	4	3
PTS	-3.3338	0.20088	0.38154	4	2
NUDT12	-3.3234	0.14892	0.30176	4	2
PDE10A	-3.3164	0.20557	0.38827	4	2
PANK3	-3.3143	0.14041	0.28864	4	3
INPP4B	-3.2975	0.24759	0.43343	4	2
UGT3A2	-3.2835	0.19239	0.36919	4	3
FUK	-3.2767	0.063274	0.15857	4	3
ETNK2	-3.2672	0.11993	0.25508	4	2
LPL	-3.2627	0.18476	0.35784	4	2
OGFOD1	-3.2621	0.23065	0.41887	4	2
PFKFB2	-3.2561	0.25203	0.43708	4	2
LIPE	-3.2548	0.26302	0.44664	4	2
CYP2A6	-3.2511	0.057363	0.14774	4	2
NDUFA8	-3.2478	0.16628	0.3289	4	2
COX10	-3.2477	0.18263	0.35461	4	3
SCP2	-3.2464	0.13612	0.28189	4	2
PAICS	-3.2443	0.099933	0.22175	4	2
INPP1	-3.2345	0.20155	0.38247	4	3
ILVBL	-3.2301	0.081249	0.18982	4	3
LIPH	-3.2186	0.25664	0.44115	4	2
LIPA	-3.2068	0.24374	0.43022	4	2
SDHAF3	-3.201	0.177	0.34584	4	2
PRODH	-3.1953	0.093829	0.21165	4	2
MAN1A2	-3.1763	0.11789	0.25183	4	2
EBPL	-3.1654	0.025847	0.080786	4	3
PDE4A	-3.1649	0.12697	0.26686	4	2
GMPPB	-3.1635	0.23943	0.42649	4	2
KYAT3	-3.1452	0.13005	0.27199	4	3
GLS2	-3.1432	0.214	0.40123	4	3
SRD5A1	-3.1384	0.18878	0.36369	4	2
ECHS1	-3.1329	0.26148	0.44541	4	2
LRAT	-3.124	0.034624	0.10551	4	2
FOLH1	-3.1224	0.27565	0.45749	4	2
PIGP	-3.1129	0.14488	0.29546	4	2
PPCS	-3.097	0.25475	0.43943	4	2
PGM3	-3.0897	0.077621	0.18376	4	2
LDHA	-3.0839	0.15627	0.31321	4	3
DHODH	-3.0752	0.20356	0.3856	4	2
PPAT	-3.0607	0.18758	0.36191	4	2
PIK3CB	-3.0592	0.24187	0.42857	4	2
UGT2B10	-3.0571	0.19185	0.36836	4	2
FAR1	-3.0569	0.05146	0.13679	4	2
NIT1	-3.0528	0.29757	0.47665	4	2
CHST9	-3.0508	0.12896	0.27028	4	3
HMGCS1	-3.0421	0.055953	0.1452	4	2
TBXAS1	-3.0394	0.25405	0.43875	4	2
DLAT	-3.0384	0.076564	0.18198	4	3
FMO3	-3.0238	0.053382	0.14046	4	2
DECR1	-3.0144	0.08852	0.2028	4	3
PIGF	-3.0025	0.10939	0.23784	4	3
AK3	-2.9756	0.1723	0.33846	4	2
FH	-2.9754	0.11917	0.25377	4	2
PLCE1	-2.9563	0.25193	0.43699	4	2
PRPSAP1	-2.9415	0.29854	0.47749	4	2
LIPI	-2.9331	0.22812	0.41659	4	2
LDHAL6B	-2.9188	0.039896	0.11558	4	2
PKM	-2.9135	0.28008	0.46141	4	2
NDUFB11	-2.9132	0.19135	0.36765	4	2
DCK	-2.9078	0.21499	0.40267	4	3
BCO2	-2.9071	0.27218	0.45451	4	2
GK5	-2.9062	0.20837	0.39253	4	2
ADAD2	-2.9016	0.10479	0.23009	4	3
GGT7	-2.8961	0.029271	0.090947	4	4
CPOX	-2.894	0.014944	0.048927	4	4
INPP4A	-2.8818	0.24947	0.43502	4	2
GCK	-2.8702	0.26813	0.45102	4	2
GAPDHS	-2.8699	0.22766	0.41616	4	2
CYP39A1	-2.8683	0.14608	0.29737	4	3
HGLibA_14130	-2.8513	0.094232	0.09501	1	1
ALDOB	-2.8459	0.15229	0.30711	4	2
ALAD	-2.8386	0.16702	0.33006	4	2
PDSS2	-2.8335	0.19327	0.37045	4	2
FUT1	-2.8322	0.0071821	0.024698	4	2
PIP4K2C	-2.8096	0.31487	0.49162	4	2
PON2	-2.8062	0.21111	0.3969	4	3
DHRS7	-2.7975	0.1966	0.37528	4	2
NUDT13	-2.7942	0.15945	0.31805	4	3
GBGT1	-2.7917	0.15831	0.31627	4	2
ALG13	-2.7806	0.30778	0.48552	4	2
IDO1	-2.7739	0.26884	0.45164	4	2
UGT2B4	-2.7724	0.15526	0.31168	4	2
PLA2G2E	-2.7712	0.12669	0.26644	4	2
FOXRED1	-2.7684	0.17786	0.34717	4	2
AGL	-2.7626	0.25664	0.44115	4	2
PGK2	-2.759	0.1947	0.37248	4	2
ENOPH1	-2.7468	0.16628	0.3289	4	2
ARSE	-2.7442	0.28971	0.46982	4	2
PFKFB3	-2.7414	0.020594	0.065584	4	4
ACSM4	-2.7269	0.21332	0.40025	4	2
GPAT4	-2.7264	0.12182	0.25835	4	2
ENOX2	-2.7237	0.18563	0.35913	4	2
ADSL	-2.7201	0.14491	0.29551	4	2
PCBD1	-2.712	0.24759	0.43343	4	2
GLOD4	-2.6981	0.30913	0.48655	4	2
ST6GALNAC1	-2.6901	0.10493	0.23035	4	3
THEM4	-2.6898	0.15269	0.30766	4	3
PDE1C	-2.6896	0.2808	0.46206	4	2
PLCH1	-2.6816	0.16335	0.3243	4	2
ELOVL3	-2.6739	0.21649	0.40498	4	2
GANC	-2.6644	0.31487	0.49162	4	2
PIGX	-2.658	0.1246	0.26285	4	3
UCK2	-2.6556	0.082065	0.19126	4	2
ALG8	-2.6442	0.21785	0.40707	4	2
PDHX	-2.6333	0.14078	0.28922	4	2
HGLibA_14123	-2.6186	0.043994	0.044359	1	1
DGAT2L6	-2.6165	0.11908	0.25367	4	2
CYP2B6	-2.5997	0.30535	0.48343	4	2
COASY	-2.5973	0.10943	0.2379	4	2
ELOVL4	-2.5945	0.26516	0.44862	4	2
PDE6B	-2.5914	0.26392	0.44751	4	2
UGT1A8	-2.5826	0.20145	0.38233	4	2
ST3GAL3	-2.5798	0.259	0.44313	4	2
OLAH	-2.5775	0.22881	0.41719	4	2
UGT2A3	-2.5772	0.28332	0.46441	4	2
CPT1B	-2.5723	0.28874	0.46894	4	2
NMNAT3	-2.5657	0.21287	0.39957	4	2
CYBB	-2.5575	0.089234	0.20399	4	3
UGT3A1	-2.5454	0.23065	0.41887	4	2
NADSYN1	-2.5392	0.16653	0.32928	4	3
CYP20A1	-2.5382	0.057918	0.14887	4	2
DAO	-2.4781	0.3291	0.50391	4	2
DGKE	-2.477	0.023092	0.072775	4	2
ST6GAL1	-2.4765	0.21649	0.40498	4	2
LPGAT1	-2.4748	0.34353	0.5162	4	2
CA13	-2.4729	0.024025	0.075637	4	4
CEPT1	-2.4712	0.16012	0.31906	4	2
NDUFA7	-2.4621	0.12919	0.27066	4	2
PDE8A	-2.4457	0.19946	0.37948	4	2
BCO1	-2.4338	0.18389	0.35656	4	2
UGT2A1	-2.4283	0.27756	0.45917	4	2
UEVLD	-2.4211	0.35281	0.52403	4	2
PGM2L1	-2.4158	0.058454	0.14979	4	2
B4GALT5	-2.4144	0.27696	0.45856	4	2
IP6K3	-2.4015	0.25631	0.44086	4	2
GCNT7	-2.3943	0.20676	0.33198	3	2
FBP1	-2.3932	0.3291	0.50391	4	2
UGT2B15	-2.3673	0.30061	0.47928	4	2
NOX3	-2.3618	0.26385	0.4474	4	2
AGPS	-2.355	0.34353	0.5162	4	2
HGLibA_14108	-2.3529	0.11065	0.11192	1	1
CYP2C19	-2.3393	0.31658	0.49312	4	2
COX19	-2.3338	0.28597	0.4666	4	2
UGT2B7	-2.3315	0.2149	0.40254	4	2
GAL3ST4	-2.3264	0.31389	0.49074	4	2
MGST3	-2.3208	0.2914	0.47135	4	2
MAN2A1	-2.3186	0.14233	0.29173	4	3
SDHA	-2.3097	0.035297	0.10708	4	3
MICAL3	-2.3019	0.3291	0.50391	4	2
ACOT6	-2.2998	0.33353	0.50773	4	2
PCYOX1	-2.2968	0.33144	0.50596	4	2
HYAL4	-2.281	0.20871	0.39313	4	2
IP6K2	-2.272	0.35938	0.52954	4	2
ACBD6	-2.2689	0.13334	0.27737	4	3
ACE	-2.2677	0.30681	0.48464	4	2
AGPAT4	-2.2638	0.046053	0.12716	4	2
HS6ST3	-2.2615	0.13709	0.28331	4	3
PTGES3	-2.2587	0.14041	0.28864	4	3
PCYT1A	-2.2567	0.21023	0.3955	4	3
ACAA2	-2.2467	0.20112	0.38181	4	2
PMM2	-2.2437	0.33587	0.50971	4	2
IMPAD1	-2.2423	0.35281	0.52403	4	2
GYG2	-2.2297	0.33729	0.51097	4	2
CTBS	-2.2263	0.2698	0.45244	4	2
CERS5	-2.2228	0.30061	0.47928	4	2
AASS	-2.1974	0.28621	0.46679	4	2
PRDX1	-2.1929	0.34353	0.5162	4	2
ALDH1A2	-2.1916	0.21873	0.40833	4	3
NOX4	-2.1811	0.37828	0.54581	4	2
ALG9	-2.1703	0.31242	0.48947	4	2
DDHD1	-2.1509	0.056374	0.14601	4	2
GSTA4	-2.1331	0.29503	0.47448	4	2
GUSB	-2.1326	0.10324	0.22745	4	2
HMGCLL1	-2.1287	0.33144	0.50596	4	2
UAP1	-2.1248	0.18559	0.35911	4	2
LYPLA1	-2.1076	0.1144	0.24619	4	3
GLUD2	-2.0884	0.16617	0.32876	4	2
NDUFA4	-2.0877	0.38675	0.55298	4	2
ADH1B	-2.0798	0.11968	0.25465	4	3
GMPPA	-2.0796	0.10891	0.23703	4	2
PRDX4	-2.0753	0.13538	0.2806	4	2
SPTLC1	-2.0437	0.29249	0.47223	4	2
PLPP5	-2.0401	0.24909	0.43474	4	2
GLA	-2.0364	0.37517	0.54318	4	2
PFKM	-2.0315	0.38149	0.5486	4	2
GRXCR2	-2.0301	0.35554	0.52639	4	2
PGM1	-2.0265	0.10427	0.22919	4	3
GLRX5	-2.022	0.11902	0.25357	4	3
NT5C3A	-2.0151	0.38176	0.54889	4	2
NDST1	-2.0058	0.1295	0.27116	4	3
PDSS1	-2.0025	0.38176	0.54889	4	2
GANAB	-1.9874	0.11314	0.244	4	3
ACE2	-1.9856	0.38675	0.55298	4	2
UGT1A10	-1.9829	0.3216	0.49739	4	2
PLCB4	-1.9805	0.27433	0.45638	4	2
GLT8D1	-1.9622	0.23654	0.42403	4	2
LPIN1	-1.952	0.26421	0.44774	4	2
UGCG	-1.9484	0.32701	0.50208	4	2
GPX5	-1.9477	0.11126	0.24104	4	3
SMPDL3B	-1.9426	0.21864	0.40822	4	2
AOX1	-1.905	0.19072	0.36668	4	3
PON3	-1.8988	0.081086	0.18953	4	2
GSR	-1.8965	0.30133	0.47989	4	2
ABHD13	-1.8936	0.2879	0.46824	4	2
SI	-1.8904	0.38002	0.54729	4	2
GYS2	-1.8846	0.37517	0.54318	4	2
CYP27C1	-1.8784	0.11276	0.24331	4	3
UGT8	-1.8696	0.32062	0.49649	4	2
FUT6	-1.8617	0.33336	0.50758	4	2
ABHD12	-1.8588	0.11529	0.24765	4	3
ST3GAL5	-1.8231	0.39238	0.55781	4	2
SOAT1	-1.8195	0.14848	0.30109	4	3
ALG6	-1.8026	0.32701	0.50208	4	2
OASL	-1.796	0.39735	0.56255	4	2
TPH2	-1.7956	0.40745	0.57131	4	2
ADCY10	-1.7778	0.34155	0.51433	4	2
LDHB	-1.7626	0.22758	0.4161	4	2
SDSL	-1.7622	0.10039	0.22267	4	3
SOD1	-1.7543	0.36994	0.53873	4	2
CHST4	-1.7452	0.025297	0.079156	4	2
GCSH	-1.739	0.16981	0.33458	4	3
GLRX	-1.7326	0.36037	0.53037	4	2
MBOAT2	-1.7325	0.038449	0.11292	4	2
CRYZ	-1.7212	0.18051	0.3513	4	3
IPMK	-1.7177	0.41394	0.577	4	2
NDUFAF1	-1.7168	0.3481	0.52024	4	2
ALG12	-1.714	0.12707	0.26706	4	3
CYP46A1	-1.7124	0.15187	0.30641	4	2
ABHD6	-1.7105	0.28621	0.46679	4	2
TXNRD1	-1.6973	0.36994	0.53873	4	2
GBE1	-1.6912	0.39797	0.56313	4	2
NDUFB8	-1.6851	0.11876	0.25316	4	3
GGPS1	-1.6811	0.36298	0.53253	4	2
THNSL1	-1.6712	0.15388	0.30945	4	3
ENTPD4	-1.6681	0.17107	0.33647	4	3
GLUD1	-1.6651	0.023414	0.073752	4	4
IYD	-1.6558	0.21534	0.40328	4	3
PRPS1	-1.6531	0.14848	0.30109	4	3
GLT8D2	-1.6488	0.30377	0.48203	4	2
CSGALNACT2	-1.6466	0.30068	0.47933	4	2
ACOT12	-1.6452	0.36721	0.53628	4	2
DLD	-1.6333	0.29141	0.47135	4	2
INPP5A	-1.6324	0.044969	0.12521	4	2
FMO5	-1.6289	0.38675	0.55298	4	2
ACOT4	-1.6235	0.014237	0.046863	4	2
SGPP1	-1.5914	0.31411	0.491	4	2
ASAH2	-1.5844	0.097014	0.21672	4	2
AS3MT	-1.5778	0.11251	0.24301	4	2
SYNJ1	-1.5631	0.28729	0.46765	4	2
AASDHPPT	-1.5592	0.12281	0.26001	4	3
PIP5K1A	-1.5547	0.32394	0.49944	4	2
HGLibA_14142	-1.554	0.34136	0.34186	1	1
B4GALNT4	-1.5537	0.046028	0.12714	4	3
EXT1	-1.5461	0.35132	0.52281	4	2
PIP5K1B	-1.5405	0.33908	0.5123	4	2
ALDH9A1	-1.5218	0.12019	0.25552	4	2
ASAH1	-1.519	0.39186	0.55739	4	2
GALC	-1.5158	0.095008	0.21373	4	3
B3GALNT1	-1.5092	0.15658	0.31364	4	3
SDHC	-1.5037	0.35241	0.52372	4	2
NUDT11	-1.5008	0.14348	0.29344	4	3
COLGALT1	-1.4918	0.16436	0.3259	4	3
NUDT1	-1.4823	0.11866	0.25301	4	2
GALNT1	-1.4639	0.21468	0.40218	4	2
PYCR3	-1.4568	0.15718	0.31459	4	3
AGPAT2	-1.4276	0.018119	0.058393	4	3
HPSE	-1.4271	0.43351	0.59444	4	2
GSTM5	-1.421	0.37599	0.5438	4	2
AKR1C3	-1.4202	0.36099	0.53083	4	2
COMT	-1.4133	0.16862	0.33261	4	3
GSTP1	-1.4129	0.033362	0.10231	4	4
DPYSL4	-1.4066	0.15711	0.31448	4	2
NUDT16L1	-1.3978	0.0014026	0.0053796	4	3
COQ5	-1.3868	0.11377	0.24514	4	3
KYAT1	-1.3866	0.1084	0.2362	4	3
ENOX1	-1.3697	0.40595	0.57006	4	2
GSTCD	-1.3516	0.3459	0.51841	4	2
PLCB2	-1.3507	0.14434	0.29471	4	3
HSD11B2	-1.3476	0.098351	0.21904	4	3
HS3ST1	-1.3439	0.13542	0.28066	4	3
AZIN2	-1.3429	0.15313	0.3083	4	3
CSAD	-1.3425	0.34451	0.51709	4	2
HGLibA_14139	-1.3384	0.24565	0.24575	1	1
HGLibA_14104	-1.3191	0.3676	0.36798	1	1
TYMS	-1.3188	0.39672	0.56197	4	2
COX16	-1.3077	0.24269	0.42933	4	2
ACSBG1	-1.3047	0.43351	0.59444	4	2
HMGCR	-1.3005	0.40895	0.57251	4	2
PRDX5	-1.2987	0.13445	0.27907	4	3
MIOX	-1.2954	0.020503	0.065377	4	4
ITPK1	-1.2939	0.16328	0.32414	4	3
ACSS2	-1.2924	0.205	0.38746	4	3
GSTO1	-1.2892	0.20986	0.39486	4	2
MGAT4B	-1.2873	0.14564	0.29674	4	3
PLA1A	-1.2707	0.36609	0.53527	4	2
FBP2	-1.2698	0.2097	0.39462	4	3
HSD3B7	-1.2625	0.15061	0.30451	4	3
CSGALNACT1	-1.244	0.38002	0.54729	4	2
GLO1	-1.2413	0.45974	0.61701	4	2
A4GNT	-1.2361	0.19087	0.36694	4	2
PI4KB	-1.232	0.13822	0.28505	4	3
GALNT8	-1.2277	0.20935	0.394	4	3
GFPT2	-1.2259	0.20207	0.38321	4	3
B4GALT7	-1.2248	0.078817	0.18588	4	3
PTGES	-1.2133	0.29939	0.4782	4	2
GLCE	-1.209	0.36422	0.53371	4	2
HGD	-1.2027	0.36721	0.53628	4	2
NDUFB6	-1.2007	0.20656	0.38979	4	2
PDE2A	-1.1931	0.17249	0.33879	4	3
MOCS3	-1.1839	0.0064396	0.022162	4	3
ST3GAL4	-1.1838	0.04112	0.11789	4	2
AMT	-1.1684	0.023911	0.0753	4	2
HGLibA_14136	-1.1638	0.33953	0.33988	1	1
CYP4A11	-1.1622	0.17986	0.35032	4	3
GSS	-1.1468	0.36721	0.53628	4	2
ARSJ	-1.1455	0.042798	0.12106	4	2
PLA2G2D	-1.1435	0.11303	0.24383	4	2
DHRS7B	-1.1355	0.16575	0.32803	4	3
HGLibA_14132	-1.1307	0.30978	0.30958	1	1
PLPPR2	-1.1267	0.05092	0.13583	4	3
HS6ST2	-1.12	0.36348	0.533	4	2
CHST12	-1.1138	0.17203	0.338	4	2
PTGES2	-1.1131	0.033538	0.10278	4	4
PIK3R1	-1.1095	0.41655	0.57934	4	2
LSS	-1.1063	0.13589	0.2814	4	2
CYP27B1	-1.1021	0.00084172	0.003332	4	2
INMT	-1.077	0.18889	0.36388	4	3
PIK3R3	-1.0752	0.38924	0.55528	4	2
ST6GALNAC6	-1.0654	0.10259	0.22635	4	3
GALNT10	-1.059	0.024195	0.076175	4	2
CYBA	-1.0548	0.04813	0.13088	4	2
HGLibA_14129	-1.0547	0.36956	0.36997	1	1
PHYKPL	-1.0523	0.12496	0.26358	4	2
CHID1	-1.0348	0.17252	0.33884	4	2
ST6GALNAC4	-1.0312	0.019779	0.063411	4	3
DHRS3	-1.0255	0.093369	0.21085	4	3
CHST14	-1.019	0.2157	0.40386	4	3
MAN2C1	-1.0167	0.15403	0.3097	4	3
NDUFB1	-1.0165	0.043884	0.12319	4	2
AKR1B1	-1.0153	0.14695	0.29871	4	3
CHDH	-1.0141	0.12964	0.27144	4	3
FN3K	-0.99335	0.035162	0.10684	4	3
GNPDA2	-0.9875	0.40059	0.56529	4	2
ADCY7	-0.97964	0.12832	0.26918	4	2
NDST3	-0.97661	0.42628	0.58796	4	2
GCH1	-0.9718	0.1642	0.32562	4	3
VKORC1L1	-0.96476	0.41793	0.58077	4	2
EBP	-0.96376	0.17696	0.3458	4	3
NDUFS4	-0.95453	0.46209	0.61894	4	2
SULT1A1	-0.94861	0.19022	0.36593	4	3
SMPD3	-0.94754	0.18649	0.36045	4	3
DUOX2	-0.94702	0.19933	0.37936	4	3
ADCY9	-0.94648	0.059577	0.1518	4	2
PRODH2	-0.93262	0.031888	0.098111	4	2
LIPF	-0.93128	0.33353	0.50773	4	2
UGT2B11	-0.92979	0.40895	0.57251	4	2
ABHD14A	-0.92765	0.15336	0.30866	4	2
B3GALT4	-0.92702	0.29551	0.47491	4	2
PPCDC	-0.91629	0.19576	0.37404	4	3
CKM	-0.89134	0.48052	0.63456	4	2
NDUFA6	-0.89007	0.21623	0.40459	4	3
SRM	-0.88367	0.37405	0.54225	4	2
MGST2	-0.8803	0.43351	0.59444	4	2
HAS2	-0.85954	0.16189	0.32196	4	3
ST8SIA2	-0.85951	0.18657	0.36056	4	3
ACOX2	-0.85403	0.40427	0.56857	4	2
SOD3	-0.85169	0.067542	0.16608	4	2
CMBL	-0.85003	0.45701	0.61464	4	2
CHST5	-0.84402	0.013126	0.043539	4	3
TK1	-0.84221	0.30411	0.48229	4	2
GNPNAT1	-0.83837	0.14041	0.28863	4	3
LIPK	-0.83085	0.47596	0.63056	4	2
CRYM	-0.8186	0.38461	0.55117	4	2
PDE4B	-0.81648	0.20035	0.38083	4	3
B3GNT5	-0.81439	0.41094	0.57434	4	2
LTC4S	-0.81164	0.18003	0.35058	4	3
PTEN	-0.80708	0.28272	0.46387	4	2
FUT5	-0.80038	0.13488	0.27976	4	3
MMACHC	-0.79779	0.16519	0.32709	4	2
B4GAT1	-0.79468	0.22989	0.41817	4	2
OGDH	-0.79011	0.12273	0.25991	4	2
ACOX3	-0.77914	0.19503	0.37295	4	2
FAAH2	-0.77672	0.45846	0.61587	4	2
DGKB	-0.77119	0.43513	0.59581	4	2
ALDH8A1	-0.76694	0.32358	0.49914	4	2
GALNT14	-0.76304	0.42466	0.58662	4	2
UGT1A3	-0.75887	0.3413	0.5141	4	2
IPPK	-0.75514	0.13991	0.2879	4	2
UPP1	-0.75235	0.43712	0.59753	4	2
HGLibA_14134	-0.74909	0.39328	0.39404	1	1
TST	-0.74598	0.17301	0.33961	4	2
AGPAT3	-0.73454	0.063808	0.15953	4	3
MANEAL	-0.72667	0.35814	0.52848	4	2
VKORC1	-0.72562	0.39074	0.55644	4	2
INPPL1	-0.71849	0.22039	0.41007	4	2
MGAT3	-0.71577	0.176	0.34434	4	3
ENTPD5	-0.71154	0.40371	0.5681	4	2
NUDT8	-0.71019	0.4406	0.60054	4	2
NUDT16	-0.70638	0.16126	0.32093	4	2
CYP4Z1	-0.69894	0.50656	0.65748	4	2
NT5DC2	-0.69227	0.20349	0.38545	4	2
DPYSL3	-0.68214	0.4289	0.59033	4	2
ADCY2	-0.68185	0.18847	0.36323	4	2
AOC3	-0.68097	0.1995	0.37953	4	3
GALNS	-0.67375	0.043341	0.12199	4	2
SEPHS2	-0.66689	0.44707	0.60624	4	2
SMPD2	-0.66098	0.18943	0.3648	4	2
NDUFB2	-0.65941	0.44409	0.60362	4	2
MBOAT4	-0.65691	0.15287	0.30789	4	2
PDE4D	-0.65607	0.22851	0.41691	4	2
NPR1	-0.65341	0.50852	0.65912	4	2
ISCA1	-0.64809	0.18789	0.3624	4	3
HIBADH	-0.6388	0.49468	0.64678	4	2
B3GALT5	-0.63378	0.38325	0.55006	4	2
PAH	-0.63014	0.11789	0.25183	4	2
ENO1	-0.61153	0.26348	0.44711	4	2
ARSA	-0.60387	0.17714	0.34609	4	2
CRAT	-0.6007	0.19694	0.37576	4	3
NUDT19	-0.59996	0.061669	0.15549	4	2
NUDT6	-0.59715	0.12578	0.26509	4	2
FUT9	-0.59489	0.36857	0.53749	4	2
POMT1	-0.57705	0.40346	0.56781	4	2
AADAC	-0.57131	0.39485	0.5602	4	2
PLPP6	-0.56616	0.35464	0.52558	4	2
SIAE	-0.56271	0.53426	0.68168	4	2
DGAT2	-0.56253	0.25581	0.44047	4	2
INPP5D	-0.5574	0.03899	0.11388	4	2
FAHD1	-0.55683	0.069139	0.16899	4	3
PDE6H	-0.5564	0.43687	0.59733	4	2
MOCS1	-0.55548	0.21181	0.39793	4	3
ACLY	-0.55478	0.42715	0.5888	4	2
ARSG	-0.54833	0.0092297	0.031422	4	2
GLTP	-0.54022	0.28705	0.46741	4	2
HMGCL	-0.5384	0.49333	0.64559	4	2
PEMT	-0.53567	0.12781	0.26828	4	2
MAN2B2	-0.53563	0.27015	0.45267	4	2
PNPLA7	-0.53495	0.41019	0.57368	4	2
GNMT	-0.52954	0.47904	0.63329	4	2
H6PD	-0.52713	0.35927	0.52944	4	2
GGT6	-0.52642	0.084039	0.19494	4	2
DDO	-0.52583	0.21408	0.4013	4	2
ADCY5	-0.51844	0.1273	0.26742	4	2
MSRB1	-0.51832	0.53136	0.67917	4	2
CERS6	-0.51102	0.16323	0.32405	4	3
CYP19A1	-0.5099	0.48767	0.64071	4	2
QPRT	-0.50614	0.090758	0.20659	4	2
HNMT	-0.50587	0.4198	0.58235	4	2
FUT4	-0.50574	0.21552	0.40353	4	3
MGAT4C	-0.49987	0.39099	0.55668	4	2
HGLibA_14099	-0.49767	0.37981	0.38039	1	1
RPIA	-0.4943	0.54796	0.69337	4	2
CYP1B1	-0.49202	0.19847	0.37817	4	3
GDPD3	-0.48651	0.2007	0.38128	4	3
RDH16	-0.48494	0.25316	0.43799	4	2
MOGAT2	-0.48137	0.3636	0.53315	4	2
TH	-0.4764	0.018672	0.060066	4	3
DPM2	-0.47312	0.32332	0.49895	4	2
CHST3	-0.47306	0.39248	0.55797	4	2
NME2	-0.46293	0.47435	0.62915	4	2
ACSS1	-0.46089	0.56583	0.70972	4	2
LPO	-0.44586	0.36348	0.533	4	2
KDSR	-0.43979	0.53112	0.67896	4	2
NDUFA13	-0.42591	0.57669	0.71936	4	2
AK5	-0.42493	0.46693	0.62298	4	2
SQLE	-0.41917	0.47058	0.62602	4	2
ADI1	-0.41651	0.75362	0.79607	4	1
EXTL1	-0.41355	0.50998	0.6604	4	2
LBR	-0.40983	0.51973	0.66886	4	2
HGLibA_14126	-0.40974	0.42976	0.42997	1	1
FMO1	-0.40853	0.51875	0.66805	4	2
PDE8B	-0.40776	0.041711	0.119	4	2
NAT14	-0.40577	0.34204	0.51483	4	2
LYG1	-0.40183	0.21445	0.40184	4	2
TREH	-0.39106	0.25406	0.43877	4	2
PLD6	-0.38819	0.54389	0.68971	4	2
SARDH	-0.38761	0.21357	0.40057	4	3
PLA2G10	-0.38704	0.76698	0.80306	4	1
GUK1	-0.38647	0.12121	0.25723	4	2
NUDT22	-0.38414	0.11046	0.23962	4	2
CA10	-0.3835	0.5151	0.66507	4	2
DPYSL5	-0.38271	0.1474	0.29943	4	2
MGAT1	-0.38255	0.52264	0.6714	4	2
LYPLAL1	-0.38254	0.44956	0.60832	4	2
FAHD2A	-0.38218	0.54028	0.68672	4	2
MMEL1	-0.37932	0.091542	0.20796	4	2
NUDT3	-0.37903	0.52797	0.67616	4	2
NDUFB9	-0.37811	0.17835	0.34797	4	2
CYP26C1	-0.37802	0.55514	0.69983	4	2
LPCAT2	-0.37559	0.49357	0.64579	4	2
NDUFV3	-0.37116	0.50289	0.65427	4	2
NAT6	-0.37096	0.24068	0.4276	4	1
PDE1A	-0.37077	0.5287	0.67676	4	2
CYC1	-0.36992	0.34304	0.51583	4	2
CYP2U1	-0.36561	0.32064	0.49652	4	2
PHOSPHO1	-0.36337	0.48003	0.63418	4	2
PLD3	-0.36319	0.15088	0.30492	4	2
PLCG1	-0.3579	0.18463	0.35763	4	2
MTAP	-0.35578	0.4921	0.6444	4	2
SMPD1	-0.35515	0.57763	0.72014	4	2
GPAT3	-0.34907	0.4416	0.60139	4	2
HMGCS2	-0.34414	0.43761	0.59807	4	2
NDUFS7	-0.34147	0.29249	0.47223	4	2
CYP7B1	-0.33579	0.43351	0.59444	4	2
RRM2	-0.33567	0.52894	0.67695	4	2
CDS2	-0.32861	0.24501	0.43119	4	1
CTH	-0.3255	0.022665	0.071591	4	2
D2HGDH	-0.32063	0.17154	0.3372	4	1
ASPG	-0.31919	0.53547	0.68275	4	2
PNPO	-0.31843	0.40541	0.56964	4	2
RENBP	-0.30899	0.45428	0.61237	4	2
HSD17B1	-0.30542	0.49774	0.64972	4	2
ACYP1	-0.302	0.26258	0.44631	4	2
CDADC1	-0.30026	0.44956	0.60832	4	2
CYP2F1	-0.29685	0.040623	0.11698	4	2
ALDH7A1	-0.29441	0.47978	0.63398	4	2
COX15	-0.27881	0.22527	0.41418	4	1
NUDT7	-0.27847	0.089189	0.20388	4	2
ALDH1L1	-0.27778	0.25361	0.43838	4	2
UQCRB	-0.27255	0.55551	0.70012	4	1
RDH8	-0.27163	0.48915	0.64194	4	2
GNPTG	-0.27063	0.2345	0.42223	4	2
CA5A	-0.27012	0.43762	0.59808	4	2
HS3ST4	-0.26674	0.27314	0.45531	4	2
CERS4	-0.26338	0.21221	0.39856	4	2
CA9	-0.26007	0.32106	0.49692	4	2
LPIN3	-0.25894	0.1394	0.28697	4	2
IDH2	-0.25634	0.30133	0.47989	4	1
B3GAT1	-0.25054	0.53354	0.68106	4	2
GALNT9	-0.24508	0.56725	0.71099	4	2
SHMT1	-0.24217	0.08026	0.18824	4	2
KYNU	-0.24163	0.19042	0.31342	3	1
AK2	-0.24149	0.53522	0.68254	4	2
CYP4F12	-0.2384	0.27148	0.45385	4	2
LYZL1	-0.23799	0.4871	0.64029	4	1
ENTPD2	-0.23022	0.51437	0.66436	4	2
SEPHS1	-0.22871	0.41822	0.58096	4	1
UQCRFS1	-0.22721	0.37952	0.54686	4	2
MTHFD2	-0.22214	0.56037	0.70475	4	2
HSD11B1	-0.21494	0.55227	0.69737	4	2
ISCA2	-0.20924	0.19613	0.37457	4	2
FAAH	-0.20386	0.30004	0.47882	4	1
TSTA3	-0.19842	0.22666	0.41523	4	2
MDH2	-0.19672	0.89947	0.89982	4	0
HGLibA_14098	-0.196	0.47144	0.47156	1	0
NDUFB7	-0.19386	0.30753	0.48528	4	2
NAGLU	-0.18851	0.30261	0.48106	4	2
ABHD10	-0.18301	0.50363	0.65492	4	2
ALDH3B2	-0.18254	0.83834	0.84775	4	1
HMOX1	-0.18246	0.57316	0.7163	4	2
GALNT2	-0.18195	0.22943	0.41777	4	2
PIGT	-0.17991	0.053077	0.13989	4	1
MVK	-0.17724	0.010901	0.036706	4	1
NOX5	-0.17713	0.80919	0.80853	3	1
B3GALT6	-0.17622	0.37953	0.54687	4	2
PRDX3	-0.17597	0.77151	0.77363	3	1
MAN2A2	-0.17571	0.46217	0.619	4	1
GPT	-0.17491	0.33045	0.5051	4	2
NUDT17	-0.1688	0.48301	0.63666	4	2
NFS1	-0.16708	0.074977	0.17895	4	2
GAPDH	-0.16557	0.43164	0.59273	4	2
GPX2	-0.16498	0.53015	0.67814	4	2
FRRS1	-0.16451	0.54605	0.69165	4	2
MUT	-0.1645	0.87672	0.87873	4	1
FA2H	-0.16417	0.43047	0.59172	4	2
PLCD4	-0.16313	0.89206	0.89268	4	1
PYCR2	-0.1596	0.081841	0.19085	4	2
BLVRA	-0.15873	0.43542	0.5961	4	2
NEU3	-0.15764	0.55609	0.70071	4	2
PDE1B	-0.15756	0.54052	0.68698	4	2
ALDH3B1	-0.15738	0.49308	0.64538	4	2
ST3GAL1	-0.15676	0.46048	0.61761	4	2
PRPS1L1	-0.15562	0.26124	0.44522	4	2
AMD1	-0.15299	0.45721	0.61484	4	1
SULF2	-0.15141	0.50583	0.65682	4	2
SULF1	-0.15034	0.28248	0.46371	4	1
IMPDH2	-0.14511	0.40806	0.57176	4	2
NDUFA5	-0.13775	0.45875	0.61613	4	2
PLA2G2F	-0.13596	0.86248	0.8664	4	1
AMACR	-0.13566	0.18415	0.35694	4	2
THNSL2	-0.13466	0.40331	0.56767	4	2
ACY3	-0.13053	0.75519	0.79698	4	1
MTHFS	-0.12838	0.89957	0.8999	4	0
PTGIS	-0.12612	0.15781	0.31554	4	2
COX8C	-0.12578	0.72921	0.78333	4	1
FUT11	-0.11853	0.23725	0.42469	4	1
LPCAT4	-0.117	0.49554	0.64759	4	2
ADA	-0.11175	0.26219	0.44597	4	2
NPR2	-0.10898	0.57951	0.7216	4	2
MCCC1	-0.10564	0.54485	0.69058	4	2
ECHDC2	-0.10453	0.8909	0.89163	4	1
HGLibA_14118	-0.10273	0.48421	0.4843	1	0
DIO1	-0.10081	0.50778	0.65853	4	2
CHST11	-0.097607	0.42899	0.59041	4	1
GGT1	-0.095185	0.021436	0.06805	4	1
ATP13A3	-0.094132	0.63641	0.74355	4	1
TK2	-0.085915	0.48324	0.63691	4	2
PANK4	-0.085661	0.41244	0.57563	4	2
NDUFA9	-0.084266	0.51145	0.66177	4	2
PIK3C2B	-0.08285	0.49652	0.64844	4	2
GMPS	-0.081041	0.89674	0.89719	4	1
HGLibA_14102	-0.076377	0.48632	0.48647	1	0
LIAS	-0.075528	0.47039	0.62585	4	2
CYB5D1	-0.07552	0.83371	0.84439	4	1
ATIC	-0.071972	0.23914	0.36968	3	1
PDXP	-0.069368	0.64241	0.74578	4	1
DGKK	-0.066973	0.48644	0.63984	4	2
CHSY3	-0.066338	0.52416	0.6727	4	1
ADH5	-0.064997	0.51827	0.66756	4	2
ASL	-0.063317	0.58004	0.72205	4	1
PLA2G2C	-0.058994	0.40484	0.56913	4	2
MANBA	-0.055836	0.44956	0.60832	4	2
COX7A2L	-0.054535	0.56844	0.71207	4	2
GGTLC2	-0.053572	0.079205	0.18644	4	1
PTDSS1	-0.051443	0.38383	0.55057	4	2
PLA2G7	-0.044051	0.44956	0.60832	4	2
RRM1	-0.04364	0.68807	0.76465	4	1
HEXDC	-0.04106	0.74927	0.79379	4	1
PNPLA5	-0.039473	0.3177	0.49404	4	1
DHRS4L2	-0.038283	0.56061	0.70493	4	2
ACSF2	-0.036504	0.36767	0.53673	4	1
GSTM3	-0.030474	0.5472	0.69269	4	1
GALNT6	-0.026083	0.37992	0.54722	4	2
DGKZ	-0.024752	0.72656	0.78205	4	1
PDE7A	-0.023881	0.47596	0.63056	4	2
ACACA	-0.022739	0.37737	0.54506	4	2
DGKA	-0.02202	0.32627	0.50135	4	2
B3GALT2	-0.017232	0.645	0.74699	4	1
FADS1	-0.011427	0.45229	0.61069	4	2
GALNT15	-0.011072	0.43083	0.59201	4	2
SCLY	-0.0063962	0.16959	0.33425	4	1
HS3ST6	-0.0028989	0.27985	0.46121	4	1
PLA2G4F	0.0043959	0.058991	0.15081	4	1
SPTLC2	0.0064723	0.40196	0.56653	4	2
HGLibA_14100	0.0082152	0.50288	0.50316	1	0
MME	0.0091714	0.31262	0.48963	4	1
LPIN2	0.010018	0.54461	0.69036	4	2
DSE	0.010106	0.2981	0.47709	4	2
PRDX6	0.011958	0.92137	0.9215	4	0
CHST13	0.012204	0.57716	0.7197	4	2
MINPP1	0.0144	0.87005	0.87278	4	1
PNPLA2	0.015482	0.50655	0.65747	4	1
ADSSL1	0.023347	0.58934	0.72618	4	1
SULT2B1	0.026819	0.89175	0.89238	4	1
CA11	0.027245	0.77267	0.80629	4	1
DPEP2	0.028348	0.38812	0.55425	4	1
OXCT2	0.034032	0.33893	0.51219	4	1
GLRX2	0.037149	0.39485	0.5602	4	2
NAT1	0.039036	0.50069	0.65242	4	2
ECHDC3	0.040486	0.0086722	0.029554	4	1
ADH6	0.041975	0.57457	0.71751	4	2
DERA	0.041978	0.29292	0.47263	4	1
PIK3CD	0.042241	0.39049	0.55629	4	2
ABHD8	0.042985	0.45478	0.61276	4	2
SPR	0.044283	0.3346	0.5086	4	1
ARG1	0.047849	0.56235	0.70672	4	1
DEGS2	0.047964	0.83949	0.84845	4	1
GALK1	0.049431	0.40331	0.56767	4	2
MGAM	0.049466	0.90468	0.90489	4	0
HSD17B8	0.050929	0.14591	0.29708	4	2
ACOT1	0.052447	0.10994	0.23879	4	1
NAPRT	0.056922	0.48625	0.63965	4	1
HSD17B10	0.060827	0.53619	0.68341	4	2
NQO2	0.061297	0.054693	0.1429	4	2
ABAT	0.065239	0.63955	0.74478	4	1
NME4	0.078392	0.29638	0.47569	4	1
FAH	0.079214	0.55728	0.70196	4	2
ST3GAL2	0.08003	0.85259	0.85833	4	1
HAGHL	0.082074	0.43815	0.59848	4	1
ADCY1	0.082198	0.39102	0.55674	4	1
NPR3	0.083484	0.40083	0.56557	4	1
B4GALT2	0.085714	0.022541	0.071227	4	1
GAL3ST3	0.08842	0.41543	0.57841	4	2
NT5E	0.089729	0.64655	0.74749	4	1
ADO	0.092095	0.33646	0.51023	4	2
GPX7	0.092199	0.17883	0.34868	4	2
GSTA5	0.095289	0.21455	0.40197	4	2
ACOT8	0.096558	0.36534	0.53467	4	2
CNDP2	0.096974	0.10685	0.23341	4	2
ADHFE1	0.099752	0.32525	0.50053	4	2
HAS1	0.10311	0.82598	0.839	4	1
CYP2C8	0.10382	0.53764	0.68455	4	2
B3GAT2	0.10486	0.0047627	0.016828	4	1
PYGL	0.10578	0.54921	0.69447	4	2
COQ10A	0.10709	0.94263	0.94268	4	0
SMPD4	0.10985	0.18799	0.36253	4	2
FUT2	0.11159	0.9065	0.90648	4	0
POMT2	0.11189	0.55203	0.69713	4	2
HYAL1	0.11221	0.73412	0.78584	4	1
SCD5	0.11432	0.73547	0.7865	4	1
DPEP3	0.1192	0.45577	0.61348	4	2
GSTA3	0.12303	0.86944	0.87232	4	1
CUBN	0.12542	0.20135	0.3822	4	1
GLS	0.12554	0.91431	0.91432	4	0
CHST6	0.12754	0.88257	0.88398	4	1
ASMTL	0.12804	0.68643	0.76395	4	1
COX4I2	0.12935	0.50729	0.65807	4	2
PNPLA6	0.13259	0.42046	0.58299	4	1
NAT8L	0.1355	0.0042033	0.014933	4	2
UQCRC1	0.13638	0.56955	0.71307	4	1
FHIT	0.13681	0.50681	0.65764	4	2
PIGK	0.1398	0.79788	0.82083	4	1
ACY1	0.14105	0.51964	0.66881	4	2
TYMP	0.14501	0.47014	0.62557	4	2
BCAT1	0.14576	0.52021	0.6693	4	2
SGPP2	0.14687	0.25541	0.44009	4	1
ACAT1	0.14862	0.78006	0.81038	4	1
HYAL3	0.1491	0.84827	0.85506	4	1
BPNT1	0.15029	0.64591	0.7473	4	1
PCYT1B	0.15056	0.59421	0.72784	4	1
AOC2	0.15488	0.93795	0.9381	4	0
SMS	0.15496	0.34896	0.52092	4	1
NEU1	0.15697	0.41518	0.5782	4	2
ACSM1	0.15751	0.57593	0.71867	4	1
CEL	0.15859	0.8359	0.84593	4	1
GAL3ST2	0.15928	0.26837	0.45124	4	2
LYPLA2	0.16262	0.89582	0.89627	4	1
EPX	0.16285	0.4253	0.58717	4	2
SORD	0.1676	0.30497	0.48307	4	1
PIK3R5	0.17119	0.78533	0.81333	4	1
DHRS7C	0.1715	0.85478	0.86025	4	1
IDI1	0.17368	0.24637	0.43232	4	1
CYP4B1	0.17426	0.56235	0.70672	4	1
LGSN	0.17437	0.645	0.74699	4	1
PCYOX1L	0.17961	0.34222	0.51501	4	2
LIPC	0.18149	0.55155	0.69673	4	2
RDH13	0.18162	0.082893	0.19286	4	1
CYP4V2	0.1876	0.4057	0.56982	4	2
HAL	0.18906	0.68027	0.76106	4	1
CA2	0.18938	0.34386	0.51645	4	1
KL	0.19304	0.45401	0.61213	4	2
DHRS13	0.19577	0.89867	0.89908	4	0
DIO3	0.19688	0.83806	0.84745	4	1
ST8SIA5	0.19744	0.6631	0.75385	4	1
BPGM	0.19863	0.72571	0.78166	4	1
ST8SIA4	0.20104	0.68134	0.76148	4	1
DDT	0.20715	0.0019632	0.0074054	4	2
PGM5	0.20715	0.87672	0.87873	4	1
COLGALT2	0.2101	0.88646	0.88746	4	1
PLA2G4A	0.21554	0.61533	0.73549	4	1
POFUT1	0.21579	0.91161	0.91153	4	0
PNPLA8	0.21599	0.51395	0.66406	4	1
GLRX3	0.21966	0.42456	0.58651	4	1
AUH	0.23342	0.69973	0.76996	4	1
BDH1	0.23652	0.86686	0.87026	4	1
KLB	0.23752	0.36148	0.53123	4	1
PISD	0.23895	0.65294	0.74985	4	1
XYLB	0.24181	0.91677	0.9169	4	0
NDUFS3	0.24362	0.5708	0.71423	4	2
CDIPT	0.24556	0.82779	0.84027	4	1
PANK2	0.24695	0.44533	0.60479	4	2
HGLibA_14115	0.24785	0.55017	0.55021	1	0
SDS	0.24909	0.88896	0.88987	4	1
UCK1	0.25124	0.80629	0.82595	4	1
UROS	0.25151	0.5331	0.68067	4	1
HGLibA_14138	0.25236	0.56757	0.56804	1	0
NAT8B	0.25471	0.95042	0.95057	4	0
NNMT	0.25498	0.54677	0.69232	4	2
DAGLB	0.25504	0.43304	0.59402	4	1
ACSM3	0.25648	0.50257	0.65397	4	1
COMTD1	0.25842	0.57681	0.71947	4	1
B3GNT4	0.25843	0.24129	0.4281	4	2
FAHD2B	0.25945	0.92657	0.92669	4	0
PLCB1	0.25987	0.90097	0.90132	4	0
CHPF2	0.26086	0.94368	0.94375	4	0
COX18	0.26212	0.86018	0.86453	4	1
LDHC	0.26319	0.18703	0.36115	4	2
HYI	0.26592	0.84607	0.85329	4	1
DGKD	0.26659	0.86698	0.87035	4	1
B3GNT6	0.26724	0.051999	0.13786	4	1
ACSS3	0.27294	0.18607	0.35974	4	1
NDUFA2	0.27332	0.58862	0.72593	4	1
PLA2G16	0.27374	0.86748	0.87072	4	1
PLA2G15	0.27766	0.55036	0.69551	4	2
THEM5	0.27914	0.26926	0.45194	4	1
MMAB	0.2796	0.85379	0.85933	4	1
TPO	0.27998	0.12882	0.27005	4	2
UST	0.28281	0.54317	0.68914	4	2
FAR2	0.28372	0.65243	0.74969	4	1
NDUFS8	0.28491	0.5296	0.67758	4	1
GAMT	0.28613	0.90037	0.9007	4	0
GPX3	0.28645	0.27369	0.45575	4	2
FUCA1	0.29037	0.24068	0.4276	4	2
GALM	0.29083	0.91261	0.91265	4	0
GCDH	0.29426	0.92537	0.92548	4	0
UAP1L1	0.29458	0.0025236	0.0092954	4	1
ABHD2	0.29622	0.23999	0.42699	4	1
MTHFSD	0.29874	0.68607	0.76376	4	1
ACSL4	0.30079	0.37045	0.53919	4	1
MOGAT1	0.30213	0.85219	0.858	4	1
NDST2	0.30574	0.7239	0.78086	4	1
CNP	0.30616	0.15237	0.30724	4	1
GNE	0.31053	0.38578	0.55216	4	1
GNPDA1	0.31098	0.64547	0.68027	3	1
PIK3R6	0.31394	0.092325	0.20912	4	1
ABO	0.31434	0.10375	0.22831	4	1
CHST2	0.31505	0.72133	0.77957	4	1
CHI3L1	0.31697	0.50853	0.65913	4	1
CYB5B	0.32286	0.50804	0.65879	4	1
MGAT5B	0.32288	0.76802	0.80362	4	1
WWOX	0.32306	0.28466	0.46556	4	1
CYP1A1	0.32467	0.76338	0.80117	4	1
ENOSF1	0.32496	0.67012	0.75687	4	1
ACSM2A	0.328	0.90294	0.90323	4	0
LPCAT1	0.33179	0.4407	0.60062	4	1
PLCL2	0.33451	0.52077	0.66976	4	1
GDPD4	0.33561	0.67847	0.76033	4	1
GLB1L3	0.33699	0.47837	0.63268	4	1
HGLibA_14116	0.34034	0.62258	0.62366	1	0
DPEP1	0.34282	0.86822	0.87126	4	1
UGT1A4	0.34295	0.26459	0.4481	4	2
ODC1	0.34489	0.63588	0.74338	4	1
NOS1	0.34578	0.89004	0.89079	4	1
CYP11B2	0.34655	0.92529	0.92544	4	0
UGT1A5	0.34665	0.41165	0.57499	4	1
CPT1A	0.34846	0.8183	0.83399	4	1
SDR39U1	0.35016	0.15534	0.31181	4	2
DHFR	0.35041	0.94097	0.94112	4	0
NDST4	0.35261	0.86858	0.87157	4	1
ALG11	0.35295	0.87672	0.87873	4	1
OXA1L	0.35434	0.53402	0.6815	4	2
FMO2	0.35603	0.1235	0.26108	4	2
COX11	0.3586	0.86424	0.86793	4	1
HGLibA_14127	0.36219	0.62932	0.6308	1	0
ACER3	0.36335	0.84297	0.84207	3	0
HPD	0.36656	0.54581	0.69144	4	2
CHIT1	0.36715	0.28029	0.4616	4	2
CS	0.36941	0.87126	0.87376	4	1
CRYL1	0.37282	0.82232	0.83661	4	1
B3GNT9	0.3743	0.47319	0.62821	4	1
MGST1	0.37559	0.20041	0.38088	4	2
SRXN1	0.37703	0.91892	0.91898	4	0
DTYMK	0.37802	0.7925	0.81753	4	1
BLVRB	0.37809	0.94329	0.94336	4	0
PDE3B	0.38025	0.74457	0.79115	4	1
PLD2	0.38139	0.42307	0.58526	4	1
LARGE2	0.38337	0.90875	0.9086	4	0
NDUFV1	0.38359	0.12629	0.26585	4	1
GSTA1	0.38583	0.40958	0.57314	4	1
PDHB	0.38843	0.17349	0.34042	4	1
COX17	0.38855	0.89746	0.89783	4	0
PTGDS	0.3905	0.083945	0.19477	4	1
ACOT2	0.39208	0.30197	0.48048	4	1
PGLS	0.39253	0.86834	0.87134	4	1
DHCR24	0.39285	0.57434	0.71734	4	2
COX5B	0.39304	0.80083	0.82247	4	1
LYZL6	0.39587	0.83254	0.84364	4	1
PCBD2	0.39657	0.6631	0.75385	4	1
ENPP2	0.40273	0.57799	0.72039	4	1
MAN1C1	0.40831	0.613	0.7347	4	1
HYAL2	0.40836	0.92112	0.92125	4	0
NDUFS5	0.40877	0.94802	0.94814	4	0
ACHE	0.41276	0.89643	0.89688	4	1
IMPA2	0.41533	0.55633	0.701	4	2
B4GALT1	0.41539	0.90931	0.90917	4	0
ACSBG2	0.42128	0.52239	0.67114	4	1
ESD	0.42373	0.76698	0.80306	4	1
CTPS2	0.42442	0.19039	0.36616	4	1
GFOD2	0.42546	0.32817	0.50312	4	1
LCAT	0.42742	0.28554	0.46632	4	1
ACMSD	0.43023	0.86599	0.86949	4	1
EDEM2	0.43094	0.75007	0.79421	4	1
COX5A	0.43211	0.41729	0.58015	4	1
FUT7	0.43265	0.9479	0.948	4	0
ABHD14B	0.43455	0.84566	0.85303	4	1
MAOA	0.43484	0.74285	0.7903	4	1
PGAM2	0.43537	0.1827	0.35476	4	1
IP6K1	0.43552	0.73547	0.7865	4	1
RDH5	0.43636	0.92062	0.92075	4	0
UPRT	0.43706	0.23633	0.42387	4	1
G6PD	0.43713	0.84717	0.85416	4	1
HLCS	0.4386	0.38967	0.55564	4	1
ASMT	0.44251	0.21174	0.39786	4	1
DHRS12	0.44255	0.20939	0.39407	4	1
PIGG	0.44439	0.765	0.80191	4	1
HGLibA_14120	0.44538	0.58469	0.58537	1	0
B3GNT3	0.44562	0.84895	0.85562	4	1
DHCR7	0.44579	0.88983	0.89062	4	1
BHMT2	0.44669	0.51149	0.6618	4	1
FTCD	0.44961	0.92625	0.92637	4	0
PHYH	0.45003	0.8106	0.82894	4	1
GDPD2	0.45044	0.96155	0.96152	4	0
PHGDH	0.45838	0.91738	0.9175	4	0
CYP4F22	0.46122	0.09389	0.21177	4	1
MAN2B1	0.4628	0.90631	0.90634	4	0
PLPP3	0.46303	0.011458	0.038515	4	1
PIGO	0.46547	0.49958	0.65131	4	1
GSTM1	0.46555	0.40655	0.57053	4	2
MSRB3	0.46962	0.2603	0.44437	4	2
HGLibA_14107	0.47081	0.59592	0.59663	1	0
ALDH3A2	0.47179	0.72025	0.77911	4	1
HSD11B1L	0.47183	0.83151	0.84285	4	1
COQ9	0.47245	0.10272	0.22656	4	1
HSDL1	0.47361	0.37303	0.5414	4	1
B3GAT3	0.4738	0.8324	0.84354	4	1
GLYAT	0.47678	0.49219	0.64452	4	1
CA14	0.47709	0.62295	0.73835	4	1
CBR3	0.47906	0.87377	0.87607	4	1
COX6A1	0.48033	0.90903	0.90886	4	0
NDUFS2	0.48144	0.84161	0.84998	4	1
TXNRD2	0.48318	0.63192	0.74179	4	1
HGLibA_14122	0.48867	0.64068	0.6423	1	0
GLB1	0.48938	0.77625	0.80825	4	1
GSTK1	0.48963	0.4277	0.58927	4	1
PIGZ	0.49052	0.57238	0.71556	4	1
HGLibA_14117	0.49178	0.61416	0.61525	1	0
COQ3	0.4959	0.53764	0.68455	4	2
NUDT9	0.49648	0.49168	0.64405	4	1
HADHB	0.49939	0.63955	0.74478	4	1
IDS	0.50035	0.51786	0.6673	4	1
GUCY1B3	0.50169	0.0081144	0.027669	4	1
NMNAT1	0.50176	0.15584	0.31254	4	1
GALNT7	0.50814	0.93619	0.93637	4	0
ABHD3	0.50912	0.87174	0.87416	4	1
GMPR	0.50934	0.9172	0.9173	4	0
NAALADL1	0.5114	0.55323	0.69823	4	2
ADCY8	0.51303	0.55799	0.70267	4	2
GUCY2F	0.51367	0.93669	0.93681	4	0
PLCD3	0.51632	0.38851	0.55456	4	1
NT5M	0.51712	0.029145	0.090507	4	1
HGLibA_14105	0.51828	0.67268	0.67382	1	0
AOAH	0.51872	0.59492	0.72817	4	1
IDH3G	0.51918	0.47717	0.63168	4	1
UGT1A9	0.52371	0.75975	0.79933	4	1
ALG5	0.52533	0.52721	0.67546	4	1
COQ7	0.52892	0.88961	0.89039	4	1
ACBD7	0.52936	0.75616	0.79738	4	1
B3GALT1	0.52944	0.70449	0.77207	4	1
ALDH2	0.53567	0.31559	0.49223	4	1
CHST8	0.53698	0.88469	0.8858	4	1
HGLibA_14103	0.53803	0.61781	0.61888	1	0
AKR1A1	0.54261	0.89153	0.89222	4	1
MSRB2	0.54965	0.19422	0.37172	4	1
UXS1	0.55202	0.29724	0.47636	4	1
ADH1C	0.55402	0.91772	0.91781	4	0
CLC	0.55427	0.45969	0.61697	4	1
HK3	0.55503	0.35686	0.52746	4	1
ALAS2	0.56205	0.41448	0.57761	4	1
RDH14	0.56213	0.66211	0.75341	4	1
SUCLG2	0.56262	0.73836	0.78808	4	1
AKR1C1	0.56615	0.82431	0.83793	4	1
CYB561A3	0.5677	0.91703	0.91711	4	0
SAT2	0.57178	0.49354	0.64576	4	1
PLD4	0.57498	0.94845	0.94853	4	0
NAT8	0.57743	0.88268	0.88406	4	1
NT5C3B	0.57997	0.64345	0.74628	4	1
CAT	0.5843	0.51444	0.66441	4	1
COX7A2	0.58756	0.77853	0.80959	4	1
DIO2	0.58939	0.93504	0.9352	4	0
DAD1	0.58954	0.69296	0.76684	4	1
MAT2A	0.58996	0.91206	0.91207	4	0
MARC1	0.59097	0.15978	0.31852	4	1
BHMT	0.59184	0.35967	0.52981	4	1
ACOX1	0.59226	0.50158	0.6532	4	1
PLA2G6	0.59301	0.54921	0.69447	4	1
HGLibA_14112	0.59495	0.70201	0.70277	1	0
NDUFA1	0.59571	0.97699	0.97689	4	0
ABHD4	0.59775	0.83906	0.84823	4	1
ACAD9	0.59949	0.8759	0.87804	4	1
HGLibA_14125	0.6026	0.68404	0.68511	1	0
HSD17B3	0.60406	0.68489	0.76318	4	1
NT5C1A	0.60451	0.81689	0.83311	4	1
B4GALNT3	0.6051	0.42307	0.58526	4	1
GLDC	0.60577	0.56654	0.71038	4	2
NEU4	0.60728	0.98947	0.98966	4	0
OAS2	0.60777	0.81783	0.83375	4	1
AKR7A2	0.6079	0.88788	0.8889	4	1
LYZ	0.60803	0.51558	0.66545	4	1
ACER1	0.61042	0.84552	0.85297	4	1
NDUFA10	0.61108	0.89927	0.89963	4	0
COQ10B	0.61109	0.86133	0.86542	4	1
DHRS4	0.61412	0.53498	0.68233	4	2
ACSL1	0.6147	0.44829	0.60737	4	1
DBT	0.61499	0.55612	0.70076	4	1
CES2	0.61628	0.91475	0.91483	4	0
CYP4F11	0.61841	0.34998	0.52167	4	1
UROD	0.61931	0.45561	0.61333	4	2
SOAT2	0.62025	0.90894	0.90874	4	0
CBR4	0.62095	0.8106	0.82894	4	1
ARSF	0.62285	0.57033	0.71384	4	2
PIP5K1C	0.62387	0.86222	0.86618	4	1
GUCY2C	0.62577	0.77017	0.80473	4	1
UQCRH	0.62603	0.73022	0.74078	3	1
NUDT4	0.62708	0.43157	0.59268	4	1
PGAM4	0.62866	0.34017	0.51313	4	2
PGM2	0.62953	0.41598	0.5788	4	1
HMOX2	0.63803	0.5405	0.68694	4	1
ADPGK	0.63895	0.9107	0.91047	4	0
MAN1B1	0.64221	0.49382	0.64596	4	2
DBH	0.64245	0.21361	0.40063	4	1
CYP2R1	0.64353	0.22341	0.4126	4	1
PCYT2	0.64673	0.22712	0.41568	4	1
HGLibA_14114	0.64976	0.73933	0.73997	1	0
HMBS	0.6545	0.52912	0.67706	4	1
OGFOD2	0.65782	0.14216	0.29143	4	1
MTHFR	0.65935	0.95818	0.95823	4	0
CYP17A1	0.66017	0.86562	0.86914	4	1
NDUFB10	0.66271	0.45312	0.6114	4	1
ASNSD1	0.66284	0.44143	0.60126	4	1
PDHA1	0.66381	0.51932	0.66854	4	2
NPL	0.66689	0.59932	0.72978	4	1
NSDHL	0.66817	0.59932	0.72978	4	1
ETFDH	0.68297	0.91386	0.91384	4	0
FADS2	0.68824	0.46146	0.61843	4	1
SGSH	0.69116	0.16077	0.3202	4	1
ACSM2B	0.69157	0.52943	0.67738	4	2
DGKG	0.69182	0.86474	0.86835	4	1
COQ8A	0.6925	0.8559	0.86112	4	1
ENO3	0.69291	0.69458	0.7676	4	1
GALE	0.69307	0.61602	0.73568	4	1
XYLT2	0.70093	0.26303	0.44664	4	1
CRLS1	0.70463	0.71195	0.77533	4	1
PGAM5	0.70631	0.061134	0.15455	4	1
IDH3A	0.70707	0.8458	0.85313	4	1
EXT2	0.70725	0.85044	0.85676	4	1
HPDL	0.70824	0.86993	0.87268	4	1
PTDSS2	0.71555	0.69157	0.76616	4	1
ALDH18A1	0.71597	0.91115	0.91096	4	0
AMY1A	0.71679	0.72304	0.78045	4	1
PCCB	0.72414	0.39102	0.55674	4	1
B3GNTL1	0.73163	0.06541	0.16233	4	1
PIGS	0.73306	0.032435	0.099751	4	1
GALNT12	0.73939	0.84231	0.85048	4	1
PLA2G4E	0.73979	0.23679	0.42429	4	1
ACSL6	0.73991	0.93417	0.93436	4	0
GBA2	0.74906	0.17106	0.33646	4	1
SULT1A2	0.75219	0.90146	0.90179	4	0
SDR42E1	0.75459	0.4694	0.62505	4	2
ENTPD1	0.7568	0.53784	0.6847	4	1
PLCD1	0.75799	0.92473	0.92485	4	0
PDE11A	0.75977	0.91901	0.91905	4	0
B3GALNT2	0.75988	0.25766	0.44199	4	1
ME1	0.76551	0.93927	0.93941	4	0
CES3	0.76635	0.85721	0.86218	4	1
GYS1	0.77016	0.83386	0.84451	4	1
DHRS9	0.77105	0.91926	0.91933	4	0
GPX1	0.77486	0.94426	0.94439	4	0
CYB5RL	0.77763	0.83474	0.8451	4	1
CTPS1	0.77799	0.69238	0.76654	4	1
ARSK	0.7783	0.53764	0.68455	4	2
CYB561	0.77848	0.83166	0.84294	4	1
FPGS	0.77982	0.30667	0.48454	4	1
ENTPD6	0.78088	0.97017	0.97022	4	0
CHIA	0.78511	0.070734	0.17184	4	1
MPO	0.78611	0.33584	0.50969	4	1
MICAL1	0.78651	0.96002	0.96006	4	0
NUDT18	0.78871	0.86649	0.86991	4	1
DEGS1	0.79276	0.38967	0.55564	4	1
DMGDH	0.79458	0.63955	0.74478	4	1
CHST1	0.80138	0.84936	0.85593	4	1
PTGR2	0.8031	0.82914	0.84118	4	1
CHPT1	0.80473	0.27192	0.45432	4	1
MDH1B	0.80561	0.66595	0.75509	4	1
IAH1	0.81157	0.98143	0.98155	4	0
CYP2W1	0.81563	0.91815	0.91821	4	0
AGK	0.81806	0.5902	0.72652	4	1
NANP	0.82192	0.58425	0.64218	3	1
CDA	0.82355	0.88777	0.88877	4	1
NANS	0.82968	0.93381	0.93399	4	0
PDE6D	0.82996	0.94083	0.94099	4	0
CYB5R2	0.83438	0.64655	0.74749	4	1
AHCY	0.8362	0.57267	0.71582	4	1
COX4I1	0.8364	0.69642	0.7684	4	1
DCXR	0.83746	0.92946	0.92958	4	0
EDEM1	0.83884	0.91288	0.9129	4	0
CA7	0.84029	0.85747	0.86236	4	1
HSD17B2	0.85043	0.93583	0.93599	4	0
ALDH4A1	0.85313	0.9842	0.98434	4	0
GBA	0.85535	0.38031	0.54753	4	1
SRD5A2	0.85569	0.89877	0.89915	4	0
LYZL4	0.85811	0.40995	0.57348	4	1
OAS1	0.85823	0.40617	0.57022	4	1
B3GNT8	0.85945	0.92876	0.92887	4	0
PAPSS2	0.86616	0.30261	0.48106	4	1
PLA2G2A	0.86702	0.41485	0.57793	4	1
NME3	0.86707	0.61368	0.73491	4	1
MPI	0.87026	0.92806	0.92815	4	0
LCT	0.87035	0.79285	0.8178	4	1
PNMT	0.87759	0.36268	0.53226	4	2
SULT1C3	0.88237	0.49488	0.64698	4	1
GSTM4	0.88282	0.77625	0.80825	4	1
CYP8B1	0.88444	0.8698	0.87254	4	1
ADAL	0.88481	0.79007	0.8161	4	1
PFAS	0.88534	0.7159	0.77705	4	1
NUDT15	0.8882	0.70355	0.7207	3	1
GNPAT	0.88907	0.73183	0.78456	4	1
POMGNT1	0.89165	0.89561	0.89605	4	1
UGT1A7	0.89659	0.40693	0.57086	4	1
ENPP5	0.89809	0.67468	0.70012	3	1
BCAT2	0.90083	0.14341	0.29336	4	1
HKDC1	0.90083	0.90725	0.9071	4	0
XDH	0.90092	0.76764	0.80343	4	1
ECI1	0.9037	0.112	0.24219	4	1
SQOR	0.9071	0.86499	0.86859	4	1
PAM	0.91033	0.49891	0.65077	4	1
PFKFB4	0.91258	0.62457	0.73896	4	1
PDE4C	0.91737	0.12222	0.25908	4	1
ACO1	0.9178	0.70718	0.77321	4	1
UQCRQ	0.91836	0.75362	0.79607	4	1
B4GALNT1	0.92002	0.64215	0.74569	4	1
PI4K2A	0.92169	0.57127	0.71463	4	2
TALDO1	0.92348	0.75616	0.79738	4	1
NQO1	0.92492	0.97504	0.97496	4	0
MLYCD	0.92782	0.9144	0.91445	4	0
HSD17B13	0.93223	0.80116	0.82264	4	1
AHCYL1	0.93544	0.59163	0.72704	4	1
HSD3B2	0.93727	0.65874	0.75205	4	1
BDH2	0.93876	0.16274	0.32332	4	1
MTHFD1	0.94121	0.95211	0.95217	4	0
COX7A1	0.94474	0.95159	0.95164	4	0
NDUFAF2	0.94639	0.71689	0.77752	4	1
DHFR2	0.94699	0.49488	0.64698	4	1
NAT10	0.9487	0.85941	0.864	4	1
SRD5A3	0.95117	0.077093	0.18282	4	1
GMDS	0.95984	0.65433	0.75038	4	1
STS	0.9621	0.98237	0.98248	4	0
CES5A	0.96754	0.74102	0.78947	4	1
XYLT1	0.96908	0.91197	0.91194	4	0
ACAD10	0.97027	0.95787	0.95788	4	0
CA5B	0.97281	0.85478	0.86025	4	1
NDOR1	0.98218	0.92302	0.92307	4	0
HGLibA_14140	0.98247	0.74228	0.74303	1	0
FASN	0.98564	0.020884	0.066366	4	1
HGLibA_14141	0.98911	0.76305	0.7636	1	0
PYCR1	0.98934	0.87282	0.87521	4	1
PGD	0.99364	0.95864	0.95862	4	0
COX6B2	0.99396	0.9843	0.98445	4	0
CYP2S1	0.9957	0.46393	0.62052	4	1
GALNT16	1.001	0.11636	0.24921	4	1
NUDT14	1.0022	0.014792	0.048427	4	1
B3GLCT	1.0039	0.87425	0.87654	4	1
SULT1C2	1.0055	0.95972	0.95967	4	0
PRG2	1.0121	0.11456	0.24644	4	1
CYP2D6	1.014	0.98417	0.98431	4	0
HGLibA_14137	1.0148	0.72544	0.72623	1	0
TKTL2	1.0155	0.94667	0.94681	4	0
CYB5R1	1.0177	0.86723	0.87053	4	1
GAD1	1.0221	0.068075	0.16701	4	1
NME1	1.0233	0.83107	0.84256	4	1
CNDP1	1.0249	0.8951	0.89563	4	1
HS3ST2	1.025	0.87881	0.88054	4	1
GLT1D1	1.0297	0.92104	0.92117	4	0
CBR1	1.0305	0.78231	0.81169	4	1
FDFT1	1.0318	0.63641	0.74355	4	1
GUCY1A3	1.0367	0.31516	0.49185	4	1
AOC1	1.0379	0.90176	0.90212	4	0
TPMT	1.0395	0.4932	0.64548	4	1
GALNTL6	1.0396	0.81931	0.83465	4	1
PDE9A	1.0408	0.16175	0.32177	4	1
NDUFC1	1.0409	0.96521	0.96529	4	0
HGLibA_14097	1.041	0.83827	0.83831	1	0
ACOT11	1.0462	0.96629	0.96634	4	0
ISYNA1	1.0468	0.86387	0.86755	4	1
CHST7	1.0476	0.97425	0.97424	4	0
ALDH1B1	1.0494	0.88907	0.88996	4	1
CYB5A	1.0566	0.65547	0.75078	4	1
CYP21A2	1.0578	0.82263	0.83682	4	1
ADCY6	1.058	0.86159	0.86567	4	1
PHOSPHO2	1.0582	0.70718	0.77321	4	1
OXCT1	1.0597	0.35645	0.52711	4	1
FDX1	1.0642	0.15732	0.31478	4	1
CBS	1.0701	0.46743	0.62348	4	1
AGPAT5	1.0719	0.74132	0.78962	4	1
NOS2	1.0762	0.91642	0.91662	4	0
G6PC2	1.0789	0.58659	0.72518	4	1
GSTZ1	1.086	0.96458	0.96465	4	0
ARSD	1.0891	0.645	0.74699	4	1
CH25H	1.0922	0.74648	0.79224	4	1
NAT2	1.0945	0.7239	0.78086	4	1
CANT1	1.0998	0.18173	0.35322	4	1
PLPP2	1.1085	0.90067	0.90101	4	0
QDPR	1.1104	0.91807	0.91812	4	0
GPD2	1.1132	0.32859	0.50342	4	1
SDR9C7	1.1142	0.98115	0.98127	4	0
ALOX12B	1.1147	0.96642	0.96643	4	0
HS3ST3A1	1.1148	0.48982	0.64257	4	1
PDE6A	1.1158	0.062739	0.15754	4	1
SPHK1	1.1184	0.96611	0.96618	4	0
ST6GALNAC5	1.119	0.94063	0.94081	4	0
HSD17B6	1.1204	0.69389	0.76726	4	1
AKR1C4	1.1213	0.83444	0.84492	4	1
PNLIP	1.1244	0.89847	0.89881	4	0
C1GALT1	1.1268	0.73412	0.78584	4	1
HIBCH	1.132	0.85694	0.86196	4	1
ITPKB	1.1343	0.98704	0.98734	4	0
DPM3	1.1362	0.95687	0.95684	4	0
DHRS4L1	1.137	0.29573	0.4751	4	1
GPX6	1.1379	0.81277	0.83041	4	1
HGLibA_14109	1.1386	0.75814	0.75875	1	0
GPD1L	1.1444	0.94815	0.94828	4	0
EXTL3	1.1449	0.89551	0.89595	4	1
FUT3	1.145	0.22897	0.41733	4	1
ELOVL2	1.145	0.90371	0.90403	4	0
PPA1	1.1492	0.5902	0.72652	4	1
ITPKC	1.1533	0.39044	0.55627	4	1
GALNT17	1.1567	0.33274	0.50704	4	1
LPCAT3	1.1579	0.82047	0.83543	4	1
CERS2	1.1602	0.63733	0.74395	4	1
GPX4	1.1621	0.65509	0.75067	4	1
ABHD1	1.1641	0.96294	0.96304	4	0
LNPEP	1.1658	0.92416	0.9242	4	0
ACBD5	1.1701	0.85603	0.86127	4	1
CYP2A7	1.1816	0.96261	0.9627	4	0
PFKP	1.1827	0.53151	0.6793	4	1
AGXT2	1.1848	0.71656	0.77734	4	1
ALAS1	1.1853	0.37894	0.54642	4	1
PIGA	1.1861	0.63192	0.74179	4	1
ACSM5	1.1892	0.7334	0.78537	4	1
CROT	1.1938	0.53988	0.68636	4	1
ALOX5AP	1.1959	0.98479	0.98496	4	0
GLUL	1.2005	0.62685	0.73986	4	1
TM7SF2	1.2027	0.84147	0.84986	4	1
HGLibA_14124	1.214	0.74761	0.74832	1	0
ALG14	1.2172	0.81356	0.83091	4	1
DDOST	1.2207	0.9648	0.96485	4	0
ACADS	1.2251	0.99442	0.99462	4	0
GTDC1	1.2317	0.39854	0.56366	4	1
HPGD	1.233	0.57327	0.7164	4	1
DHTKD1	1.2332	0.38325	0.55006	4	1
PHYHD1	1.2336	0.91694	0.91704	4	0
COX6C	1.235	0.66804	0.75595	4	1
MSRA	1.238	0.97486	0.97482	4	0
BCKDHB	1.2386	0.47371	0.6286	4	1
CYP11A1	1.2396	0.93322	0.93338	4	0
PTGS1	1.2419	0.28116	0.46245	4	1
PAOX	1.2433	0.45151	0.61002	4	1
ST6GAL2	1.2436	0.77798	0.80927	4	1
INPP5F	1.2445	0.74457	0.79115	4	1
ARG2	1.2497	0.40198	0.56654	4	1
SMPDL3A	1.2504	0.94808	0.94821	4	0
COQ6	1.2565	0.86082	0.86505	4	1
ASRGL1	1.2691	0.96589	0.96599	4	0
ITPA	1.2697	0.53941	0.68605	4	1
HSD17B4	1.2792	0.77771	0.80904	4	1
AMPD3	1.2802	0.26615	0.44943	4	1
GGT5	1.2803	0.70087	0.7705	4	1
PIP4K2A	1.282	0.8838	0.88504	4	1
GCNT1	1.2833	0.56581	0.70971	4	1
DCTD	1.2877	0.84371	0.85156	4	1
PNPLA3	1.2883	0.48489	0.63833	4	1
ALOX15	1.2897	0.9166	0.91673	4	0
PLA2G4C	1.2899	0.82125	0.83594	4	1
HGLibA_14110	1.296	0.81736	0.81742	1	0
RRM2B	1.3029	0.39315	0.5585	4	1
LTA4H	1.303	0.99082	0.99108	4	0
PECR	1.3047	0.94598	0.94611	4	0
PDHA2	1.3128	0.94747	0.94755	4	0
ACBD4	1.316	0.8576	0.86244	4	1
CHSY1	1.3251	0.98302	0.98312	4	0
MPST	1.3272	0.72475	0.7812	4	1
ENTPD8	1.328	0.84758	0.85453	4	1
AASDH	1.3384	0.96453	0.96459	4	0
DUOX1	1.3407	0.98229	0.98238	4	0
CYB5R3	1.3447	0.93158	0.93181	4	0
PIGL	1.3464	0.50257	0.65397	4	1
DPYD	1.3471	0.79932	0.82154	4	1
DGUOK	1.3564	0.92178	0.92184	4	0
HK2	1.36	0.92736	0.92745	4	0
AMPD2	1.3623	0.048759	0.13199	4	1
NAA60	1.3647	0.57593	0.71867	4	1
ECH1	1.368	0.75264	0.79551	4	1
GAA	1.3686	0.99366	0.99388	4	0
CYBRD1	1.3726	0.79146	0.81699	4	1
GATM	1.3785	0.29054	0.4706	4	1
SUCLA2	1.3809	0.80349	0.82416	4	1
SDHD	1.3846	0.55962	0.70403	4	1
ATP13A5	1.3859	0.41297	0.57607	4	1
PIGN	1.389	0.66706	0.7555	4	1
SAT1	1.3909	0.98484	0.98504	4	0
DHRS11	1.3927	0.026398	0.082388	4	1
HGLibA_14144	1.393	0.84122	0.84143	1	0
HADH	1.3944	0.68086	0.76132	4	1
NDUFAB1	1.3973	0.94759	0.94766	4	0
UPP2	1.4001	0.61368	0.73491	4	1
MMADHC	1.4118	0.87672	0.87873	4	1
HGLibA_14131	1.4121	0.79926	0.80004	1	0
TYR	1.4127	0.64137	0.74538	4	1
GLB1L	1.4144	0.91297	0.91302	4	0
HGSNAT	1.4222	0.8715	0.87391	4	1
AMY2A	1.4246	0.89977	0.90012	4	0
HDC	1.4288	0.16666	0.32947	4	1
NDUFB4	1.4317	0.88403	0.88527	4	1
GAD2	1.4321	0.95454	0.95465	4	0
CYP2J2	1.4328	0.95154	0.95159	4	0
CYP2C9	1.4371	0.20561	0.3883	4	1
EHHADH	1.4424	0.99225	0.99238	4	0
GLOD5	1.4472	0.86095	0.86514	4	1
GALNT4	1.4488	0.36268	0.53226	4	1
PDE3A	1.4515	0.58267	0.72375	4	1
CYB5R4	1.4599	0.65597	0.75096	4	1
CHST10	1.4649	0.86574	0.86922	4	1
ALDH5A1	1.4662	0.12172	0.25816	4	1
NDUFS6	1.4717	0.96703	0.967	4	0
PIGV	1.4726	0.36568	0.53489	4	1
ADK	1.474	0.62038	0.73731	4	1
PON1	1.475	0.45899	0.61634	4	1
MTHFD1L	1.4826	0.98574	0.98606	4	0
THTPA	1.4889	0.50257	0.65397	4	1
PIK3C2A	1.4903	0.6441	0.74662	4	1
IDI2	1.4908	0.98949	0.98971	4	0
MANEA	1.4912	0.66914	0.75643	4	1
ELOVL1	1.4944	0.60564	0.73209	4	1
PDE6C	1.4949	0.66804	0.75595	4	1
PTER	1.5135	0.99318	0.99327	4	0
DOLPP1	1.5275	0.25	0.43545	4	1
SPHK2	1.5353	0.55275	0.69785	4	1
ADCY4	1.5354	0.85902	0.86369	4	1
RDH11	1.5395	0.37244	0.54089	4	1
ENTPD3	1.5403	0.8676	0.87082	4	1
ST8SIA3	1.5461	0.5219	0.67071	4	1
ETFB	1.5488	0.55719	0.70186	4	1
SATL1	1.565	0.68181	0.76173	4	1
BCKDHA	1.5782	0.90087	0.90119	4	0
ASNS	1.581	0.97521	0.97517	4	0
PGS1	1.5861	0.8869	0.88787	4	1
POFUT2	1.5909	0.99887	0.99897	4	0
ENO2	1.5951	0.24182	0.42855	4	1
HS3ST5	1.5975	0.97741	0.97731	4	0
CYP4F3	1.6066	0.9747	0.97466	4	0
HSDL2	1.607	0.4301	0.59142	4	1
TPI1	1.6126	0.86324	0.86697	4	1
DHDH	1.6161	0.80498	0.82503	4	1
PIP5KL1	1.6169	0.99789	0.99793	4	0
ADSS	1.6264	0.96725	0.96725	4	0
NDUFB5	1.6278	0.89817	0.89849	4	0
ST8SIA6	1.6306	0.99266	0.99277	4	0
ACOT9	1.635	0.75136	0.79494	4	1
ALDOC	1.6372	0.99716	0.99724	4	0
CA4	1.6499	0.87078	0.87341	4	1
CHI3L2	1.6543	0.76224	0.8006	4	1
NT5DC1	1.6548	0.94322	0.94327	4	0
ACAA1	1.6553	0.97825	0.97816	4	0
PPA2	1.6574	0.73424	0.74382	3	1
CYP3A7	1.662	0.98185	0.98195	4	0
MECR	1.6749	0.98806	0.9883	4	0
ENTPD7	1.6794	0.97116	0.97121	4	0
NDUFC2	1.6817	0.96707	0.96706	4	0
ETNPPL	1.6854	0.9081	0.90803	4	0
ADH7	1.6939	0.94237	0.94242	4	0
GUCY1A2	1.6969	0.30454	0.48267	4	1
ACSL5	1.6992	0.65786	0.75176	4	1
PNPLA4	1.71	0.92641	0.92656	4	0
ACAD8	1.7215	0.03134	0.096617	4	1
CYCS	1.7253	0.19326	0.37044	4	1
OAS3	1.7519	0.9974	0.99747	4	0
PDE6G	1.754	0.43888	0.59907	4	1
FDPS	1.7561	0.85537	0.8607	4	1
MDH1	1.7582	0.5256	0.67414	4	1
ACADSB	1.76	0.4323	0.59331	4	1
HEXB	1.7604	0.87672	0.87873	4	1
ACAD11	1.7717	0.8746	0.87687	4	1
ENPP3	1.7784	0.59492	0.72817	4	1
HPRT1	1.7871	0.98627	0.98658	4	0
HGLibA_14121	1.7984	0.93047	0.93054	1	0
PGAP1	1.7985	0.449	0.60793	4	1
B4GALT4	1.8003	0.71349	0.77607	4	1
GNPTAB	1.8103	0.57044	0.7139	4	1
ATP13A4	1.822	0.96448	0.96455	4	0
ECI2	1.8244	0.67955	0.76076	4	1
AHCYL2	1.8252	0.95314	0.95327	4	0
CA1	1.8266	0.64345	0.74628	4	1
HAO1	1.8429	0.38967	0.55564	4	1
CYP4F2	1.8579	0.97312	0.97315	4	0
ECHDC1	1.8635	0.92744	0.92752	4	0
CERS1	1.8637	0.30838	0.48595	4	1
TPK1	1.8668	0.81931	0.83465	4	1
MGAT4A	1.8794	0.92319	0.92323	4	0
MOCS2	1.8855	0.87927	0.88111	4	1
KMO	1.891	0.60481	0.73178	4	1
FUT10	1.8951	0.91555	0.91568	4	0
SULT1E1	1.8988	0.77424	0.80719	4	1
HAO2	1.9241	0.86587	0.86935	4	1
UPB1	1.944	0.92593	0.92607	4	0
AMDHD1	1.9545	0.99057	0.99084	4	0
SGMS1	1.9605	0.90303	0.90337	4	0
CYP2C18	1.9666	0.32775	0.50274	4	1
HSD17B12	1.9778	0.64591	0.7473	4	1
G6PC	1.9876	0.67232	0.7577	4	1
LDHAL6A	1.9883	0.4312	0.5923	4	1
OTC	2.0057	0.67498	0.7588	4	1
SULT2A1	2.0123	0.56401	0.70811	4	1
ALG10	2.0125	0.8321	0.84333	4	1
SCCPDH	2.0138	0.70561	0.77256	4	1
PANK1	2.0179	0.24369	0.37483	3	1
ENPP1	2.0229	0.97768	0.97757	4	0
BTD	2.0241	0.89967	0.90002	4	0
MAN1A1	2.0296	0.9629	0.96299	4	0
BBOX1	2.0343	0.68807	0.76465	4	1
HGLibA_14143	2.0475	0.97369	0.97348	1	0
FUCA2	2.0537	0.78123	0.81108	4	1
MTRR	2.063	0.96898	0.969	4	0
BAAT	2.0654	0.95031	0.95048	4	0
NMNAT2	2.0692	0.99581	0.99586	4	0
PNLIPRP3	2.0768	0.72197	0.77991	4	1
UGDH	2.0958	0.59249	0.72727	4	1
ST6GALNAC3	2.1003	0.95755	0.95761	4	0
NUDT21	2.1107	0.90922	0.90907	4	0
TDO2	2.1155	0.97101	0.97103	4	0
L2HGDH	2.1524	0.92861	0.92869	4	0
PFKFB1	2.1732	0.34099	0.51387	4	1
CYP4F8	2.1763	0.99102	0.99128	4	0
DAGLA	2.1823	0.99939	0.99945	4	0
ALDH3A1	2.1947	0.99968	0.99971	4	0
GCNT2	2.1977	0.96539	0.96554	4	0
B4GALT6	2.1982	0.9795	0.97944	4	0
ELOVL5	2.2116	0.96637	0.96641	4	0
GLYATL1	2.2216	0.99826	0.99829	4	0
AK1	2.2618	0.98642	0.9867	4	0
ACOXL	2.2793	0.99515	0.99528	4	0
NDUFA12	2.2975	0.73754	0.7877	4	1
GMPR2	2.3138	0.98816	0.98839	4	0
HACL1	2.3177	0.36628	0.53543	4	1
ALOX12	2.3378	0.9903	0.99062	4	0
GLYATL2	2.3383	0.88918	0.89006	4	1
ALDH6A1	2.3422	0.22039	0.41007	4	1
PLCXD3	2.3613	0.58862	0.72593	4	1
PI4K2B	2.373	0.96712	0.96712	4	0
PLPPR4	2.3909	0.9997	0.99973	4	0
HS2ST1	2.4026	0.8142	0.83127	4	1
ENPP4	2.4602	0.6566	0.75122	4	1
ACADL	2.4642	0.99753	0.99759	4	0
PLCXD2	2.4884	0.8469	0.85398	4	1
PTGS2	2.5558	0.98874	0.98891	4	0
SPTLC3	2.592	0.39315	0.5585	4	1
PIGC	2.6273	0.98555	0.98585	4	0
LIPN	2.6569	0.97977	0.9797	4	0
ASPA	2.6581	0.72868	0.78306	4	1
DDC	2.6627	0.97297	0.97298	4	0
PIK3CA	2.6762	0.99356	0.99371	4	0
CERS3	2.6907	0.75975	0.79933	4	1
UGT2B28	2.7341	0.66669	0.75536	4	1
PSPH	2.825	0.99557	0.99562	4	0
NIT2	2.9407	0.72868	0.78306	4	1
ACADM	2.9947	0.981	0.98113	4	0
IDH1	2.9973	0.99792	0.99795	4	0
HGLibA_14128	3.1967	0.9859	0.98603	1	0
HGLibA_14106	3.2588	0.94927	0.94902	1	0
CRYZL1	3.3748	0.68889	0.76506	4	1
PDE5A	3.5	0.99428	0.99446	4	0
HGLibA_14111	3.5687	0.98955	0.98976	1	0
PYROXD1	3.574	0.66447	0.75444	4	1
CP	3.7255	0.81931	0.83465	4	1
EXTL2	3.8342	0.64345	0.74628	4	1

## Sheet: replicate3
Supplementary data 1-3. Analyzed CRISPR screen data (replicate3)
id	neg|lfc	neg|p-value	neg|score	sgRNA num	neg|goodsgrna
HAS3	-10.128	4.07e-05	7.73e-06	4	4
HGLibA_14096	-9.6203	0.0054827	0.0055322	1	1
CKB	-9.5956	0.0010346	0.00024549	4	3
GRHPR	-9.4924	0.015395	0.0043375	4	4
HGLibA_14145	-9.351	0.1118	0.1105	1	1
CES1	-9.2908	0.0093334	0.0025303	4	3
CPT1C	-9.2582	0.0058195	0.0015151	4	3
GFOD1	-9.1626	0.01231	0.0033768	4	3
DGKQ	-9.0168	0.0037991	0.00096861	4	4
GDPD5	-8.9865	0.076511	0.024316	4	3
INPP5B	-8.963	0.0072099	0.0018985	4	3
IDO2	-8.9433	0.064677	0.020233	4	3
FADS3	-8.842	0.02447	0.0071146	4	4
COQ2	-8.8259	0.023764	0.0069224	4	4
ACER2	-8.8061	0.0027074	0.00068002	4	4
APEH	-8.7938	0.073247	0.023252	4	3
NT5C1B	-8.7525	0.050132	0.015335	4	3
HGLibA_14135	-8.6567	0.070613	0.070098	1	1
NDUFA11	-8.6248	0.042252	0.012685	4	3
ACOT7	-8.6162	0.010452	0.0028309	4	3
GART	-8.5556	0.053087	0.016379	4	3
HS3ST3B1	-8.5296	0.021852	0.0063262	4	4
DUT	-8.5049	0.032552	0.0095753	4	4
SHMT2	-8.4594	0.043653	0.013174	4	3
ASS1	-8.4505	0.0067591	0.0017748	4	4
PLPP7	-8.3565	0.08802	0.028316	4	3
KHK	-8.3456	0.060913	0.018923	4	3
NDUFS1	-8.2326	0.054325	0.016794	4	3
SCD	-8.2308	0.068446	0.021608	4	4
CYP2E1	-8.2179	0.047835	0.014585	4	3
AKR1B10	-8.2178	0.11226	0.038804	4	3
CYP51A1	-8.1711	0.086494	0.027741	4	3
SULT1C4	-8.1702	0.068533	0.02164	4	4
AACS	-8.1673	0.032807	0.0096517	4	3
HCCS	-8.1281	0.044511	0.013449	4	3
NAGPA	-8.1156	0.030835	0.0090479	4	3
GCLM	-8.1045	0.10387	0.034167	4	3
COX6A2	-8.0963	0.0331	0.0097641	4	4
FMO4	-8.0887	0.04551	0.01378	4	3
HGLibA_14101	-8.0753	0.069424	0.068978	1	1
ALOX5	-8.0254	0.077755	0.024768	4	4
GALT	-8.0164	0.0045051	0.001179	4	3
HGLibA_14133	-8.0049	0.074252	0.073599	1	1
ALG1	-8.0006	0.050067	0.015306	4	3
ALG10B	-7.9688	0.08859	0.028482	4	3
CERKL	-7.9682	0.065008	0.020371	4	4
GSTO2	-7.9651	0.019468	0.0055806	4	4
COX6B1	-7.9574	0.036744	0.01092	4	3
AKR1D1	-7.9411	0.10558	0.035197	4	3
PYGM	-7.922	0.028647	0.0084202	4	3
AGMAT	-7.8717	0.046939	0.014264	4	4
GDE1	-7.8688	0.070651	0.022313	4	3
MAOB	-7.8634	0.050273	0.015381	4	3
AMPD1	-7.8319	0.074257	0.023598	4	3
DGKI	-7.8193	0.09571	0.03104	4	3
GFPT1	-7.7898	0.019017	0.0054054	4	4
DSEL	-7.7591	0.21516	0.10882	3	2
DPM1	-7.7454	0.056514	0.01754	4	3
HGLibA_14119	-7.7327	0.1104	0.10903	1	1
PFKL	-7.7181	0.037119	0.011037	4	4
CA12	-7.7111	0.026849	0.0078646	4	3
AGPAT1	-7.7109	0.064432	0.020147	4	3
GCAT	-7.7054	0.0084482	0.0022526	4	4
PAPSS1	-7.6943	0.0086165	0.0023082	4	4
NOX1	-7.6808	0.034713	0.010222	4	4
SULT1B1	-7.675	0.045326	0.013706	4	4
BCHE	-7.6748	0.015443	0.0043484	4	4
PKLR	-7.653	0.096302	0.031229	4	3
ABHD12B	-7.6495	0.091425	0.029432	4	3
PIGU	-7.6317	0.099061	0.032221	4	3
ARSH	-7.6049	0.07372	0.023399	4	3
NDUFA4L2	-7.592	0.011843	0.0032374	4	3
LIPG	-7.5852	0.033415	0.009849	4	3
GALNT13	-7.5752	0.11161	0.038437	4	3
AMDHD2	-7.5571	0.15803	0.063525	4	3
MSMO1	-7.5205	0.11047	0.037907	4	3
FXN	-7.513	0.067338	0.02119	4	3
MGAT5	-7.488	0.13252	0.049724	4	3
LCTL	-7.4746	0.12634	0.046298	4	3
OGDHL	-7.4486	0.022689	0.0065861	4	4
ACBD3	-7.3953	0.080482	0.025746	4	3
NT5DC3	-7.3834	0.15473	0.061827	4	3
CLYBL	-7.3771	0.10659	0.035704	4	3
PTGR1	-7.3624	0.12469	0.045299	4	3
RFK	-7.3466	0.014922	0.0041951	4	3
ENPP7	-7.3364	0.0011596	0.00028008	4	3
ACYP2	-7.3213	0.086494	0.027741	4	3
CKMT2	-7.3031	0.14691	0.05749	4	3
UGT1A1	-7.2397	0.10185	0.033185	4	3
UGP2	-7.2374	0.024275	0.0070714	4	4
CA8	-7.207	0.0072099	0.0018971	4	3
LIPM	-7.2065	0.15294	0.060803	4	3
NUDT5	-7.1905	0.055151	0.017078	4	3
BST1	-7.1679	0.053429	0.016487	4	4
SGMS2	-7.1578	0.10558	0.035197	4	3
CYP3A5	-7.1498	0.10369	0.034012	4	3
FIG4	-7.1427	0.043485	0.01311	4	4
ALDOA	-7.1343	0.099132	0.03224	4	4
POR	-7.1191	0.054722	0.016934	4	3
GGH	-7.1179	0.11434	0.039918	4	3
MCCC2	-7.1055	0.13828	0.052814	4	3
MBOAT1	-7.0969	0.1365	0.051891	4	3
FUT8	-7.089	0.17988	0.075927	4	3
MTTP	-7.0804	0.13983	0.053665	4	3
TPH1	-7.0486	0.12219	0.043987	4	3
CERK	-7.0349	0.059963	0.018636	4	4
NME7	-7.0276	0.028994	0.0085083	4	4
COX7B	-7.0123	0.14788	0.058001	4	3
RPE	-7.001	0.10908	0.037123	4	3
PI4KA	-6.9753	0.15066	0.059548	4	3
APRT	-6.9647	0.013782	0.003861	4	3
GSTA2	-6.963	0.12859	0.047562	4	3
GK2	-6.9625	0.01439	0.0040302	4	4
PCCA	-6.954	0.027072	0.0079349	4	4
GPHN	-6.9434	0.14856	0.058343	4	3
PLCG2	-6.9318	0.01823	0.0051533	4	4
NME5	-6.9087	0.056976	0.017705	4	4
NDUFB3	-6.9019	0.046097	0.013966	4	4
SDR16C5	-6.8825	0.097975	0.031826	4	3
ASAH2B	-6.8729	0.14042	0.053951	4	3
PIGY	-6.868	0.13703	0.052171	4	3
HPSE2	-6.8649	0.08128	0.026015	4	4
ZADH2	-6.8556	0.044283	0.013383	4	4
MOGAT3	-6.8346	0.02989	0.0087816	4	3
ST3GAL6	-6.8324	0.12977	0.048183	4	3
ALDH1L2	-6.8143	0.14618	0.057151	4	3
LIPJ	-6.7782	0.16294	0.066353	4	3
AK4	-6.7525	0.12282	0.044339	4	3
GDPD1	-6.7243	0.15688	0.062941	4	3
PLCZ1	-6.7106	0.15855	0.06384	4	3
DPYS	-6.6481	0.17205	0.071406	4	3
PDXK	-6.5653	0.14915	0.058686	4	3
ENPP6	-6.5498	0.13264	0.049807	4	3
TMLHE	-6.4844	0.14378	0.055808	4	3
SUCLG1	-6.4734	0.14066	0.054114	4	3
CYP4X1	-6.4358	0.12934	0.047955	4	3
GCNT3	-6.392	0.18246	0.077436	4	3
CDS1	-6.3814	0.16294	0.066353	4	3
NNT	-6.3623	0.19662	0.085511	4	3
NADK	-6.3484	0.18529	0.079065	4	3
HSD3B1	-6.3353	0.18849	0.080973	4	3
BPHL	-6.3322	0.063297	0.01974	4	3
PIGW	-6.3299	0.03978	0.011845	4	4
AKR1C2	-6.3089	0.2213	0.10011	4	3
CKMT1B	-6.2784	0.040318	0.01203	4	3
DGKH	-6.2725	0.19518	0.084709	4	3
CMAS	-6.2567	0.020706	0.0059497	4	4
PLPP1	-6.2381	0.027674	0.0081151	4	4
AMY2B	-6.1676	0.16646	0.068311	4	3
GCNT4	-6.1529	0.045695	0.01383	4	4
PLCH2	-6.1257	0.058241	0.018083	4	3
CPT2	-6.1169	0.17619	0.073941	4	3
RBKS	-6.0804	0.20815	0.092196	4	3
PLA2G12B	-6.0385	0.20774	0.091916	4	3
GPX8	-5.969	0.19231	0.083119	4	3
GALK2	-5.9661	0.17715	0.074484	4	3
ELOVL7	-5.9608	0.074089	0.023532	4	4
SC5D	-5.9296	0.029684	0.0087382	4	4
HGLibA_14113	-5.9255	0.068039	0.067577	1	1
HSD17B11	-5.9045	0.20126	0.088107	4	3
ADH4	-5.8833	0.2155	0.096736	4	3
ST8SIA1	-5.8613	0.14222	0.054978	4	3
GALNT3	-5.8607	0.10279	0.033538	4	4
GPAM	-5.8585	0.20815	0.092196	4	3
EDEM3	-5.849	0.23594	0.10864	4	3
PANK3	-5.8441	0.17715	0.074484	4	3
ATP13A1	-5.8309	0.051235	0.015752	4	4
SULT6B1	-5.8307	0.2213	0.10011	4	3
CDO1	-5.8291	0.068006	0.021421	4	3
PIK3C2G	-5.8203	0.17715	0.074484	4	3
GALNT18	-5.8089	0.11717	0.041398	4	3
PLPP4	-5.7772	0.03978	0.011845	4	4
IMPDH1	-5.7748	0.05294	0.016338	4	3
INPP5J	-5.7346	0.003647	0.00092708	4	3
IMPA1	-5.7199	0.17807	0.07503	4	3
CYB5D2	-5.6998	0.045918	0.013905	4	3
ACSL3	-5.6773	0.20815	0.092196	4	3
NAALAD2	-5.6426	0.18484	0.078758	4	3
PLCL1	-5.6226	0.20493	0.090248	4	3
UGT1A6	-5.5953	0.24213	0.11236	4	3
FPGT	-5.5366	0.20493	0.090248	4	3
PIGH	-5.499	0.11809	0.041887	4	3
ABHD11	-5.4649	0.085103	0.027311	4	3
ME2	-5.4012	0.19917	0.086966	4	3
PIK3CG	-5.3492	0.089166	0.028661	4	3
GPD1	-5.3429	0.13795	0.052653	4	3
CA3	-5.3309	0.23594	0.10864	4	3
FECH	-5.3217	0.24213	0.11236	4	3
MTHFD2L	-5.3194	0.23733	0.1095	4	3
CHST9	-5.2883	0.20033	0.087562	4	3
A1CF	-5.2873	0.20382	0.089641	4	3
SMOX	-5.2781	0.10752	0.036193	4	3
PC	-5.2627	0.17793	0.074956	4	3
ITPKA	-5.2455	0.013249	0.0036662	4	4
PLA2G5	-5.2203	0.19362	0.083806	4	3
MBOAT7	-5.2106	0.15134	0.059937	4	3
ACACB	-5.1533	0.13116	0.048943	4	3
MICAL2	-5.1524	0.22359	0.1014	4	3
NDUFV2	-5.1259	0.21306	0.095076	4	3
PLD1	-5.0827	0.23025	0.10527	4	3
MAT1A	-5.0821	0.092077	0.029719	4	3
PRPSAP2	-5.0737	0.19518	0.084709	4	3
ADA2	-5.0449	0.043827	0.013233	4	2
PNLIPRP2	-4.9995	0.10071	0.032772	4	3
ADH1A	-4.996	0.0079974	0.0021374	4	2
DPYSL2	-4.99	0.11651	0.04103	4	3
EPHX2	-4.9478	0.070342	0.022215	4	4
DCT	-4.9454	0.06717	0.021139	4	3
MCEE	-4.929	0.14055	0.054013	4	3
GPLD1	-4.9172	0.12282	0.044341	4	2
PIK3R4	-4.9001	0.14099	0.054289	4	3
UCKL1	-4.8934	0.066377	0.020891	4	4
GK	-4.89	0.22359	0.1014	4	3
EPHX1	-4.8867	0.012456	0.0034291	4	2
PIGF	-4.8785	0.20493	0.090248	4	3
PTGES3	-4.8642	0.2144	0.095933	4	3
CAD	-4.8593	0.29945	0.14765	4	3
GLB1L2	-4.8367	0.062809	0.019565	4	3
ETNK1	-4.8362	0.28221	0.13667	4	3
GGTLC1	-4.8212	0.0033103	0.00084007	4	3
MFNG	-4.8089	0.011598	0.0031622	4	2
HSD17B7	-4.797	0.25634	0.12102	4	3
SYNJ2	-4.785	0.11682	0.041214	4	2
AANAT	-4.771	0.0037231	0.00094773	4	4
PCK1	-4.7681	0.22379	0.10152	4	3
GADL1	-4.7563	0.19834	0.086533	4	3
SULT4A1	-4.75	0.012934	0.0035863	4	2
GALNT11	-4.7376	0.051132	0.015703	4	4
MTR	-4.7048	0.2213	0.10011	4	3
PIK3R2	-4.6896	0.17265	0.071751	4	3
GOT2	-4.6759	0.089334	0.028728	4	4
NAGS	-4.6696	0.1572	0.06312	4	3
MVD	-4.6627	0.016242	0.0046007	4	3
RDH12	-4.6591	0.27175	0.13019	4	3
PYGB	-4.6262	0.051783	0.015934	4	2
RDH10	-4.6245	0.23249	0.10671	4	3
SRR	-4.6142	0.27525	0.13233	4	3
ALOX15B	-4.6041	0.019636	0.0056366	4	2
ST6GALNAC2	-4.5967	0.082078	0.026292	4	2
PLCB3	-4.5813	0.18739	0.08031	4	3
PLCXD1	-4.5768	0.2524	0.11866	4	3
DHDDS	-4.5629	0.32076	0.16134	4	3
AGXT	-4.5498	0.17158	0.071129	4	2
PIP4K2B	-4.5497	0.13653	0.051899	4	3
PLA2G1B	-4.5314	0.16612	0.068147	4	2
SGPL1	-4.5209	0.26551	0.12641	4	3
CYP7A1	-4.5154	0.23046	0.10541	4	3
NDUFA3	-4.504	0.25489	0.12017	4	3
INPP5E	-4.4978	0.025127	0.0073214	4	2
CHPF	-4.4925	0.015389	0.0043358	4	2
DHRS2	-4.4841	0.050132	0.015335	4	2
OXSM	-4.4809	0.21835	0.098387	4	2
PMVK	-4.4745	0.31279	0.15623	4	3
ARSI	-4.4729	0.1211	0.043517	4	3
FOXRED2	-4.4615	0.12986	0.048217	4	3
TGDS	-4.4614	0.19974	0.087236	4	3
AKR7A3	-4.4588	0.252	0.1184	4	3
UQCRC2	-4.45	0.15196	0.060297	4	3
INPP5K	-4.446	0.18252	0.077474	4	2
AFMID	-4.4377	0.023807	0.006935	4	2
GAL3ST1	-4.4336	0.19653	0.085476	4	3
HS6ST1	-4.4298	0.13528	0.051283	4	2
B3GNT7	-4.4033	0.19911	0.086929	4	3
COX8A	-4.3883	0.10224	0.033331	4	2
NUDT10	-4.3883	0.17332	0.072084	4	3
TKFC	-4.3848	0.26554	0.12644	4	2
PIGM	-4.3819	0.28747	0.1399	4	3
DECR1	-4.3807	0.26952	0.12884	4	3
CYP26B1	-4.3698	0.10368	0.034007	4	2
DDHD2	-4.3427	0.14181	0.054705	4	2
PDE12	-4.3278	0.33213	0.16848	4	3
PMM1	-4.3264	0.28352	0.13753	4	2
PLA2G12A	-4.3221	0.15177	0.060201	4	3
LARGE1	-4.3214	0.083876	0.026897	4	4
ALDH1A3	-4.3127	0.11369	0.039568	4	2
ALDH16A1	-4.3087	0.28656	0.13941	4	2
PLA2G4D	-4.3062	0.21817	0.098297	4	3
HAGH	-4.2988	0.22266	0.10087	4	3
CYP1A2	-4.2915	0.10496	0.034803	4	3
MGAT2	-4.2888	0.11729	0.041461	4	2
TKT	-4.285	0.29876	0.14721	4	2
PPOX	-4.2848	0.22437	0.10182	4	3
DOLK	-4.2809	0.34095	0.17396	4	3
UMPS	-4.2776	0.35238	0.18134	4	3
MCAT	-4.2723	0.078602	0.025084	4	4
PIGX	-4.2634	0.24015	0.11111	4	3
ACADVL	-4.2602	0.1904	0.0821	4	2
ACAT2	-4.2447	0.26808	0.12798	4	2
GYG1	-4.2265	0.15364	0.061239	4	2
PGAM1	-4.2253	0.075925	0.024112	4	2
DDAH1	-4.2183	0.23103	0.10581	4	2
PIPOX	-4.2155	0.27684	0.13331	4	2
SULT1A3	-4.2142	0.17577	0.07362	4	2
PPCS	-4.2078	0.20119	0.088063	4	2
HEXA	-4.1983	0.35455	0.18269	4	3
MANBAL	-4.1885	0.15834	0.06373	4	2
NDUFA8	-4.1884	0.11101	0.038188	4	2
ALOXE3	-4.1809	0.33163	0.16814	4	2
PIK3C3	-4.1807	0.30593	0.15176	4	3
SDHB	-4.1745	0.24509	0.11418	4	3
FOLH1	-4.1737	0.22981	0.10504	4	3
LIPE	-4.1681	0.32961	0.16692	4	3
NIT1	-4.1672	0.32085	0.16138	4	3
A4GALT	-4.1644	0.07757	0.024698	4	2
HSD17B14	-4.1607	0.18872	0.08116	4	2
PIK3CB	-4.1483	0.30251	0.14963	4	2
DHRS1	-4.1376	0.20106	0.087975	4	3
PLA2G3	-4.1327	0.13503	0.051148	4	2
IDUA	-4.1311	0.064818	0.020292	4	2
GCNT7	-4.1307	0.23733	0.1095	4	3
ARSE	-4.1259	0.33609	0.17099	4	3
FLAD1	-4.1234	0.07467	0.023725	4	2
NT5C2	-4.1217	0.25008	0.11726	4	2
PGK1	-4.1217	0.35238	0.18134	4	2
CYP27A1	-4.1158	0.016796	0.0047534	4	2
ETNK2	-4.1131	0.22535	0.10241	4	2
DCK	-4.091	0.30573	0.15161	4	3
FN3KRP	-4.085	0.3441	0.17598	4	2
ATP13A2	-4.0803	0.095048	0.030794	4	2
PNLIPRP1	-4.0666	0.30375	0.15034	4	2
SOD2	-4.0665	0.19638	0.085358	4	3
TKTL1	-4.0664	0.085799	0.027517	4	2
ACSF3	-4.0631	0.24984	0.11711	4	3
UGT1A8	-4.0626	0.3133	0.15653	4	3
CYP3A43	-4.0575	0.3487	0.17897	4	2
PGM3	-4.052	0.25161	0.11818	4	2
IDH3B	-4.05	0.17749	0.074719	4	2
DECR2	-4.0446	0.18087	0.076459	4	2
ACSM4	-4.0418	0.17069	0.07067	4	2
DPAGT1	-4.0379	0.26188	0.12428	4	3
GLYCTK	-4.0358	0.15161	0.060081	4	2
INPP1	-4.0325	0.28944	0.14118	4	3
NOS3	-4.0321	0.21251	0.094753	4	3
FDX2	-4.0224	0.18984	0.081773	4	2
OAT	-4.0205	0.18797	0.080634	4	2
ADCY3	-4.0126	0.32892	0.16646	4	3
PAICS	-3.9931	0.27266	0.13078	4	3
PIGQ	-3.9924	0.31998	0.16082	4	2
GOT1	-3.9874	0.25921	0.12263	4	2
FUK	-3.9862	0.11552	0.040545	4	3
CYP26A1	-3.9726	0.29402	0.14414	4	2
ACO2	-3.9653	0.24873	0.11643	4	2
LDHA	-3.9441	0.061005	0.018961	4	4
DHRSX	-3.9425	0.13757	0.052438	4	3
ACBD6	-3.9389	0.23381	0.10747	4	3
MGLL	-3.9345	0.21915	0.09888	4	2
GUCY2D	-3.9328	0.11134	0.038307	4	2
UROC1	-3.926	0.25811	0.122	4	2
RPE65	-3.9165	0.27712	0.13348	4	3
DDAH2	-3.9161	0.14535	0.056591	4	2
CYBB	-3.9109	0.079705	0.025475	4	4
SRD5A1	-3.8856	0.24373	0.11333	4	2
ALG2	-3.8767	0.37351	0.19546	4	3
PCK2	-3.876	0.25083	0.11764	4	2
ACE2	-3.8755	0.34684	0.1778	4	2
PKM	-3.8747	0.38453	0.20295	4	3
CYP3A4	-3.8674	0.26837	0.12816	4	3
CYP39A1	-3.8665	0.40335	0.21703	4	2
NADSYN1	-3.8537	0.37249	0.19478	4	3
CHKA	-3.8472	0.15017	0.059218	4	2
LDHD	-3.843	0.1563	0.062619	4	3
CYP4A22	-3.8412	0.33481	0.17014	4	2
NUDT2	-3.838	0.40204	0.21557	4	2
CA6	-3.8307	0.12053	0.043203	4	2
GSR	-3.8239	0.21363	0.095418	4	3
AADAT	-3.8136	0.3487	0.17897	4	2
NAGA	-3.8125	0.12306	0.044466	4	2
PPAT	-3.8097	0.25008	0.11726	4	2
PDE8A	-3.7974	0.30951	0.15413	4	3
ALG3	-3.7962	0.25908	0.1225	4	2
GALNT5	-3.7961	0.22809	0.10408	4	3
COX7C	-3.7959	0.19288	0.083411	4	2
GSTM2	-3.7954	0.25242	0.11867	4	2
NAGK	-3.7953	0.019479	0.0055873	4	2
GYG2	-3.7949	0.31814	0.1597	4	3
AK7	-3.7947	0.06831	0.021553	4	2
COX19	-3.7862	0.38871	0.20588	4	3
SUOX	-3.7841	0.30718	0.15258	4	3
PNPLA1	-3.7809	0.26413	0.12558	4	2
GPI	-3.776	0.005662	0.0014842	4	2
AGA	-3.7568	0.1211	0.043517	4	2
MAT2B	-3.7533	0.24717	0.1154	4	2
UGT3A1	-3.7386	0.24393	0.11346	4	2
ADAD2	-3.737	0.099529	0.032368	4	4
UGT2B4	-3.7191	0.37702	0.1978	4	2
G6PC3	-3.7152	0.21678	0.097486	4	3
LPGAT1	-3.7107	0.41085	0.2259	4	2
NUDT12	-3.7	0.27316	0.13107	4	2
LIPT1	-3.6986	0.32397	0.16332	4	2
PTS	-3.6979	0.37702	0.1978	4	2
INPP4B	-3.695	0.43047	0.24832	4	2
B4GALNT2	-3.6945	0.14129	0.054428	4	2
HAAO	-3.6934	0.41625	0.23197	4	2
PRODH	-3.6827	0.13606	0.051689	4	2
PRDX2	-3.6757	0.0038643	0.00098971	4	2
B3GNT2	-3.6697	0.42985	0.24762	4	2
ELOVL6	-3.6695	0.32525	0.16415	4	2
TAT	-3.6634	0.040204	0.011991	4	2
CYP2A13	-3.6618	0.14355	0.05568	4	2
PLD5	-3.6591	0.24717	0.1154	4	2
FDXR	-3.6516	0.027615	0.0080985	4	2
PFKFB3	-3.6479	0.056644	0.017597	4	4
ST6GALNAC1	-3.6438	0.20758	0.091804	4	3
MICAL3	-3.6299	0.33592	0.17088	4	2
DHRS7	-3.6274	0.3743	0.19601	4	2
OGFOD1	-3.6251	0.30678	0.15228	4	2
HS6ST3	-3.6179	0.27774	0.13389	4	3
ALDH1A1	-3.6061	0.23535	0.10834	4	2
PCBD1	-3.5999	0.24393	0.11346	4	2
B4GALT3	-3.5976	0.20237	0.088762	4	3
ARSB	-3.5937	0.35075	0.18026	4	2
GLOD4	-3.5926	0.43872	0.25794	4	2
FAR1	-3.5668	0.083876	0.026895	4	2
CYP46A1	-3.5619	0.20808	0.092151	4	2
UEVLD	-3.5618	0.42519	0.24215	4	2
AGL	-3.541	0.31623	0.15849	4	3
LRAT	-3.5395	0.14155	0.054588	4	2
CYP24A1	-3.5267	0.36436	0.18925	4	2
UGT3A2	-3.5219	0.091523	0.029478	4	4
ILVBL	-3.5217	0.36513	0.18976	4	3
MOCOS	-3.52	0.093359	0.030184	4	2
GDA	-3.519	0.40446	0.21827	4	2
PFKM	-3.4961	0.38922	0.20623	4	3
SCP2	-3.4937	0.3457	0.17705	4	2
FMO3	-3.4816	0.13195	0.049341	4	2
PON2	-3.4812	0.29221	0.14289	4	3
CYP2A6	-3.4801	0.10815	0.036537	4	2
PDE10A	-3.4773	0.414	0.22945	4	2
CPS1	-3.4714	0.30837	0.15339	4	3
KYAT3	-3.4657	0.25155	0.11814	4	3
FH	-3.4635	0.21494	0.096312	4	2
HADHA	-3.4604	0.31394	0.15698	4	3
PLB1	-3.4483	0.36645	0.19066	4	3
MAN1A2	-3.442	0.18619	0.079581	4	2
HK1	-3.439	0.43717	0.25618	4	2
IP6K3	-3.4379	0.099539	0.032373	4	2
PRPS1	-3.4196	0.21378	0.095532	4	3
AK3	-3.4083	0.34962	0.17951	4	2
NT5C	-3.4004	0.27532	0.13238	4	3
DGAT1	-3.3865	0.14411	0.055959	4	2
PRPS2	-3.3762	0.19084	0.082345	4	2
DGKE	-3.376	0.1011	0.032919	4	2
TBXAS1	-3.3757	0.4422	0.26184	4	2
LPL	-3.3714	0.42181	0.2382	4	2
ENOX2	-3.3702	0.29876	0.14721	4	2
ST6GAL1	-3.3679	0.40883	0.2235	4	2
GRXCR2	-3.3575	0.45728	0.27908	4	2
ETFA	-3.3474	0.23924	0.11061	4	2
B3GALNT1	-3.3464	0.33701	0.17162	4	3
GSTA4	-3.337	0.37956	0.19957	4	2
INPP4A	-3.3315	0.36992	0.19296	4	2
ALAD	-3.3314	0.2173	0.097829	4	2
NAALADL2	-3.319	0.47436	0.29847	4	2
GNS	-3.3088	0.34627	0.17737	4	2
PDE4A	-3.3032	0.38536	0.20345	4	2
NME6	-3.2944	0.16964	0.070055	4	2
PLCE1	-3.2903	0.42743	0.24482	4	2
FBP1	-3.2815	0.43426	0.253	4	2
ABHD5	-3.2766	0.48654	0.31244	4	2
IVD	-3.2709	0.17379	0.072372	4	2
CYP2B6	-3.261	0.40446	0.21827	4	2
CEPT1	-3.2586	0.36992	0.19296	4	2
THEM4	-3.2532	0.21937	0.098996	4	3
COX10	-3.2521	0.32791	0.16584	4	3
SDHAF3	-3.2478	0.37062	0.19351	4	2
PGK2	-3.246	0.32872	0.16635	4	2
PDSS1	-3.2384	0.22713	0.10348	4	3
GUSB	-3.2331	0.054846	0.016978	4	2
UGT2B10	-3.2216	0.35377	0.1822	4	2
PDHX	-3.216	0.28293	0.13713	4	2
ELOVL3	-3.212	0.37793	0.19835	4	2
GCLC	-3.2116	0.3924	0.20831	4	3
UGT2A3	-3.2051	0.45335	0.27478	4	2
PIGP	-3.2002	0.25696	0.1214	4	2
GAL3ST4	-3.1943	0.44507	0.26503	4	2
IDO1	-3.1936	0.46142	0.28364	4	2
ME3	-3.188	0.020429	0.0058694	4	3
GCSH	-3.1877	0.24838	0.11622	4	3
GAPDHS	-3.1833	0.37223	0.19461	4	2
SOAT1	-3.1773	0.23293	0.10698	4	3
ELOVL4	-3.1639	0.40286	0.21657	4	2
GPAT4	-3.1556	0.24297	0.11291	4	2
PFKFB2	-3.1555	0.46228	0.2846	4	2
CPT1B	-3.1541	0.43364	0.25218	4	2
ENTPD4	-3.1516	0.48465	0.31049	4	2
GK5	-3.1451	0.36607	0.19043	4	3
PCYOX1	-3.1394	0.44577	0.26586	4	2
PDE7B	-3.1352	0.25161	0.11818	4	2
LIPH	-3.1349	0.43977	0.25912	4	2
PIP4K2C	-3.1279	0.46386	0.28652	4	2
ECHS1	-3.1262	0.45403	0.2755	4	2
GLS2	-3.1237	0.37793	0.19835	4	2
AGPS	-3.1227	0.48048	0.30538	4	2
UGT2A1	-3.1191	0.41201	0.22727	4	2
DHODH	-3.1149	0.27929	0.13487	4	2
COASY	-3.1135	0.40089	0.21432	4	2
PDE6B	-3.1102	0.33191	0.16831	4	2
CYP2C19	-3.0995	0.46671	0.28977	4	2
NDUFAF1	-3.0925	0.46973	0.29327	4	2
PDSS2	-3.0728	0.3178	0.15947	4	2
NUDT13	-3.0712	0.48772	0.31378	4	2
OASL	-3.0651	0.48368	0.30928	4	2
PDE8B	-3.0577	0.24803	0.11596	4	3
LIPA	-3.0514	0.42743	0.24482	4	2
GCK	-3.0494	0.45205	0.27323	4	2
ST3GAL5	-3.0411	0.48165	0.30679	4	2
ACOT12	-3.0311	0.30458	0.15087	4	3
GANC	-3.0254	0.49178	0.31843	4	2
PIGB	-3.0224	0.11479	0.040174	4	2
GLUD2	-3.0212	0.41936	0.23546	4	2
TXNRD1	-3.0183	0.45403	0.2755	4	2
CYP20A1	-3.0159	0.15135	0.059948	4	2
RETSAT	-3.0156	0.44408	0.26397	4	2
FOXRED1	-3.0107	0.11356	0.039458	4	2
GGT7	-3	0.29244	0.14303	4	3
ACSBG1	-2.9993	0.48709	0.31305	4	2
ALG13	-2.9975	0.48368	0.30928	4	2
DAO	-2.9882	0.4733	0.29726	4	2
PLCH1	-2.9743	0.32161	0.16186	4	2
HMGCLL1	-2.9723	0.43872	0.25794	4	2
PDE1C	-2.9658	0.4016	0.21511	4	2
HMGCS1	-2.9651	0.33037	0.1674	4	2
UGT1A10	-2.9646	0.46142	0.28364	4	2
GMPPB	-2.957	0.42196	0.23843	4	2
PIP5K1A	-2.954	0.40666	0.221	4	2
HYAL4	-2.9453	0.2961	0.14549	4	2
IP6K2	-2.9398	0.30768	0.15294	4	3
CSGALNACT1	-2.9392	0.44943	0.27026	4	2
DGAT2L6	-2.9372	0.18082	0.076419	4	2
SPTLC1	-2.9367	0.38742	0.20501	4	2
CPOX	-2.9364	0.067083	0.021108	4	4
UGCG	-2.9207	0.47755	0.3021	4	2
NDUFA4	-2.9132	0.50099	0.32896	4	2
LIPI	-2.9071	0.41712	0.23301	4	2
ACOT6	-2.9041	0.47755	0.3021	4	2
ST3GAL3	-2.8956	0.39558	0.21027	4	2
IMPAD1	-2.8795	0.50366	0.33191	4	2
NDUFA7	-2.8757	0.27266	0.13078	4	2
BCO1	-2.8706	0.2748	0.13204	4	2
PRDX4	-2.8677	0.19729	0.085882	4	2
SMPDL3B	-2.8677	0.41118	0.22635	4	2
NMNAT3	-2.867	0.30871	0.15361	4	2
ENOPH1	-2.8655	0.20887	0.092672	4	2
GBGT1	-2.8646	0.4102	0.2251	4	2
NDST3	-2.8506	0.50997	0.33954	4	2
PCYT1A	-2.8499	0.34264	0.17511	4	3
UGT2B15	-2.8493	0.49272	0.31965	4	2
PRPSAP1	-2.8471	0.51437	0.34435	4	2
LDHAL6B	-2.8422	0.17917	0.075508	4	2
SQLE	-2.8368	0.50366	0.33191	4	2
FMO5	-2.8363	0.51437	0.34435	4	2
ALG6	-2.8346	0.47926	0.30405	4	2
ALDOB	-2.8235	0.43284	0.25125	4	2
LPIN1	-2.8052	0.38664	0.20445	4	2
CERS5	-2.7982	0.48368	0.30928	4	2
ALDH1A2	-2.7939	0.50492	0.33339	4	2
LIPK	-2.7908	0.51873	0.34941	4	2
AS3MT	-2.7873	0.24278	0.11281	4	2
GGPS1	-2.7865	0.44729	0.26776	4	2
FUT1	-2.783	0.081812	0.026197	4	4
PRDX1	-2.7576	0.49597	0.3232	4	2
NT5C3A	-2.746	0.49728	0.32479	4	2
AOX1	-2.734	0.50692	0.33572	4	2
GLA	-2.7184	0.46356	0.28616	4	2
PLA2G2E	-2.6996	0.36842	0.19198	4	2
LDHB	-2.6897	0.4016	0.21511	4	2
NDUFB11	-2.6702	0.31557	0.15801	4	2
AKR1C3	-2.6693	0.49597	0.3232	4	2
PLPP5	-2.6684	0.22899	0.10459	4	2
CTBS	-2.6594	0.39657	0.21094	4	2
ALG8	-2.6192	0.43099	0.24891	4	2
EBPL	-2.6172	0.094874	0.030732	4	3
FAAH2	-2.6125	0.47285	0.29673	4	2
ACOT4	-2.6079	0.022129	0.006427	4	2
PIK3R3	-2.6065	0.49453	0.32161	4	2
MAN2A1	-2.5885	0.53559	0.36898	4	2
GLT8D2	-2.5716	0.47479	0.29895	4	2
UAP1	-2.5541	0.38054	0.20021	4	3
BCO2	-2.5514	0.51667	0.34694	4	2
AASS	-2.5355	0.4601	0.28208	4	2
SOD1	-2.5354	0.49042	0.31684	4	2
DLAT	-2.5246	0.35026	0.17996	4	2
OLAH	-2.5162	0.39248	0.20836	4	2
SGPP1	-2.5079	0.37793	0.19835	4	2
EXT1	-2.4924	0.50692	0.33572	4	2
PGM2L1	-2.4577	0.14856	0.058342	4	2
ASAH2	-2.4564	0.27812	0.13413	4	2
CSGALNACT2	-2.4433	0.48537	0.31125	4	2
PLCB4	-2.4388	0.44343	0.26326	4	2
HGLibA_14108	-2.4309	0.12508	0.12388	1	1
INPP5A	-2.4264	0.19457	0.08431	4	2
ABHD13	-2.4183	0.45436	0.27585	4	2
SDHC	-2.4153	0.54486	0.37966	4	2
B4GALT5	-2.4122	0.47496	0.2992	4	2
MANBA	-2.3966	0.50692	0.33572	4	2
ACAA2	-2.353	0.33285	0.16898	4	2
UGT8	-2.3486	0.46671	0.28977	4	2
NOX4	-2.3343	0.50615	0.33486	4	2
HGLibA_14130	-2.324	0.23573	0.23578	1	1
ABHD6	-2.3239	0.44876	0.26942	4	2
GYS2	-2.3148	0.50929	0.33857	4	2
CA13	-2.3127	0.32484	0.16383	4	3
GALNT1	-2.3055	0.38905	0.20613	4	2
DDHD1	-2.303	0.12911	0.047823	4	2
IPMK	-2.3005	0.30318	0.14999	4	3
ADSL	-2.2904	0.33037	0.1674	4	2
HMGCR	-2.2856	0.5111	0.34077	4	2
GLRX2	-2.2824	0.51552	0.34558	4	2
GSS	-2.2726	0.45088	0.2718	4	2
PIK3R1	-2.2719	0.543	0.37755	4	2
ALDH9A1	-2.2552	0.33886	0.17269	4	2
FUT6	-2.2423	0.44953	0.27034	4	2
MGST3	-2.2379	0.49178	0.31843	4	2
NDST1	-2.234	0.25082	0.11763	4	3
DLD	-2.2321	0.47134	0.29501	4	2
GNPDA2	-2.2299	0.51968	0.35065	4	2
ALG9	-2.2221	0.49431	0.32136	4	2
UGT2B7	-2.2183	0.44184	0.26136	4	2
PON3	-2.2025	0.15921	0.064173	4	2
PIP5K1B	-2.1856	0.5399	0.37395	4	2
GLRX	-2.1813	0.49646	0.32381	4	2
LYPLAL1	-2.1803	0.52625	0.35844	4	2
SI	-2.1686	0.54149	0.37581	4	2
PMM2	-2.1583	0.51968	0.35065	4	2
HNMT	-2.1297	0.52846	0.36104	4	2
GLT8D1	-2.1126	0.4102	0.2251	4	2
ADH1B	-2.0973	0.27408	0.13161	4	3
HGLibA_14142	-2.0795	0.28927	0.28929	1	1
HGD	-2.0772	0.52625	0.35844	4	2
GSTM5	-2.0487	0.35324	0.18189	4	2
NOX3	-2.0282	0.51448	0.34451	4	2
ADCY10	-2.0208	0.48268	0.30794	4	2
UGT2B11	-2.018	0.54486	0.37966	4	2
CHST4	-2.0148	0.082274	0.026346	4	3
MBOAT2	-2.0053	0.19349	0.08374	4	2
IYD	-1.9838	0.34047	0.17368	4	3
ATIC	-1.9808	0.51668	0.34696	4	2
HGLibA_14123	-1.9608	0.23459	0.23452	1	1
AGPAT4	-1.9569	0.11968	0.042716	4	2
THNSL1	-1.9404	0.094559	0.030651	4	4
GSTCD	-1.916	0.5276	0.35993	4	2
LYPLA1	-1.8944	0.21306	0.095076	4	3
ACE	-1.8905	0.52846	0.36104	4	2
GLCE	-1.879	0.4757	0.29996	4	2
NDUFS4	-1.8746	0.56664	0.40417	4	2
GBE1	-1.8743	0.51338	0.34324	4	2
ASAH1	-1.8682	0.53789	0.37159	4	2
SDHA	-1.8643	0.21594	0.097024	4	3
PGM1	-1.8533	0.21855	0.09853	4	3
GLRX5	-1.8472	0.082589	0.026453	4	4
UCK2	-1.7679	0.4567	0.27849	4	2
AADAC	-1.7439	0.51552	0.34558	4	2
TPH2	-1.7383	0.56133	0.39807	4	2
CYP2C8	-1.6774	0.56664	0.40417	4	2
NDUFB1	-1.6505	0.24792	0.11588	4	3
HPSE	-1.647	0.57167	0.4099	4	2
ARSJ	-1.6381	0.0501	0.015317	4	2
NUDT11	-1.6056	0.25983	0.12309	4	3
SDSL	-1.5738	0.26995	0.12909	4	3
GMPPA	-1.5666	0.26612	0.12682	4	2
CMBL	-1.5381	0.55358	0.38961	4	2
GSTO1	-1.5364	0.5516	0.38749	4	2
PLA1A	-1.536	0.50906	0.33831	4	2
CSAD	-1.5355	0.47826	0.30283	4	2
COX16	-1.5322	0.46603	0.28905	4	2
NUDT1	-1.5025	0.36773	0.19148	4	2
AASDHPPT	-1.4789	0.2478	0.11583	4	3
ABHD12	-1.4666	0.25949	0.12283	4	3
ACOX3	-1.465	0.34567	0.17703	4	3
GPX5	-1.4535	0.30638	0.15205	4	3
GLO1	-1.4532	0.58091	0.41998	4	2
PLA2G2D	-1.4511	0.32179	0.16195	4	2
CRYZ	-1.4407	0.32108	0.16153	4	3
ENPP5	-1.4241	0.5881	0.42807	4	2
ITPK1	-1.4005	0.29128	0.14232	4	3
GLUD1	-1.3993	0.28067	0.13569	4	3
COQ5	-1.3707	0.30412	0.15058	4	3
GALC	-1.3488	0.23808	0.10993	4	3
HSD11B2	-1.3393	0.24321	0.11305	4	3
CDADC1	-1.3356	0.53636	0.36985	4	2
ARSK	-1.3277	0.563	0.40006	4	2
CYP7B1	-1.3241	0.5618	0.39857	4	2
HGLibA_14104	-1.2744	0.35995	0.35959	1	1
SYNJ1	-1.2703	0.51269	0.3425	4	2
COLGALT1	-1.2699	0.33516	0.17036	4	3
ENOX1	-1.2612	0.55611	0.39259	4	2
GPAT3	-1.2525	0.5641	0.40131	4	2
A4GNT	-1.249	0.4132	0.22856	4	2
FBP2	-1.239	0.36885	0.19226	4	3
NDUFB6	-1.2254	0.28372	0.13764	4	2
GALNT10	-1.2252	0.12489	0.045424	4	3
GANAB	-1.2203	0.4086	0.22325	4	2
DUOX2	-1.2197	0.37573	0.19698	4	3
PTGES2	-1.2023	0.29564	0.14519	4	3
ALG12	-1.1824	0.27732	0.13361	4	3
B4GALT7	-1.1571	0.33192	0.16833	4	3
ALDH8A1	-1.1529	0.23193	0.10638	4	3
PLCB2	-1.148	0.31536	0.15788	4	3
NUDT16L1	-1.1263	0.018756	0.0053115	4	3
KYAT1	-1.1248	0.26572	0.12656	4	3
NDUFB8	-1.1168	0.36089	0.18695	4	3
PYCR3	-1.1078	0.29533	0.14504	4	3
AZIN2	-1.1034	0.31463	0.15743	4	3
HGLibA_14136	-1.0937	0.34466	0.34391	1	1
HS3ST1	-1.0809	0.25916	0.12257	4	3
PLPP6	-1.077	0.35145	0.18074	4	3
PRDX5	-1.0722	0.3368	0.17146	4	3
INMT	-1.067	0.06976	0.022022	4	4
CYP27C1	-1.0595	0.29025	0.14165	4	2
LSS	-1.0576	0.22428	0.10175	4	3
HGLibA_14139	-1.0566	0.32321	0.32318	1	1
MIOX	-1.0514	0.077277	0.024593	4	4
MMACHC	-1.0433	0.50283	0.33094	4	2
ABHD14A	-1.0391	0.08663	0.027801	4	4
B4GALNT4	-1.0326	0.24855	0.11635	4	3
ST8SIA2	-1.0302	0.30365	0.15029	4	3
HSD3B7	-1.0141	0.38244	0.20158	4	3
AGPAT2	-1.0129	0.0073891	0.0019593	4	3
LIPF	-1.0104	0.50189	0.32994	4	2
PPA2	-1.0096	0.5881	0.42807	4	2
DGKB	-1.0075	0.35377	0.1822	4	3
PTGES	-0.97889	0.53694	0.37047	4	2
KYNU	-0.96849	0.25537	0.12047	4	2
DHRS3	-0.96644	0.31369	0.15683	4	3
QPRT	-0.95776	0.12666	0.046505	4	3
NUDT19	-0.95071	0.31725	0.15909	4	3
GCH1	-0.94792	0.35404	0.18236	4	3
MGAT4B	-0.94296	0.36659	0.19076	4	3
SIAE	-0.93635	0.3633	0.1886	4	3
DHRS7B	-0.92314	0.30792	0.15309	4	3
NUDT6	-0.9164	0.14461	0.056198	4	3
NUDT7	-0.9063	0.23688	0.10922	4	2
PDE4D	-0.90531	0.36253	0.1881	4	3
CYBA	-0.89153	0.3946	0.20971	4	3
COMT	-0.89028	0.10459	0.034557	4	3
NOX5	-0.88922	0.59644	0.43739	4	2
PTEN	-0.88763	0.54208	0.37643	4	2
DPYSL4	-0.88757	0.44082	0.26018	4	2
ST6GALNAC6	-0.88496	0.26695	0.12735	4	3
EBP	-0.8758	0.090958	0.029279	4	4
GALNT14	-0.8582	0.56606	0.40355	4	2
UGT1A3	-0.85256	0.48285	0.30818	4	2
FUT5	-0.84967	0.11249	0.038915	4	3
GFPT2	-0.8468	0.57359	0.41201	4	2
HGLibA_14129	-0.84447	0.37943	0.37892	1	1
VKORC1L1	-0.84064	0.57397	0.41251	4	2
AMT	-0.83932	0.26733	0.12757	4	2
CYP4A11	-0.83501	0.3985	0.21216	4	3
NUDT8	-0.83345	0.32735	0.16553	4	3
MOGAT2	-0.8308	0.39418	0.20948	4	2
CHST5	-0.82993	0.16022	0.064752	4	2
GSTP1	-0.8298	0.55824	0.39483	4	2
RRM2	-0.82133	0.56851	0.40629	4	2
PDE2A	-0.81964	0.36464	0.18943	4	3
B3GNT5	-0.81312	0.57227	0.41052	4	2
CRYM	-0.81192	0.29258	0.14314	4	2
PLA2G7	-0.81071	0.59109	0.43143	4	2
B3GALT5	-0.8079	0.33094	0.1677	4	3
TYMS	-0.80483	0.57271	0.41102	4	2
PI4KB	-0.78162	0.37102	0.19377	4	3
OGDH	-0.77807	0.16293	0.066349	4	2
CKM	-0.77807	0.34798	0.17847	4	3
LTC4S	-0.77571	0.3069	0.15235	4	3
NDUFA6	-0.7699	0.6145	0.45823	4	2
UPP1	-0.74619	0.5992	0.44062	4	2
SRM	-0.741	0.58418	0.42371	4	2
ADCY2	-0.73025	0.34717	0.17802	4	2
CHST14	-0.72421	0.58223	0.42147	4	2
MOCS3	-0.72363	0.045119	0.013655	4	2
SEPHS2	-0.72232	0.58662	0.42645	4	2
ADCY7	-0.72	0.28854	0.14065	4	2
NAT6	-0.71898	0.48753	0.31357	4	2
ADCY5	-0.71251	0.33727	0.17178	4	3
ST3GAL1	-0.71203	0.43334	0.25181	4	2
HIBADH	-0.711	0.59131	0.43167	4	2
HAS2	-0.705	0.54524	0.38016	4	2
NME2	-0.70467	0.61296	0.45651	4	2
SMPD3	-0.70387	0.38793	0.20536	4	3
ST3GAL4	-0.69618	0.49686	0.32428	4	2
ISCA1	-0.69376	0.5656	0.40305	4	2
INPPL1	-0.67899	0.32567	0.1644	4	2
MGST2	-0.67782	0.6125	0.456	4	2
CHST12	-0.67593	0.44723	0.26768	4	2
DPYSL3	-0.66351	0.61295	0.4565	4	2
SULT1A1	-0.66012	0.60095	0.44261	4	2
PRODH2	-0.65784	0.15728	0.063153	4	2
FN3K	-0.65641	0.35676	0.18416	4	3
NT5DC2	-0.65593	0.49142	0.318	4	2
MAN2B2	-0.6559	0.30493	0.1511	4	2
HGLibA_14098	-0.64908	0.4006	0.40007	1	1
HGLibA_14132	-0.63799	0.37652	0.37598	1	1
DDO	-0.62717	0.49858	0.32637	4	2
ADSSL1	-0.62637	0.3795	0.19953	4	3
PDE6H	-0.62408	0.58932	0.42944	4	2
CHST3	-0.6213	0.56243	0.39932	4	2
NDUFB2	-0.61809	0.59874	0.44001	4	2
DGAT2	-0.60875	0.52095	0.35213	4	2
PLCG1	-0.60054	0.38538	0.20347	4	3
SARDH	-0.59632	0.35275	0.18155	4	3
GALNT8	-0.59498	0.57108	0.40927	4	2
NDUFV3	-0.59227	0.56085	0.39757	4	2
MAN2C1	-0.59057	0.3555	0.18333	4	3
ACOT1	-0.5891	0.18701	0.080108	4	2
CYP27B1	-0.5878	0.067908	0.021395	4	2
ACLY	-0.57444	0.61559	0.45947	4	2
B4GAT1	-0.57097	0.3582	0.18514	4	3
NPR1	-0.57029	0.65955	0.50986	4	2
PANK1	-0.56843	0.57748	0.41637	4	2
PANK4	-0.56773	0.52054	0.35164	4	2
SOD3	-0.56241	0.031357	0.0092117	4	2
LYZL1	-0.56069	0.64139	0.48956	4	2
HMOX1	-0.5606	0.62765	0.47381	4	2
ENO1	-0.55951	0.61911	0.46357	4	2
CHDH	-0.55555	0.60454	0.44658	4	2
HMGCS2	-0.55495	0.5928	0.43327	4	2
DGKZ	-0.55419	0.58511	0.42471	4	2
ADCY9	-0.54774	0.43479	0.25359	4	2
NUDT22	-0.54678	0.38777	0.20524	4	2
PLA2G10	-0.54541	0.68285	0.53602	4	2
PLD3	-0.54246	0.27733	0.13363	4	2
NDUFS7	-0.53981	0.39942	0.21276	4	2
PRDX3	-0.53015	0.60943	0.45229	4	2
HGLibA_14134	-0.52639	0.41234	0.41183	1	1
ST6GALNAC4	-0.5236	0.11754	0.041631	4	2
AK5	-0.52214	0.67237	0.52444	4	2
NUDT16	-0.51482	0.34344	0.1756	4	2
IMPDH2	-0.51238	0.62518	0.47085	4	2
PPCDC	-0.50715	0.44019	0.25945	4	2
PNPLA7	-0.50595	0.4304	0.2482	4	2
ISCA2	-0.50495	0.40918	0.22394	4	2
CERS4	-0.50338	0.4177	0.23362	4	2
ENTPD2	-0.50329	0.63648	0.48391	4	2
D2HGDH	-0.50116	0.40526	0.2193	4	2
EPX	-0.49784	0.61814	0.46244	4	2
GGTLC2	-0.49141	0.38844	0.20572	4	2
GDPD3	-0.48781	0.66793	0.51935	4	2
GPX2	-0.48025	0.6982	0.5535	4	2
GLTP	-0.47915	0.5645	0.40181	4	2
VKORC1	-0.47059	0.48165	0.30679	4	2
MOCS1	-0.46504	0.67395	0.52613	4	2
AK2	-0.45969	0.54904	0.38458	4	2
TK1	-0.45719	0.43001	0.24775	4	2
CYP4Z1	-0.4422	0.62747	0.47356	4	2
AOC2	-0.43416	0.70576	0.56159	4	2
PAH	-0.43401	0.25042	0.11741	4	2
ADI1	-0.43278	0.71267	0.56915	4	2
PGM2	-0.42119	0.58107	0.42017	4	2
CA5A	-0.41638	0.59155	0.43192	4	2
PLPPR2	-0.41542	0.29174	0.14265	4	2
MMEL1	-0.41139	0.23771	0.10974	4	2
SMPD4	-0.40902	0.19258	0.083261	4	2
GUCY2F	-0.40386	0.88359	0.88248	4	1
CYP19A1	-0.40133	0.63953	0.48735	4	2
ALDH3B1	-0.3956	0.81429	0.7905	4	1
GNPTG	-0.39514	0.51525	0.34533	4	2
HMGCL	-0.39148	0.61321	0.45675	4	2
MAN1C1	-0.39066	0.70232	0.55777	4	1
GNPNAT1	-0.38241	0.18967	0.081685	4	2
IDH2	-0.37984	0.62979	0.47627	4	2
UST	-0.37936	0.69865	0.55398	4	2
GALNS	-0.378	0.02397	0.0069844	4	2
MGAT4C	-0.37022	0.67899	0.53169	4	2
NUDT15	-0.36964	0.6125	0.456	4	2
HGLibA_14118	-0.36928	0.42784	0.42752	1	1
DGKK	-0.35879	0.54426	0.37891	4	2
PTGIS	-0.35777	0.33258	0.1688	4	2
TH	-0.35692	0.56262	0.39956	4	2
MANEAL	-0.35337	0.53825	0.37202	4	2
IPPK	-0.3514	0.19816	0.086406	4	2
MTHFD2	-0.34799	0.626	0.47183	4	2
B3GALT4	-0.34745	0.291	0.14215	4	2
CERS6	-0.34486	0.30095	0.14862	4	1
PIGT	-0.33911	0.40409	0.2179	4	2
CYP2U1	-0.33797	0.3492	0.17923	4	2
PEMT	-0.33736	0.45143	0.27252	4	2
CYP1B1	-0.33662	0.64416	0.49275	4	2
RDH16	-0.33375	0.62552	0.47125	4	2
RPIA	-0.33339	0.68023	0.53313	4	2
NT5C3B	-0.3156	0.70233	0.55779	4	2
EXTL1	-0.31087	0.67721	0.52976	4	2
ALDH7A1	-0.29911	0.67834	0.53096	4	2
SMPD1	-0.29789	0.68477	0.53843	4	2
LPIN2	-0.29773	0.59615	0.43714	4	2
GCDH	-0.29689	0.70601	0.56182	4	2
ENTPD5	-0.29631	0.5704	0.40853	4	2
SHMT1	-0.29167	0.36552	0.19005	4	2
HGLibA_14099	-0.28709	0.42328	0.42276	1	1
MBOAT4	-0.282	0.1794	0.075627	4	2
ACSS2	-0.27935	0.43418	0.25294	4	2
HS3ST4	-0.27676	0.54718	0.38224	4	2
FUT11	-0.27329	0.46436	0.28722	4	2
MSRB1	-0.27058	0.60685	0.44931	4	2
RDH8	-0.26979	0.67852	0.5312	4	2
AMACR	-0.26685	0.33645	0.17123	4	2
HGLibA_14103	-0.26434	0.4523	0.45217	1	0
ACOX2	-0.26395	0.48699	0.31294	4	2
INPP5D	-0.25996	0.17598	0.073777	4	2
PNPLA5	-0.25831	0.52989	0.36269	4	2
LPO	-0.25576	0.55662	0.39329	4	1
CHID1	-0.24889	0.20011	0.087452	4	2
SMPD2	-0.24801	0.24865	0.11639	4	2
ARSG	-0.24403	0.079037	0.025248	4	2
PIK3CD	-0.24331	0.60496	0.44708	4	2
ST3GAL2	-0.24241	0.85898	0.8544	4	1
MGAT3	-0.23872	0.48818	0.31421	4	2
ADA	-0.23778	0.73504	0.62523	4	1
H6PD	-0.23769	0.55268	0.38865	4	2
HS6ST2	-0.23608	0.49964	0.32741	4	2
MDH2	-0.23541	0.85959	0.85506	4	1
LYG1	-0.23376	0.79436	0.75516	4	1
B3GAT1	-0.2336	0.65299	0.5023	4	2
AOC3	-0.22713	0.61138	0.45456	4	2
NPR2	-0.22478	0.64686	0.49569	4	2
CYC1	-0.22293	0.68092	0.53391	4	1
DEGS2	-0.21087	0.84761	0.83989	4	1
GGT6	-0.21082	0.54035	0.37444	4	2
GNPDA1	-0.20921	0.68805	0.54227	4	2
DPEP2	-0.20303	0.54622	0.38126	4	2
CA11	-0.20243	0.66025	0.5106	4	2
TREH	-0.19907	0.419	0.235	4	2
LPIN3	-0.19739	0.076061	0.024148	4	2
HGLibA_14100	-0.19549	0.46562	0.46534	1	0
NDST2	-0.19349	0.77491	0.71813	4	1
CTH	-0.19309	0.27123	0.12991	4	2
DSE	-0.19215	0.499	0.32679	4	1
SPR	-0.1919	0.60434	0.44633	4	2
DIO1	-0.18776	0.6842	0.53771	4	2
HAS1	-0.18411	0.68239	0.53554	4	2
AKR1B1	-0.17667	0.61334	0.45687	4	1
PLD6	-0.17377	0.64059	0.48858	4	2
FMO1	-0.17331	0.76249	0.69121	4	1
CRAT	-0.17306	0.63095	0.47748	4	1
POMT1	-0.17093	0.62785	0.47405	4	2
MCCC1	-0.17018	0.64227	0.49054	4	2
NAT14	-0.16638	0.54353	0.37813	4	1
LPCAT2	-0.16486	0.69528	0.5504	4	2
CYP4V2	-0.16399	0.47688	0.30138	4	2
GALK1	-0.16275	0.60202	0.44381	4	2
SORD	-0.16124	0.54452	0.3793	4	2
HGLibA_14115	-0.15681	0.47426	0.47416	1	0
ARSA	-0.15492	0.36117	0.18717	4	2
ADO	-0.15339	0.5316	0.36451	4	2
KL	-0.15218	0.55326	0.38923	4	2
CNDP2	-0.15053	0.31479	0.15752	4	2
CYP26C1	-0.14931	0.85489	0.84932	4	1
NEU3	-0.14573	0.68458	0.53819	4	2
AUH	-0.13947	0.74461	0.64919	4	1
MME	-0.13669	0.55779	0.39444	4	1
NUDT3	-0.12804	0.61162	0.45501	4	2
ACSS3	-0.12493	0.28939	0.14115	4	1
NDUFA13	-0.12397	0.8713	0.869	4	1
FTCD	-0.12324	0.65767	0.50767	4	2
MAN2A2	-0.12238	0.59437	0.4351	4	2
ABHD10	-0.11825	0.56157	0.39832	4	2
DPYSL5	-0.11813	0.26188	0.12428	4	2
TST	-0.11648	0.54754	0.38264	4	2
NDUFA5	-0.11482	0.65216	0.50132	4	2
OXCT2	-0.10625	0.44244	0.26212	4	1
CUBN	-0.10615	0.35911	0.18573	4	1
PHOSPHO1	-0.10461	0.66833	0.51983	4	2
FA2H	-0.09726	0.60202	0.44381	4	2
ASPG	-0.093882	0.64041	0.48833	4	2
PDE1B	-0.093447	0.71132	0.56774	4	2
PHYKPL	-0.090257	0.33113	0.16782	4	2
PIGK	-0.086686	0.7029	0.5585	4	2
ADH6	-0.08612	0.63739	0.48489	4	2
FUT9	-0.085299	0.66503	0.51595	4	2
ACER3	-0.082574	0.70436	0.56016	4	2
GCNT1	-0.082256	0.61989	0.46462	4	2
CDS2	-0.081496	0.29704	0.14613	4	1
LPCAT4	-0.081197	0.65979	0.51011	4	2
CYP2F1	-0.08005	0.20731	0.09163	4	2
PYCR2	-0.079406	0.087167	0.027993	4	2
PDE7A	-0.077971	0.59489	0.43565	4	2
DHRS4L2	-0.074361	0.66586	0.51692	4	2
KDSR	-0.074165	0.64503	0.49373	4	2
CA9	-0.071973	0.40726	0.22162	4	1
SULF2	-0.070904	0.66932	0.52105	4	2
PDE4B	-0.070347	0.56881	0.40665	4	2
LBR	-0.066021	0.70833	0.56443	4	2
PDXP	-0.065999	0.80128	0.76815	4	1
ABHD8	-0.065129	0.63052	0.47701	4	2
ACMSD	-0.062908	0.81696	0.79498	4	1
UROS	-0.061852	0.66952	0.5213	4	2
RDH5	-0.061453	0.90374	0.9034	4	0
HPDL	-0.055728	0.84141	0.83136	4	1
HGLibA_14106	-0.055591	0.49234	0.49223	1	0
GLRX3	-0.054109	0.6267	0.47264	4	1
UQCRFS1	-0.053847	0.59816	0.43938	4	2
MINPP1	-0.049904	0.89176	0.89111	4	1
GGT1	-0.048556	0.12059	0.043258	4	2
UQCRH	-0.048366	0.80442	0.77353	4	1
MAOA	-0.047326	0.72849	0.60776	4	1
MTAP	-0.043798	0.60476	0.44683	4	2
PDE11A	-0.043243	0.90527	0.90514	4	0
ACSM2B	-0.042954	0.64287	0.49128	4	2
HAGHL	-0.042446	0.36982	0.19291	4	1
DHRS4	-0.03823	0.61702	0.4612	4	2
PISD	-0.037492	0.62496	0.4706	4	2
NDST4	-0.035363	0.85127	0.8448	4	1
CYP4B1	-0.033947	0.60765	0.45028	4	2
PYGL	-0.031323	0.5858	0.42555	4	2
HSD11B1	-0.029703	0.81096	0.7849	4	1
MARC1	-0.028497	0.30943	0.15407	4	2
ABHD4	-0.027756	0.83053	0.8155	4	1
KLB	-0.027414	0.47976	0.30466	4	1
HMOX2	-0.023941	0.65301	0.50233	4	1
PLCD4	-0.021237	0.86928	0.86655	4	1
ENPP2	-0.017937	0.77161	0.71091	4	1
CA10	-0.01767	0.68001	0.53289	4	2
ADHFE1	-0.01614	0.46753	0.29069	4	1
FAH	-0.013887	0.89894	0.89856	4	0
AHCYL1	-0.0070085	0.72535	0.59936	4	1
HGLibA_14127	-0.0029491	0.50005	0.49979	1	0
NPR3	-0.0017559	0.32913	0.1666	4	2
CEL	-0.00014776	0.85527	0.84986	4	1
ACSS1	0.001912	0.78215	0.73278	4	1
ACSM1	0.0021663	0.74536	0.65135	4	1
PNPLA6	0.0041795	0.48845	0.31463	4	1
ASMTL	0.0047141	0.78408	0.73631	4	1
SDR39U1	0.0076551	0.45789	0.2798	4	2
PRDX6	0.012801	0.91706	0.91699	4	0
ADK	0.016587	0.67571	0.52806	4	2
FAHD1	0.018732	0.066246	0.020843	4	1
GALNT15	0.021946	0.66194	0.51238	4	2
CDIPT	0.022124	0.8542	0.8485	4	1
GLB1L3	0.022468	0.54953	0.38516	4	1
RENBP	0.029638	0.67341	0.5254	4	2
HGLibA_14117	0.030579	0.50853	0.50833	1	0
NT5E	0.03666	0.71938	0.58333	4	1
LIAS	0.036905	0.69644	0.55151	4	1
GALNT9	0.038373	0.89989	0.89956	4	0
SULT1C3	0.040671	0.61501	0.45881	4	1
PDE1A	0.041344	0.77806	0.72446	4	1
PNPO	0.04639	0.59229	0.43273	4	1
ALDH3B2	0.046627	0.82339	0.80519	4	1
TK2	0.047509	0.66115	0.51157	4	2
ACY3	0.049773	0.81257	0.78771	4	1
MDH1B	0.051363	0.7056	0.56141	4	1
ACSM2A	0.056429	0.92503	0.92492	4	0
DIO3	0.057223	0.82965	0.81423	4	1
FMO2	0.064021	0.25968	0.12301	4	2
GPT	0.066257	0.60832	0.45105	4	2
FAHD2A	0.066444	0.81532	0.79223	4	1
COX15	0.067158	0.68553	0.53926	4	1
PNPLA8	0.068163	0.71938	0.58333	4	1
UGT1A5	0.06853	0.54663	0.38165	4	1
BDH1	0.06965	0.92004	0.91998	4	0
ODC1	0.072381	0.83183	0.81738	4	1
POMT2	0.0728	0.64795	0.49692	4	2
GNE	0.074762	0.31626	0.15851	4	1
NAGLU	0.075827	0.45095	0.27189	4	2
TPO	0.076894	0.42376	0.24048	4	1
B3GNT4	0.077103	0.45127	0.27233	4	2
NDUFB9	0.07835	0.52261	0.35411	4	2
MUT	0.078785	0.83621	0.82402	4	1
MMAB	0.081117	0.88241	0.88112	4	1
PCYT1B	0.081221	0.67874	0.53144	4	2
NME4	0.081356	0.78136	0.73132	4	1
HLCS	0.08283	0.46309	0.28548	4	1
FAR2	0.082856	0.71246	0.56892	4	2
FADS1	0.087128	0.62182	0.46689	4	2
NAALADL1	0.087462	0.67957	0.53241	4	2
PGLS	0.088056	0.92646	0.92635	4	0
MOGAT1	0.089541	0.87027	0.86778	4	1
SULT2B1	0.089709	0.90604	0.906	4	0
RRM1	0.090462	0.74772	0.65741	4	1
PLA2G2F	0.097812	0.8714	0.86912	4	1
UQCRB	0.098522	0.63319	0.48005	4	1
HS3ST6	0.09968	0.38159	0.20099	4	1
GSTM3	0.10195	0.72588	0.60077	4	1
PLD4	0.1022	0.93029	0.93008	4	0
GALNT6	0.10423	0.49964	0.32741	4	1
HGLibA_14126	0.10514	0.52722	0.5271	1	0
ASL	0.10517	0.53424	0.36747	4	1
ACY1	0.11547	0.66381	0.51449	4	2
PDHA1	0.11554	0.59946	0.44092	4	2
HYAL2	0.11655	0.919	0.91896	4	0
PLCB1	0.1172	0.90903	0.90919	4	0
CHST8	0.11806	0.92969	0.92955	4	0
CES2	0.1184	0.8656	0.86242	4	1
CYB5D1	0.11858	0.85784	0.85321	4	1
CTPS1	0.11965	0.75148	0.66623	4	1
BLVRA	0.12072	0.5858	0.42555	4	1
COX18	0.12228	0.8392	0.82824	4	1
CYP4F12	0.12347	0.32016	0.16097	4	2
SCLY	0.12349	0.35406	0.18237	4	1
FUCA1	0.12679	0.31405	0.15703	4	1
NAT8L	0.12816	0.03839	0.011435	4	2
NDUFS3	0.12987	0.76407	0.69444	4	1
DPEP3	0.13407	0.66344	0.514	4	2
BPGM	0.13513	0.78663	0.74102	4	1
ACYP1	0.13834	0.19538	0.084834	4	1
SEPHS1	0.14121	0.49075	0.31716	4	1
ADH5	0.14135	0.64994	0.49888	4	2
FDFT1	0.1436	0.67093	0.52274	4	2
MTHFSD	0.14424	0.72448	0.5971	4	1
GMPS	0.14506	0.91508	0.91498	4	0
ALAS2	0.14508	0.57991	0.41887	4	1
PIK3R5	0.14696	0.81967	0.79938	4	1
GALNT2	0.14736	0.20548	0.090587	4	1
PLA2G15	0.14737	0.79311	0.75301	4	1
PHYHD1	0.14737	0.91189	0.91194	4	0
ATP13A3	0.1497	0.77454	0.71726	4	1
CRYL1	0.15171	0.83442	0.82126	4	1
RDH14	0.15457	0.73218	0.61793	4	1
NAT8B	0.15639	0.86486	0.86153	4	1
CHSY3	0.16027	0.74114	0.64055	4	1
CHI3L1	0.16319	0.59684	0.43784	4	1
THNSL2	0.16353	0.51716	0.34757	4	1
GSTA3	0.16553	0.92443	0.92435	4	0
MGAM	0.16817	0.91213	0.91212	4	0
GALM	0.17123	0.88081	0.87941	4	1
CHST11	0.17134	0.60495	0.44705	4	1
ABAT	0.1754	0.73975	0.6369	4	1
OGFOD2	0.1816	0.56476	0.4021	4	1
OXCT1	0.18274	0.32796	0.16587	4	1
CHIT1	0.18315	0.53914	0.37301	4	2
PIGZ	0.1844	0.72647	0.60246	4	1
ACSBG2	0.18508	0.59946	0.44092	4	1
PGM5	0.18576	0.80662	0.77746	4	1
PLA2G4A	0.18661	0.61837	0.46269	4	2
HEXDC	0.18767	0.84653	0.83833	4	1
OAS1	0.18803	0.709	0.56514	4	2
TSTA3	0.18923	0.4016	0.2151	4	1
DPEP1	0.19103	0.94176	0.9417	4	0
WWOX	0.19408	0.39871	0.21229	4	1
NAT8	0.1981	0.8804	0.87907	4	1
UAP1L1	0.20052	0.0053741	0.0013998	4	2
B4GALT2	0.20175	0.036609	0.01088	4	1
ENOSF1	0.20177	0.72176	0.58968	4	1
B3GLCT	0.20261	0.87002	0.86741	4	1
SRXN1	0.20358	0.84974	0.84285	4	1
GSTA1	0.20467	0.58966	0.42979	4	1
PIGG	0.2054	0.68564	0.53939	4	2
DPM2	0.20551	0.55662	0.39329	4	2
LPCAT1	0.20636	0.71144	0.56786	4	1
HMBS	0.20704	0.44437	0.26435	4	1
UQCRC1	0.20932	0.74673	0.6549	4	1
GUK1	0.212	0.21919	0.098906	4	1
PFAS	0.21403	0.81811	0.79668	4	1
B3GALT6	0.21497	0.37178	0.19434	4	1
DTYMK	0.21558	0.82088	0.80139	4	1
MGAT1	0.21858	0.69389	0.5489	4	2
FAAH	0.21865	0.34044	0.17366	4	1
ACSF2	0.21899	0.43774	0.25676	4	1
IP6K1	0.22019	0.75837	0.68229	4	1
AOC1	0.22028	0.88453	0.88349	4	1
ST8SIA4	0.22126	0.62902	0.47529	4	2
COX8C	0.22253	0.88368	0.88259	4	1
HGLibA_14138	0.22426	0.56354	0.5631	1	0
IDI2	0.22576	0.9261	0.92596	4	0
AGPAT3	0.22603	0.12584	0.045964	4	1
GFOD2	0.22677	0.16575	0.067945	4	2
PIGO	0.2272	0.52385	0.35546	4	1
NFS1	0.23024	0.096433	0.031279	4	2
FUT2	0.23142	0.89298	0.89238	4	1
ARG1	0.23415	0.72511	0.5988	4	1
UXS1	0.23435	0.49829	0.32595	4	1
BHMT	0.23523	0.50512	0.33363	4	1
B3GNT9	0.23751	0.56912	0.40703	4	1
FADS2	0.23851	0.68194	0.53502	4	1
COX5A	0.24	0.4392	0.25855	4	2
B3GALT2	0.24106	0.73349	0.62119	4	1
ESD	0.24266	0.75872	0.68288	4	1
GPX7	0.243	0.41647	0.23224	4	1
ALG11	0.24609	0.82872	0.81272	4	1
PLA2G2C	0.24679	0.43418	0.25294	4	1
GAD1	0.24859	0.27321	0.13111	4	1
IDI1	0.24978	0.39281	0.20854	4	1
NEU1	0.25059	0.7116	0.56797	4	2
CTPS2	0.25227	0.51962	0.35061	4	1
PHYH	0.25572	0.79392	0.75447	4	1
COX6A1	0.25586	0.71398	0.57057	4	2
GDPD4	0.26049	0.72511	0.5988	4	1
NDUFA2	0.26052	0.53217	0.36508	4	1
HGLibA_14116	0.26234	0.59703	0.59629	1	0
LCT	0.26705	0.81154	0.78596	4	1
LYPLA2	0.26843	0.88778	0.88702	4	1
PLCL2	0.27008	0.72764	0.60539	4	1
UGDH	0.27211	0.73782	0.63229	4	1
COLGALT2	0.27565	0.862	0.85806	4	1
GSTK1	0.27596	0.49582	0.32303	4	1
SUCLG2	0.27703	0.79276	0.75242	4	1
RDH13	0.27822	0.36624	0.19053	4	1
DDT	0.2791	0.011251	0.0030777	4	2
CDA	0.28492	0.9349	0.93469	4	0
GSTA5	0.28522	0.34496	0.17657	4	1
ACOX1	0.28611	0.62556	0.47134	4	2
PTGDS	0.28622	0.16395	0.066881	4	1
ABHD2	0.28876	0.55932	0.39598	4	1
NUDT17	0.28975	0.61091	0.45402	4	1
GAL3ST3	0.29107	0.78113	0.73091	4	1
DERA	0.29178	0.48753	0.31357	4	1
CHPF2	0.29195	0.94063	0.94042	4	0
GBA2	0.29214	0.36258	0.18813	4	1
DGKD	0.29268	0.81988	0.79972	4	1
GNMT	0.29562	0.84384	0.83473	4	1
NAPRT	0.29632	0.6976	0.55274	4	1
LARGE2	0.29662	0.92587	0.92572	4	0
CA5B	0.29675	0.79038	0.74806	4	1
GALNT7	0.29914	0.91975	0.91973	4	0
PI4K2A	0.30347	0.61995	0.46467	4	2
GSTM1	0.30412	0.45047	0.27145	4	1
TYMP	0.30438	0.58444	0.42396	4	2
GALE	0.30514	0.77267	0.71311	4	1
CHST13	0.30545	0.86826	0.86543	4	1
G6PD	0.30551	0.81663	0.79429	4	1
AKR1C4	0.30573	0.83667	0.82463	4	1
PIK3C2B	0.30576	0.69801	0.55327	4	2
HYAL3	0.30684	0.82976	0.81439	4	1
B3GNTL1	0.30781	0.15421	0.061551	4	1
ASMT	0.31022	0.35693	0.18429	4	1
CYP4F22	0.31151	0.31017	0.15456	4	1
HSD11B1L	0.31309	0.81248	0.78754	4	1
ALG5	0.31396	0.73182	0.61698	4	1
CH25H	0.31464	0.71711	0.5769	4	1
CYP2C9	0.31592	0.44562	0.26569	4	1
DHRS13	0.31883	0.89742	0.89704	4	0
B4GALT1	0.32107	0.94151	0.94143	4	0
CYP8B1	0.32193	0.8591	0.85453	4	1
GLS	0.32309	0.91128	0.91139	4	0
FUT4	0.32454	0.68728	0.54145	4	1
UPRT	0.32585	0.47794	0.30252	4	1
PCYOX1L	0.32713	0.49354	0.32052	4	1
COX7A1	0.32725	0.917	0.9169	4	0
FPGS	0.32763	0.45395	0.27541	4	1
ADH1C	0.32769	0.89342	0.8928	4	1
HPGD	0.32932	0.76697	0.7005	4	1
B3GALT1	0.33174	0.77854	0.72553	4	1
AKR1C1	0.33211	0.81	0.7833	4	1
ABO	0.33505	0.75552	0.67584	4	1
BLVRB	0.3406	0.94837	0.94825	4	0
NDUFB7	0.34381	0.50057	0.32845	4	1
NT5M	0.34417	0.009252	0.0025186	4	1
CS	0.34761	0.95095	0.95087	4	0
FRRS1	0.34822	0.70883	0.5649	4	2
ABHD14B	0.34862	0.88468	0.88371	4	1
GLYAT	0.34982	0.66099	0.51139	4	1
SRD5A2	0.35049	0.90407	0.90379	4	0
CA14	0.35265	0.75354	0.67112	4	1
ECHDC3	0.35433	0.649	0.49783	4	1
HS3ST2	0.35512	0.85548	0.85013	4	1
MSRB3	0.35514	0.49076	0.3172	4	2
B3GNT3	0.35922	0.84787	0.84032	4	1
TKTL2	0.36017	0.93417	0.93403	4	0
DGKG	0.36157	0.89796	0.89755	4	0
SGPP2	0.36328	0.52811	0.36069	4	1
PLA2G16	0.36441	0.87067	0.86827	4	1
PLA2G6	0.36651	0.66646	0.51758	4	1
NDUFA9	0.36732	0.74708	0.6559	4	1
DBT	0.36797	0.73916	0.63545	4	1
EDEM2	0.36884	0.76522	0.69708	4	1
HGLibA_14120	0.37352	0.58105	0.58018	1	0
MGST1	0.37379	0.52349	0.35506	4	2
MTHFS	0.37483	0.89135	0.89069	4	1
IDH3G	0.37558	0.56281	0.39981	4	1
ENO3	0.37734	0.83348	0.81987	4	1
COQ8A	0.37983	0.87056	0.86815	4	1
GPX3	0.38233	0.40976	0.22463	4	1
MVK	0.38482	0.072634	0.023047	4	1
PNMT	0.39223	0.42631	0.24344	4	2
GAL3ST2	0.39301	0.51343	0.34329	4	1
PLCD3	0.39441	0.48921	0.31547	4	1
CYP2R1	0.39528	0.35247	0.1814	4	1
ECHDC2	0.39567	0.85192	0.84563	4	1
PAOX	0.39612	0.42531	0.2423	4	1
AGK	0.3964	0.61622	0.46022	4	1
ADCY8	0.39652	0.67378	0.52589	4	2
ACSL4	0.39774	0.47174	0.29544	4	1
OXA1L	0.39806	0.59061	0.43093	4	2
DEGS1	0.39867	0.53141	0.36428	4	1
MAN2B1	0.39867	0.90588	0.90581	4	0
CYP3A7	0.39884	0.90129	0.90095	4	0
CHST6	0.40009	0.95546	0.95538	4	0
PNPLA2	0.40078	0.83324	0.81956	4	1
NOS1	0.40166	0.92169	0.92157	4	0
CYP11B2	0.40219	0.94699	0.94684	4	0
PIK3R6	0.40294	0.408	0.22255	4	1
HGLibA_14125	0.40675	0.63631	0.6348	1	0
HSD17B6	0.40711	0.75378	0.67173	4	1
ST8SIA5	0.41031	0.72368	0.59483	4	1
HSD17B8	0.4104	0.53825	0.37202	4	2
CA2	0.41208	0.5069	0.33569	4	1
PANK2	0.41277	0.68338	0.53674	4	2
ACAD9	0.41536	0.92825	0.92816	4	0
STS	0.4161	0.96771	0.9678	4	0
NNMT	0.41835	0.87714	0.87547	4	1
GAMT	0.41848	0.94158	0.9415	4	0
NAT2	0.42398	0.78306	0.73434	4	1
ACER1	0.42444	0.84305	0.83356	4	1
UCK1	0.42547	0.68683	0.54083	4	2
PTDSS1	0.42572	0.49394	0.32094	4	1
IDS	0.42752	0.6589	0.5091	4	1
ENTPD6	0.43037	0.8823	0.88101	4	1
COX4I2	0.43388	0.83899	0.82794	4	1
LCAT	0.43775	0.42468	0.24162	4	1
PDE9A	0.43843	0.33966	0.17318	4	2
BPNT1	0.44105	0.72608	0.60147	4	1
CYP4F11	0.44471	0.36183	0.18765	4	1
NDUFA10	0.44615	0.86106	0.85689	4	1
GMDS	0.44887	0.72697	0.60372	4	1
HYAL1	0.45009	0.76249	0.69121	4	1
ACBD7	0.45211	0.78598	0.73969	4	1
AMD1	0.45242	0.53995	0.374	4	1
CYP1A1	0.45254	0.74637	0.65401	4	1
COMTD1	0.45356	0.60653	0.44885	4	1
HGLibA_14107	0.45469	0.60837	0.60735	1	0
NT5C1A	0.45546	0.85287	0.84686	4	1
XYLT1	0.4563	0.91228	0.9123	4	0
DGKA	0.4596	0.5625	0.39943	4	2
PDHB	0.45971	0.32414	0.16342	4	1
PLA2G4C	0.46279	0.89432	0.89364	4	0
COQ7	0.4661	0.87328	0.87143	4	1
LPCAT3	0.46725	0.80603	0.77646	4	1
CES3	0.47146	0.92837	0.92831	4	0
THEM5	0.47649	0.4381	0.25721	4	1
UROD	0.47886	0.65416	0.50365	4	1
ACOT2	0.47898	0.44821	0.26879	4	1
HADHB	0.48305	0.70343	0.55914	4	1
PTGS1	0.4841	0.46338	0.28592	4	1
COX7A2	0.48422	0.85615	0.85094	4	1
SULF1	0.48538	0.41977	0.23591	4	1
POFUT1	0.4857	0.95135	0.95128	4	0
MAN1B1	0.48725	0.67113	0.52298	4	2
HSD17B1	0.4883	0.46525	0.28809	4	1
B3GNT6	0.49065	0.025866	0.0075416	4	1
NQO2	0.49173	0.18527	0.079055	4	2
MGAT5B	0.4924	0.90991	0.91011	4	0
LYZL6	0.49793	0.88218	0.8809	4	1
FUT3	0.50024	0.24949	0.1169	4	1
INPP5F	0.50031	0.73735	0.63096	4	1
GAD2	0.50133	0.89879	0.89846	4	0
CYB5B	0.50144	0.71394	0.57054	4	1
NQO1	0.5021	0.91411	0.91409	4	0
ACOT8	0.50227	0.78226	0.73299	4	1
B3GAT2	0.50373	0.27155	0.1301	4	1
AOAH	0.50498	0.71635	0.57425	4	1
HGLibA_14097	0.50676	0.69703	0.69629	1	0
BCAT1	0.50692	0.72671	0.60302	4	1
DAGLB	0.50973	0.56512	0.40248	4	1
TALDO1	0.51052	0.77062	0.7088	4	1
CYP17A1	0.51175	0.8641	0.86064	4	1
XYLB	0.51228	0.87947	0.87815	4	1
CHST2	0.51561	0.84952	0.84257	4	1
PIGS	0.51616	0.14353	0.055662	4	1
DHCR24	0.51684	0.78338	0.73496	4	1
PLA2G4E	0.51843	0.15328	0.061017	4	1
PLPP3	0.51949	0.01313	0.0036365	4	1
HGLibA_14109	0.5212	0.64246	0.64083	1	0
ACBD5	0.52341	0.83759	0.82599	4	1
GGT5	0.52638	0.7283	0.6072	4	1
CBS	0.52867	0.70968	0.56592	4	1
MLYCD	0.53465	0.96981	0.96976	4	0
HGLibA_14112	0.53648	0.69545	0.69475	1	0
NAT1	0.53751	0.67672	0.52931	4	1
HGLibA_14144	0.53782	0.66614	0.66492	1	0
BDH2	0.53816	0.33422	0.16977	4	1
CES5A	0.54075	0.78076	0.73007	4	1
FAHD2B	0.54115	0.96142	0.96141	4	0
PDE6A	0.54118	0.061679	0.019188	4	1
COQ9	0.54315	0.23238	0.10665	4	1
CBR4	0.54562	0.6978	0.55303	4	2
ASNSD1	0.54999	0.47101	0.29458	4	1
EXT2	0.55035	0.85478	0.84918	4	1
HSD17B10	0.55152	0.90012	0.89976	4	0
ELOVL2	0.55208	0.92918	0.92901	4	0
ALDH1L1	0.55486	0.17516	0.073248	4	1
ACAT1	0.55619	0.77806	0.72446	4	1
ACACA	0.55699	0.69445	0.54951	4	1
NDUFS8	0.55999	0.45504	0.27673	4	1
GALNT17	0.5629	0.24634	0.11486	4	1
LIPC	0.56539	0.7487	0.65979	4	1
NDUFAB1	0.56585	0.93146	0.93122	4	0
HGLibA_14122	0.57381	0.67929	0.67836	1	0
UGT1A4	0.57552	0.32255	0.16244	4	1
HGLibA_14105	0.57756	0.69986	0.69909	1	0
SCD5	0.58121	0.75062	0.66426	4	1
NDUFV1	0.5829	0.4049	0.21883	4	1
GLDC	0.58393	0.57042	0.40855	4	2
PGAM5	0.58621	0.029483	0.0086552	4	1
LYZ	0.59049	0.4809	0.30594	4	1
ACHE	0.59177	0.85165	0.84521	4	1
PLA2G4F	0.59199	0.17434	0.072718	4	1
GSTZ1	0.59813	0.89849	0.89816	4	0
PLA2G2A	0.59829	0.64126	0.48942	4	1
PIP5K1C	0.59991	0.86768	0.86481	4	1
UGT1A9	0.59994	0.76568	0.69799	4	1
ME1	0.60054	0.95078	0.95058	4	0
AGPAT5	0.6013	0.75648	0.678	4	1
PFKP	0.60169	0.77311	0.7142	4	1
CRLS1	0.60776	0.75451	0.67343	4	1
HSD17B13	0.60797	0.7924	0.75163	4	1
CHIA	0.60804	0.17251	0.071659	4	1
FHIT	0.60859	0.73349	0.62119	4	1
DHRS7C	0.60986	0.86253	0.85865	4	1
PECR	0.61065	0.95834	0.9583	4	0
NUDT18	0.61147	0.88656	0.8857	4	1
PNPLA3	0.61266	0.47507	0.29931	4	1
NUDT14	0.61341	0.11145	0.038371	4	1
AKR7A2	0.61377	0.86981	0.86716	4	1
CYP2W1	0.61584	0.94747	0.94739	4	0
HK3	0.61692	0.45235	0.27365	4	1
ACSL1	0.61959	0.77687	0.72201	4	1
NME3	0.61961	0.72232	0.59112	4	1
GLB1	0.61976	0.78771	0.74325	4	1
LGSN	0.6224	0.75221	0.66795	4	1
FUT7	0.62746	0.9741	0.97402	4	0
ADCY1	0.62767	0.39385	0.20925	4	1
THTPA	0.62824	0.56186	0.39866	4	1
ST6GAL2	0.62828	0.816	0.79327	4	1
ACSM5	0.63038	0.8164	0.79395	4	1
GPX6	0.63201	0.80562	0.77573	4	1
SOAT2	0.633	0.97889	0.97895	4	0
OAS2	0.63881	0.8138	0.78981	4	1
ACOT11	0.64525	0.95897	0.95897	4	0
ARG2	0.64678	0.54317	0.37774	4	1
HIBCH	0.64686	0.84816	0.84074	4	1
COX17	0.6469	0.85507	0.84959	4	1
B3GNT8	0.64736	0.9874	0.9871	4	0
B4GALNT3	0.65035	0.57991	0.41887	4	1
CYP2S1	0.65082	0.77869	0.72585	4	1
ALDH2	0.65117	0.68419	0.53769	4	1
ARSF	0.65201	0.64462	0.49324	4	2
GAPDH	0.65654	0.76304	0.69236	4	1
C1GALT1	0.65682	0.75611	0.67716	4	1
ALDH18A1	0.65855	0.95652	0.95651	4	0
ALDH1B1	0.65926	0.93941	0.93927	4	0
PIGL	0.66556	0.60861	0.45135	4	1
CBR3	0.66684	0.852	0.84576	4	1
PLPP2	0.66749	0.96595	0.96584	4	0
GALNT12	0.66833	0.89953	0.89916	4	0
BHMT2	0.67026	0.68339	0.53675	4	1
HGLibA_14102	0.67573	0.71325	0.71268	1	0
NPL	0.67627	0.73375	0.62186	4	1
NDUFAF2	0.67639	0.79945	0.76495	4	1
PGAM4	0.67919	0.37686	0.19767	4	2
NDUFS5	0.68031	0.9738	0.97373	4	0
CPT1A	0.68131	0.91452	0.91445	4	0
PRG2	0.68278	0.15826	0.063686	4	1
ENTPD1	0.68501	0.69891	0.55427	4	1
COX11	0.69067	0.86311	0.85935	4	1
CYB5R2	0.69299	0.7159	0.57306	4	1
HSD3B2	0.69672	0.69977	0.55534	4	1
HKDC1	0.69717	0.93021	0.93001	4	0
HSDL1	0.69723	0.50172	0.3297	4	1
IMPA2	0.69855	0.64299	0.49145	4	1
SMS	0.70041	0.57875	0.41756	4	1
DHCR7	0.70423	0.92282	0.92273	4	0
CNP	0.7048	0.31183	0.15555	4	1
PDE6G	0.70483	0.68628	0.5402	4	1
ACSM3	0.70653	0.5069	0.33569	4	1
CYB5R1	0.70729	0.86794	0.86506	4	1
SDS	0.70773	0.86301	0.85923	4	1
GLUL	0.71192	0.73538	0.62603	4	1
GUCY1A2	0.71239	0.30245	0.14961	4	1
SPTLC2	0.71352	0.6974	0.55255	4	2
HAL	0.71415	0.74043	0.6386	4	1
AGXT2	0.71781	0.63425	0.48125	4	1
PGAM2	0.72057	0.38676	0.20454	4	1
TPMT	0.72274	0.52847	0.36109	4	1
PCCB	0.72409	0.60765	0.45028	4	1
NDUFS2	0.72475	0.82201	0.80305	4	1
POMGNT1	0.72619	0.87154	0.86925	4	1
COQ3	0.72651	0.81211	0.78693	4	1
PNLIP	0.72815	0.91085	0.91103	4	0
DMGDH	0.7331	0.71025	0.56652	4	1
LNPEP	0.73322	0.88628	0.88537	4	1
DHRS12	0.73701	0.2641	0.12555	4	1
GNPAT	0.73884	0.77941	0.72722	4	1
COQ10A	0.74055	0.96145	0.96146	4	0
CYP4F2	0.74068	0.92939	0.92924	4	0
PRPS1L1	0.74225	0.44953	0.27034	4	1
BCKDHB	0.74232	0.57318	0.41156	4	1
GYS1	0.74351	0.82681	0.80991	4	1
PDE3B	0.74366	0.75574	0.67644	4	1
ADAL	0.74667	0.77369	0.71552	4	1
GUCY2C	0.74983	0.81868	0.79753	4	1
ABHD3	0.75156	0.88698	0.88614	4	1
FASN	0.752	0.22638	0.10304	4	1
GPX4	0.75368	0.63909	0.48671	4	1
EXTL3	0.75482	0.87965	0.87838	4	1
NDOR1	0.75663	0.8924	0.89185	4	1
CHST1	0.75842	0.92025	0.92015	4	0
HGLibA_14140	0.75969	0.71311	0.71254	1	0
PLD2	0.76026	0.67818	0.53074	4	1
ISYNA1	0.76151	0.91378	0.91374	4	0
AMPD2	0.76472	0.23074	0.10562	4	1
PGAP1	0.76732	0.69644	0.55151	4	1
TXNRD2	0.76979	0.60706	0.44956	4	1
ALOX5AP	0.77348	0.978	0.97807	4	0
ECI1	0.77417	0.2255	0.10253	4	1
PTGR2	0.78546	0.83944	0.82862	4	1
HS3ST3A1	0.7863	0.73145	0.61602	4	1
CAT	0.78697	0.69533	0.55044	4	1
SDR42E1	0.7876	0.71938	0.58333	4	1
UGT1A7	0.79021	0.5556	0.39213	4	1
ETFB	0.79033	0.62071	0.46567	4	1
GTDC1	0.79228	0.54792	0.38321	4	1
HEXB	0.79621	0.82157	0.80247	4	1
ACOT9	0.7968	0.77337	0.71486	4	1
NUDT9	0.79731	0.6091	0.45189	4	1
ADPGK	0.79753	0.91867	0.91862	4	0
SDR9C7	0.7997	0.985	0.98481	4	0
LYZL4	0.80051	0.77037	0.70825	4	1
MSRB2	0.80501	0.3492	0.17923	4	1
GUCY1A3	0.80581	0.51487	0.34492	4	1
MSRA	0.80704	0.96618	0.96611	4	0
COX7A2L	0.80781	0.88419	0.88315	4	1
DIO2	0.80892	0.9479	0.94782	4	0
PLCXD3	0.80959	0.58715	0.42703	4	1
ITPKB	0.81017	0.9821	0.98199	4	0
FDPS	0.81055	0.87262	0.87058	4	1
IDH3A	0.81062	0.88489	0.88393	4	1
CYP21A2	0.81317	0.83379	0.82034	4	1
DAD1	0.81591	0.73817	0.63321	4	1
MAT2A	0.81826	0.88993	0.88919	4	1
HGLibA_14131	0.81971	0.70963	0.70917	1	0
UPP2	0.823	0.72448	0.5971	4	1
GLT1D1	0.8234	0.88937	0.88854	4	1
AHCY	0.82418	0.67332	0.52532	4	1
GMPR	0.82955	0.9287	0.92862	4	0
ALOX12B	0.83157	0.981	0.9809	4	0
SGSH	0.83607	0.49319	0.3201	4	1
SATL1	0.83625	0.74708	0.6559	4	1
CYB561A3	0.83811	0.92142	0.92132	4	0
NANS	0.84062	0.95759	0.95752	4	0
GALNT16	0.84116	0.14251	0.055125	4	1
CBR1	0.84513	0.80402	0.77279	4	1
CYB5R3	0.84546	0.89406	0.89343	4	0
CYB5RL	0.84744	0.90849	0.90863	4	0
PCBD2	0.85102	0.69184	0.54658	4	1
NME1	0.85198	0.92112	0.92099	4	0
PCYT2	0.85457	0.41838	0.23431	4	1
HAO2	0.85487	0.70479	0.56064	4	2
HYI	0.8591	0.84961	0.84271	4	1
HSD17B2	0.86302	0.90039	0.90006	4	0
ETFDH	0.8649	0.8389	0.82779	4	1
PDE6D	0.8659	0.90311	0.90282	4	0
PHGDH	0.86859	0.96286	0.96276	4	0
GUCY1B3	0.87127	0.043463	0.0131	4	1
GLOD5	0.87328	0.94424	0.94412	4	0
ENO2	0.87461	0.63065	0.47713	4	2
ALOX15	0.8754	0.68582	0.53963	4	2
SUCLA2	0.87666	0.81211	0.78693	4	1
ATP13A5	0.87967	0.5735	0.41194	4	1
AMY1A	0.87992	0.73476	0.62442	4	1
MPI	0.88355	0.95317	0.953	4	0
DUOX1	0.88369	0.97373	0.97369	4	0
NMNAT1	0.88498	0.3823	0.20147	4	1
ST6GALNAC5	0.89388	0.9682	0.96831	4	0
CYB5A	0.89686	0.84034	0.82988	4	1
CYP4F3	0.89849	0.97368	0.97366	4	0
ALDH4A1	0.90338	0.97267	0.97265	4	0
COX5B	0.90529	0.83366	0.82018	4	1
CHPT1	0.90674	0.6054	0.44759	4	1
HADH	0.9082	0.7818	0.73216	4	1
PDE3A	0.91056	0.63277	0.47954	4	1
SPHK1	0.9191	0.94848	0.94837	4	0
XYLT2	0.92228	0.5958	0.43674	4	1
DDOST	0.92469	0.97853	0.97864	4	0
CYP2A7	0.9259	0.91723	0.91716	4	0
CROT	0.92678	0.6982	0.5535	4	1
PIK3C2A	0.92706	0.75431	0.67294	4	1
ELOVL5	0.9298	0.95791	0.95789	4	0
COQ6	0.93035	0.89641	0.89602	4	0
PGD	0.9359	0.93461	0.9344	4	0
PAM	0.93743	0.60971	0.4526	4	1
CA7	0.9384	0.88319	0.88203	4	1
NDUFB10	0.9393	0.3584	0.18525	4	1
CNDP1	0.94171	0.89222	0.89164	4	1
ACAD10	0.94394	0.91612	0.91594	4	0
LTA4H	0.945	0.98848	0.98824	4	0
B4GALNT1	0.94795	0.67672	0.52931	4	1
PYCR1	0.94819	0.97815	0.97823	4	0
LDHC	0.94951	0.44316	0.26302	4	1
ECHDC1	0.95162	0.97448	0.97453	4	0
HGLibA_14114	0.95171	0.84147	0.84125	1	0
PIP4K2A	0.95527	0.87987	0.87861	4	1
DHRS9	0.95749	0.93827	0.93816	4	0
COX6C	0.95844	0.74395	0.64765	4	1
NDUFA1	0.96249	0.9673	0.96729	4	0
NAT10	0.96402	0.87877	0.87734	4	1
ITPKC	0.96408	0.54828	0.3836	4	1
PDE4C	0.96497	0.76615	0.69902	4	1
PAPSS2	0.96794	0.56701	0.40457	4	1
ALG14	0.97432	0.82509	0.80748	4	1
ENTPD8	0.97801	0.8224	0.80355	4	1
ACBD4	0.98082	0.89449	0.89385	4	0
SPHK2	0.991	0.61001	0.45296	4	1
B3GALNT2	0.99473	0.4106	0.22556	4	1
MPO	0.99815	0.59501	0.43583	4	1
SRD5A3	0.99875	0.18346	0.078001	4	1
NDUFC2	0.99936	0.94967	0.94951	4	0
ECI2	0.99972	0.83336	0.81972	4	1
DHTKD1	1.0046	0.58072	0.4198	4	1
FDX1	1.0057	0.38443	0.20288	4	1
GPD2	1.0084	0.42253	0.23911	4	1
PFKFB4	1.0094	0.75252	0.66868	4	1
DHRS4L1	1.0098	0.47622	0.3006	4	1
PHOSPHO2	1.0114	0.73888	0.63493	4	1
GATM	1.0172	0.47061	0.29415	4	1
SAT2	1.0215	0.69891	0.55427	4	1
ABHD1	1.0215	0.95814	0.95809	4	0
CYP11A1	1.023	0.86936	0.86667	4	1
COQ10B	1.0233	0.90488	0.90466	4	0
ACSL6	1.0238	0.86359	0.86	4	1
ALDH6A1	1.027	0.42833	0.24594	4	1
DHFR	1.0339	0.93218	0.93197	4	0
CYP4F8	1.0368	0.96919	0.96918	4	0
DHFR2	1.0381	0.48575	0.31167	4	1
NDUFS6	1.0383	0.96694	0.96699	4	0
DBH	1.0408	0.348	0.17851	4	1
NDUFB5	1.0419	0.83538	0.8228	4	1
HGSNAT	1.0425	0.87603	0.87429	4	1
ALAS1	1.0441	0.4567	0.27849	4	1
GDPD2	1.0443	0.9577	0.95768	4	0
NSDHL	1.0481	0.75648	0.678	4	1
HGLibA_14124	1.0485	0.74786	0.74713	1	0
GBA	1.0504	0.69308	0.54797	4	1
DGUOK	1.0514	0.9196	0.91956	4	0
NEU4	1.056	0.99819	0.99817	4	0
ASRGL1	1.0577	0.93789	0.93774	4	0
ALDH5A1	1.0604	0.2986	0.14713	4	1
PLCD1	1.0621	0.89015	0.8894	4	1
AKR1A1	1.0659	0.86724	0.86431	4	1
CHI3L2	1.0664	0.75724	0.6798	4	1
HPD	1.072	0.7962	0.75884	4	1
NMNAT2	1.0726	0.97501	0.97509	4	0
RDH11	1.0797	0.64961	0.4985	4	1
PDE6C	1.0856	0.77715	0.72254	4	1
CERS2	1.0868	0.73504	0.62523	4	1
CYP2J2	1.0892	0.98275	0.98267	4	0
PIP5KL1	1.0894	0.98018	0.98022	4	0
DCXR	1.0908	0.8987	0.89836	4	0
CYB561	1.0932	0.84692	0.8389	4	1
NUDT4	1.0933	0.71635	0.57425	4	1
SULT1A2	1.0969	0.89092	0.89026	4	1
GPD1L	1.0984	0.91551	0.91542	4	0
QDPR	1.0986	0.9	0.89966	4	0
PIGA	1.0988	0.67227	0.52436	4	1
DCTD	1.1146	0.86837	0.86555	4	1
HSD17B4	1.1207	0.79145	0.74995	4	1
TYR	1.1209	0.75274	0.66917	4	1
ALG10	1.123	0.86674	0.8638	4	1
NOS2	1.1308	0.89782	0.89745	4	0
POFUT2	1.1313	0.9563	0.9563	4	0
ADCY6	1.134	0.88137	0.87998	4	1
CHST10	1.1359	0.8949	0.89426	4	0
UQCRQ	1.1373	0.75907	0.68371	4	1
ENTPD3	1.1391	0.83803	0.82659	4	1
GALNT4	1.1435	0.55326	0.38923	4	1
GNPTAB	1.1567	0.67918	0.53185	4	1
NDUFC1	1.157	0.98864	0.98841	4	0
XDH	1.1605	0.83285	0.81894	4	1
HGLibA_14111	1.1607	0.80142	0.80063	1	0
COX6B2	1.1624	0.98304	0.98294	4	0
CHST7	1.1656	0.9335	0.93338	4	0
PDHA2	1.1658	0.99075	0.99048	4	0
ARSD	1.1666	0.7495	0.66178	4	1
PTDSS2	1.1686	0.71792	0.57954	4	1
G6PC2	1.1768	0.74231	0.64353	4	1
BCAT2	1.1805	0.16484	0.067413	4	1
SULT1E1	1.1807	0.76784	0.70253	4	1
SQOR	1.1833	0.89051	0.88983	4	1
HSDL2	1.1892	0.6416	0.48976	4	1
HGLibA_14141	1.1928	0.83807	0.83803	1	0
AMDHD1	1.1946	0.99045	0.99013	4	0
AMY2A	1.1956	0.94986	0.94969	4	0
MICAL1	1.1961	0.93341	0.93323	4	0
COX4I1	1.2024	0.74815	0.65854	4	1
ALDH3A2	1.2035	0.78663	0.74102	4	1
NAA60	1.2039	0.73293	0.61983	4	1
ECH1	1.2078	0.84261	0.83298	4	1
B3GAT3	1.2156	0.82373	0.80569	4	1
ENTPD7	1.2157	0.96834	0.96848	4	0
CYP2D6	1.2212	0.97307	0.97307	4	0
NDUFB4	1.222	0.90336	0.90302	4	0
CYB5R4	1.2244	0.75108	0.66512	4	1
TPI1	1.2268	0.93578	0.93562	4	0
NANP	1.2336	0.62901	0.56692	3	1
HGLibA_14110	1.2349	0.83748	0.83746	1	0
BCKDHA	1.2381	0.90674	0.90685	4	0
PGS1	1.2386	0.91032	0.91048	4	0
L2HGDH	1.2428	0.92134	0.92124	4	0
AASDH	1.244	0.98452	0.98435	4	0
CA1	1.2446	0.70893	0.56502	4	1
CLC	1.2525	0.51142	0.34124	4	1
AMPD3	1.2527	0.45717	0.27893	4	1
HGLibA_14137	1.2543	0.80634	0.80567	1	0
ACADS	1.2624	0.99521	0.99511	4	0
CERS1	1.2628	0.58881	0.42887	4	1
GPX1	1.2648	0.86089	0.85663	4	1
GALNTL6	1.2688	0.79352	0.75379	4	1
HSD17B3	1.2768	0.77062	0.7088	4	1
ACO1	1.2771	0.76845	0.70388	4	1
ENPP3	1.2788	0.66904	0.52066	4	1
GLB1L	1.2817	0.83358	0.82003	4	1
ACADSB	1.2829	0.46134	0.28352	4	1
PIGN	1.2873	0.72411	0.59596	4	1
IAH1	1.293	0.99067	0.99036	4	0
NUDT21	1.2943	0.92663	0.92651	4	0
ATP13A4	1.2944	0.97213	0.97212	4	0
CANT1	1.2956	0.42758	0.24503	4	1
SMPDL3A	1.3023	0.95666	0.95667	4	0
B4GALT6	1.3115	0.98317	0.98307	4	0
SULT2A1	1.3179	0.67633	0.52884	4	1
PI4K2B	1.3197	0.99122	0.99096	4	0
AHCYL2	1.326	0.97739	0.97749	4	0
HAO1	1.3263	0.29328	0.14364	4	1
BAAT	1.3341	0.91874	0.91871	4	0
OAS3	1.3429	0.99159	0.99137	4	0
DHDH	1.3454	0.88984	0.88908	4	1
SULT1C2	1.3464	0.95125	0.95116	4	0
ST8SIA3	1.3488	0.60706	0.44956	4	1
MTHFR	1.3542	0.95414	0.95401	4	0
PPA1	1.3549	0.72048	0.58637	4	1
GSTM4	1.3599	0.76627	0.69925	4	1
ITPA	1.3603	0.71783	0.57924	4	1
NT5DC1	1.361	0.9267	0.92659	4	0
PLCXD2	1.3617	0.86686	0.86393	4	1
ADSS	1.3677	0.95925	0.95932	4	0
MTHFD1	1.3693	0.91806	0.91802	4	0
HACL1	1.3695	0.5346	0.36786	4	1
B4GALT4	1.3724	0.72377	0.59511	4	1
RRM2B	1.3741	0.61785	0.46216	4	1
ST8SIA6	1.3862	0.99767	0.9976	4	0
GCNT2	1.3887	0.97691	0.977	4	0
HS3ST5	1.4005	0.97073	0.97068	4	0
ALDOC	1.4155	0.99025	0.98995	4	0
SGMS1	1.4202	0.96479	0.96472	4	0
MGAT4A	1.4244	0.90652	0.90657	4	0
PTER	1.4292	0.98371	0.98359	4	0
GAA	1.4329	0.99499	0.99482	4	0
ACAD11	1.4466	0.93124	0.93099	4	0
PFKFB1	1.4658	0.57288	0.41119	4	1
UPB1	1.4798	0.94963	0.94945	4	0
LDHAL6A	1.48	0.72888	0.60887	4	1
DHRS11	1.4848	0.051572	0.015871	4	1
AK1	1.4878	0.99285	0.99275	4	0
MANEA	1.4881	0.70195	0.55747	4	1
ELOVL1	1.4898	0.7175	0.57822	4	1
ASNS	1.4942	0.98415	0.98405	4	0
DOLPP1	1.4967	0.49466	0.32178	4	1
EHHADH	1.4981	0.97321	0.97318	4	0
MOCS2	1.5038	0.88741	0.88669	4	1
MPST	1.5051	0.83835	0.82704	4	1
SPTLC3	1.5075	0.54572	0.38067	4	1
ENPP1	1.5092	0.97895	0.97899	4	0
EDEM1	1.5099	0.88929	0.88843	4	1
TM7SF2	1.5129	0.89626	0.89581	4	0
PON1	1.517	0.61547	0.45934	4	1
ADCY4	1.5209	0.95954	0.95963	4	0
KMO	1.5263	0.72904	0.60928	4	1
GMPR2	1.5357	0.98645	0.98617	4	0
PIGV	1.5469	0.55501	0.39136	4	1
ACSL5	1.5483	0.77208	0.7119	4	1
HDC	1.5576	0.24203	0.1123	4	1
PIGC	1.56	0.98986	0.98963	4	0
BBOX1	1.5618	0.73975	0.6369	4	1
DDC	1.5638	0.96744	0.96742	4	0
HK2	1.5697	0.93513	0.93498	4	0
ETNPPL	1.5899	0.96233	0.96228	4	0
G6PC	1.5904	0.75872	0.68288	4	1
DPM3	1.6063	0.98138	0.98127	4	0
CYBRD1	1.6104	0.85174	0.84535	4	1
MDH1	1.6335	0.59192	0.43236	4	1
LIPN	1.6337	0.97258	0.97258	4	0
HGLibA_14143	1.6348	0.96461	0.96464	1	0
SAT1	1.6348	0.98582	0.98553	4	0
NIT2	1.6412	0.77756	0.72329	4	1
CHSY1	1.6421	0.99089	0.99063	4	0
OTC	1.6432	0.74899	0.66054	4	1
NDUFA12	1.6461	0.75798	0.68158	4	1
DPYD	1.6582	0.80746	0.77882	4	1
CRYZL1	1.6586	0.7689	0.70478	4	1
FUCA2	1.6637	0.90423	0.90399	4	0
MAN1A1	1.6813	0.89688	0.89643	4	0
UGT2B28	1.6911	0.74043	0.6386	4	1
PNLIPRP3	1.7018	0.76249	0.69121	4	1
HSD17B12	1.7056	0.77611	0.7205	4	1
MTHFD1L	1.7056	0.99735	0.99728	4	0
CYP2C18	1.711	0.47923	0.30402	4	1
ENPP4	1.7127	0.75332	0.67051	4	1
ACAA1	1.7269	0.99062	0.99029	4	0
PNPLA4	1.7351	0.99748	0.99742	4	0
DAGLA	1.7398	0.9952	0.9951	4	0
ACAD8	1.746	0.034963	0.010324	4	1
BTD	1.7617	0.84191	0.83195	4	1
HPRT1	1.7639	0.98877	0.98857	4	0
SDHD	1.7684	0.53884	0.37262	4	1
PIK3CA	1.7912	0.99288	0.99279	4	0
PTGS2	1.8063	0.97159	0.97151	4	0
CYCS	1.8173	0.43225	0.25046	4	1
ALDH3A1	1.8831	0.99989	0.99983	4	0
IDH1	1.8877	0.98868	0.98845	4	0
MMADHC	1.9021	0.80844	0.78053	4	1
CA4	1.9099	0.92746	0.92738	4	0
SCCPDH	1.9192	0.77176	0.71124	4	1
TPK1	1.9827	0.80592	0.77619	4	1
HS2ST1	1.9981	0.83646	0.82432	4	1
ADH7	2.0134	0.91022	0.91039	4	0
PSPH	2.0147	0.99557	0.9955	4	0
ASPA	2.0258	0.73322	0.62051	4	1
ST6GALNAC3	2.0398	0.98201	0.98188	4	0
ALOX12	2.0585	0.94686	0.94671	4	0
MECR	2.0591	0.99602	0.99597	4	0
CERS3	2.0682	0.78573	0.73918	4	1
TDO2	2.0814	0.99193	0.99169	4	0
MTRR	2.1106	0.97976	0.97984	4	0
FUT10	2.1198	0.97019	0.97012	4	0
PDE5A	2.1614	0.99921	0.9991	4	0
HGLibA_14121	2.179	0.9826	0.98256	1	0
ACADM	2.2008	0.99778	0.99773	4	0
ACADL	2.2899	0.99358	0.99343	4	0
GLYATL1	2.3124	0.99814	0.99811	4	0
PLPPR4	2.3478	0.99998	0.99998	4	0
EXTL2	2.4696	0.76059	0.68689	4	1
CP	2.4798	0.81708	0.79523	4	1
ACOXL	2.4927	0.99963	0.99959	4	0
GLYATL2	2.5534	0.85099	0.84438	4	1
HGLibA_14128	2.9052	0.99213	0.99195	1	0
PYROXD1	2.9453	0.75148	0.66623	4	1
