# Supplementary material for: Nucleus-translocated GCLM promotes chemoresistance in colorectal cancer through a moonlighting function
Source: Nat Commun. 2025 Jan 2;16:263. doi: 10.1038/s41467-024-55568-1 (PMC11696352; doi:10.1038/s41467-024-55568-1)
Supplement: Supplementary file 3 — Supplementary Data 2 [file 41467_2024_55568_MOESM3_ESM.xlsx]

## Sheet: Supplementary Data 2-1
Supplementary Data 2-1: List of proteins bound by nuclear GCLM via LC-MS/MS analysis in 293T cells
prot_hit_num	prot_acc	prot_desc	prot_score	prot_mass	prot_matches	prot_matches_sig	prot_sequences	prot_sequences_sig	prot_cover	prot_pi	emPAI
1	P04264	Keratin, type II cytoskeletal 1 OS=Homo sapiens OX=9606 GN=KRT1 PE=1 SV=6	3002	66170	83	83	40	40	60.2	8.15	12.05
87	P46781	40S ribosomal protein S9 OS=Homo sapiens OX=9606 GN=RPS9 PE=1 SV=3	309	22635	19	19	15	15	54.1	10.66	10.99
58	P62269	40S ribosomal protein S18 OS=Homo sapiens OX=9606 GN=RPS18 PE=1 SV=3	419	17708	17	17	12	12	53.9	10.99	10.44
5	P11940	Polyadenylate-binding protein 1 OS=Homo sapiens OX=9606 GN=PABPC1 PE=1 SV=2	1592	70854	59	59	36	36	49.1	9.52	9.55
40	Q9Y224	RNA transcription, translation and transport factor protein OS=Homo sapiens OX=9606 GN=RTRAF PE=1 SV=1	599	28165	25	25	17	17	57.8	6.19	9.44
2	Q92499	ATP-dependent RNA helicase DDX1 OS=Homo sapiens OX=9606 GN=DDX1 PE=1 SV=2	2359	83349	98	98	40	40	49.5	6.81	9.12
3	P13645	Keratin, type I cytoskeletal 10 OS=Homo sapiens OX=9606 GN=KRT10 PE=1 SV=6	1885	59020	63	63	29	29	39.9	5.13	8.23
9	P02538	Keratin, type II cytoskeletal 6A OS=Homo sapiens OX=9606 GN=KRT6A PE=1 SV=3	1324	60293	49	49	32	32	46.6	8.09	7.83
16	Q04695	Keratin, type I cytoskeletal 17 OS=Homo sapiens OX=9606 GN=KRT17 PE=1 SV=2	1045	48361	41	41	27	27	46.5	4.97	7.81
89	P62280	40S ribosomal protein S11 OS=Homo sapiens OX=9606 GN=RPS11 PE=1 SV=3	292	18590	13	13	10	10	52.5	10.31	7.78
20	P48507	Glutamate--cysteine ligase regulatory subunit OS=Homo sapiens OX=9606 GN=GCLM PE=1 SV=1	980	31050	29	29	12	12	45.3	5.69	7.45
4	P35908	Keratin, type II cytoskeletal 2 epidermal OS=Homo sapiens OX=9606 GN=KRT2 PE=1 SV=2	1767	65678	56	56	33	33	48.8	8.07	7.15
10	P48668	Keratin, type II cytoskeletal 6C OS=Homo sapiens OX=9606 GN=KRT6C PE=1 SV=3	1311	60273	48	48	30	30	42.7	8.09	6.94
61	P62263	40S ribosomal protein S14 OS=Homo sapiens OX=9606 GN=RPS14 PE=1 SV=3	410	16434	14	14	8	8	39.7	10.07	6.86
155	P06702	Protein S100-A9 OS=Homo sapiens OX=9606 GN=S100A9 PE=1 SV=1	161	13291	9	9	7	7	47.4	5.71	6.81
12	P04259	Keratin, type II cytoskeletal 6B OS=Homo sapiens OX=9606 GN=KRT6B PE=1 SV=5	1267	60315	47	47	29	29	41.1	8.09	6.53
54	P23396	40S ribosomal protein S3 OS=Homo sapiens OX=9606 GN=RPS3 PE=1 SV=2	473	26842	21	21	14	14	57.2	9.68	6.31
15	P02533	Keratin, type I cytoskeletal 14 OS=Homo sapiens OX=9606 GN=KRT14 PE=1 SV=4	1079	51872	39	39	26	26	48.5	5.09	6.19
123	P61353	60S ribosomal protein L27 OS=Homo sapiens OX=9606 GN=RPL27 PE=1 SV=2	209	15788	13	13	7	7	50.7	10.56	6.02
127	P05109	Protein S100-A8 OS=Homo sapiens OX=9606 GN=S100A8 PE=1 SV=1	199	10885	8	8	5	5	40.9	6.51	5.89
56	P62701	40S ribosomal protein S4, X isoform OS=Homo sapiens OX=9606 GN=RPS4X PE=1 SV=2	451	29807	20	20	14	14	46	10.16	5.7
73	P18621	60S ribosomal protein L17 OS=Homo sapiens OX=9606 GN=RPL17 PE=1 SV=3	364	21611	15	15	8	8	32.1	10.18	5.51
153	P60866	40S ribosomal protein S20 OS=Homo sapiens OX=9606 GN=RPS20 PE=1 SV=1	162	13478	8	8	5	5	29.4	9.95	5.13
121	P05387	60S acidic ribosomal protein P2 OS=Homo sapiens OX=9606 GN=RPLP2 PE=1 SV=1	215	11658	7	7	5	5	69.6	4.42	5.11
17	P13647	Keratin, type II cytoskeletal 5 OS=Homo sapiens OX=9606 GN=KRT5 PE=1 SV=3	1019	62568	41	41	28	28	39	7.59	5
53	P61247	40S ribosomal protein S3a OS=Homo sapiens OX=9606 GN=RPS3A PE=1 SV=2	475	30154	18	18	13	13	48.9	9.75	4.91
144	P46779	60S ribosomal protein L28 OS=Homo sapiens OX=9606 GN=RPL28 PE=1 SV=3	177	15795	9	9	9	9	45.3	12.02	4.78
21	P08779	Keratin, type I cytoskeletal 16 OS=Homo sapiens OX=9606 GN=KRT16 PE=1 SV=4	944	51578	34	34	24	24	48.4	4.99	4.66
18	Q13310	Polyadenylate-binding protein 4 OS=Homo sapiens OX=9606 GN=PABPC4 PE=1 SV=1	1004	71080	40	40	30	30	36.6	9.31	4.57
44	P62424	60S ribosomal protein L7a OS=Homo sapiens OX=9606 GN=RPL7A PE=1 SV=2	540	30148	17	17	12	12	40.6	10.61	4.32
24	Q9UN86	Ras GTPase-activating protein-binding protein 2 OS=Homo sapiens OX=9606 GN=G3BP2 PE=1 SV=2	803	54145	30	30	15	15	35.7	5.41	4.22
142	P61254	60S ribosomal protein L26 OS=Homo sapiens OX=9606 GN=RPL26 PE=1 SV=1	180	17248	10	10	8	8	34.5	10.55	4.03
173	P62805	Histone H4 OS=Homo sapiens OX=9606 GN=HIST1H4A PE=1 SV=2	142	11360	6	6	5	5	50.5	11.36	3.92
14	O00571	ATP-dependent RNA helicase DDX3X OS=Homo sapiens OX=9606 GN=DDX3X PE=1 SV=3	1149	73597	43	43	28	28	44.7	6.73	3.81
22	Q13283	Ras GTPase-activating protein-binding protein 1 OS=Homo sapiens OX=9606 GN=G3BP1 PE=1 SV=1	861	52189	48	48	16	16	41	5.36	3.62
65	Q07020	60S ribosomal protein L18 OS=Homo sapiens OX=9606 GN=RPL18 PE=1 SV=2	400	21735	12	12	7	7	38.8	11.73	3.2
115	P62277	40S ribosomal protein S13 OS=Homo sapiens OX=9606 GN=RPS13 PE=1 SV=2	231	17212	8	8	7	7	38.4	10.53	3.2
99	P62750	60S ribosomal protein L23a OS=Homo sapiens OX=9606 GN=RPL23A PE=1 SV=1	266	17684	11	11	7	7	41	10.44	3.06
11	P35637	RNA-binding protein FUS OS=Homo sapiens OX=9606 GN=FUS PE=1 SV=1	1282	53622	41	41	11	11	19.8	9.4	2.94
130	P62910	60S ribosomal protein L32 OS=Homo sapiens OX=9606 GN=RPL32 PE=1 SV=2	193	15964	7	7	6	6	41.5	11.32	2.84
8	P35527	Keratin, type I cytoskeletal 9 OS=Homo sapiens OX=9606 GN=KRT9 PE=1 SV=3	1334	62255	42	42	19	19	39.3	5.14	2.81
67	P36578	60S ribosomal protein L4 OS=Homo sapiens OX=9606 GN=RPL4 PE=1 SV=5	399	47953	20	20	16	16	36.3	11.07	2.78
29	P67809	Nuclease-sensitive element-binding protein 1 OS=Homo sapiens OX=9606 GN=YBX1 PE=1 SV=3	705	35903	19	19	11	11	46.3	9.87	2.77
23	Q9NZI8	Insulin-like growth factor 2 mRNA-binding protein 1 OS=Homo sapiens OX=9606 GN=IGF2BP1 PE=1 SV=2	805	63783	28	28	22	22	41.4	9.26	2.69
151	P62249	40S ribosomal protein S16 OS=Homo sapiens OX=9606 GN=RPS16 PE=1 SV=2	165	16549	8	8	6	6	37.7	10.21	2.68
68	P62241	40S ribosomal protein S8 OS=Homo sapiens OX=9606 GN=RPS8 PE=1 SV=2	394	24475	12	12	10	10	44.7	10.32	2.61
78	P10412	Histone H1.4 OS=Homo sapiens OX=9606 GN=HIST1H1E PE=1 SV=2	345	21852	10	10	7	7	17.4	11.03	2.61
158	P62906	60S ribosomal protein L10a OS=Homo sapiens OX=9606 GN=RPL10A PE=1 SV=2	158	24987	10	10	8	8	31.3	9.94	2.51
103	P27635	60S ribosomal protein L10 OS=Homo sapiens OX=9606 GN=RPL10 PE=1 SV=4	260	25044	11	11	7	7	28	10.11	2.49
43	P09651	Heterogeneous nuclear ribonucleoprotein A1 OS=Homo sapiens OX=9606 GN=HNRNPA1 PE=1 SV=5	580	38837	18	18	10	10	30.4	9.17	2.41
6	Q8WWM7	Ataxin-2-like protein OS=Homo sapiens OX=9606 GN=ATXN2L PE=1 SV=2	1516	113589	57	57	32	32	34.8	8.7	2.39
66	P60709	Actin, cytoplasmic 1 OS=Homo sapiens OX=9606 GN=ACTB PE=1 SV=1	400	42052	18	18	12	12	33.9	5.29	2.35
93	P38159	RNA-binding motif protein, X chromosome OS=Homo sapiens OX=9606 GN=RBMX PE=1 SV=3	286	42306	16	16	14	14	35.5	10.06	2.33
13	Q7Z417	Nuclear fragile X mental retardation-interacting protein 2 OS=Homo sapiens OX=9606 GN=NUFIP2 PE=1 SV=1	1263	76132	32	32	23	23	39.9	8.7	2.26
71	Q12905	Interleukin enhancer-binding factor 2 OS=Homo sapiens OX=9606 GN=ILF2 PE=1 SV=2	370	43263	17	17	12	12	31.3	5.19	2.24
80	P26373	60S ribosomal protein L13 OS=Homo sapiens OX=9606 GN=RPL13 PE=1 SV=4	334	24304	11	11	7	7	31.8	11.65	2.19
38	P17844	Probable ATP-dependent RNA helicase DDX5 OS=Homo sapiens OX=9606 GN=DDX5 PE=1 SV=1	620	69618	27	27	22	22	33.4	9.06	2.17
171	P62266	40S ribosomal protein S23 OS=Homo sapiens OX=9606 GN=RPS23 PE=1 SV=3	144	15969	6	6	5	5	29.4	10.5	2.17
98	P05141	ADP/ATP translocase 2 OS=Homo sapiens OX=9606 GN=SLC25A5 PE=1 SV=7	267	33059	12	12	11	11	37.6	9.71	2.15
25	P23246	Splicing factor, proline- and glutamine-rich OS=Homo sapiens OX=9606 GN=SFPQ PE=1 SV=2	755	76216	30	30	21	21	31	9.45	2.12
36	P61978	Heterogeneous nuclear ribonucleoprotein K OS=Homo sapiens OX=9606 GN=HNRNPK PE=1 SV=1	656	51230	27	27	16	16	37.8	5.39	2.07
28	P52272	Heterogeneous nuclear ribonucleoprotein M OS=Homo sapiens OX=9606 GN=HNRNPM PE=1 SV=3	718	77749	28	28	22	22	30.3	8.84	2.05
107	P62851	40S ribosomal protein S25 OS=Homo sapiens OX=9606 GN=RPS25 PE=1 SV=1	252	13791	8	8	4	4	24	10.12	2.03
50	Q5XKE5	Keratin, type II cytoskeletal 79 OS=Homo sapiens OX=9606 GN=KRT79 PE=1 SV=2	477	58085	22	22	19	19	31.6	6.75	2.01
109	P15880	40S ribosomal protein S2 OS=Homo sapiens OX=9606 GN=RPS2 PE=1 SV=2	249	31590	15	15	10	10	30.7	10.25	2
174	Q5QNW6	Histone H2B type 2-F OS=Homo sapiens OX=9606 GN=HIST2H2BF PE=1 SV=3	142	13912	5	5	4	4	31.7	10.31	2
138	P42766	60S ribosomal protein L35 OS=Homo sapiens OX=9606 GN=RPL35 PE=1 SV=2	183	14543	7	7	4	4	29.3	11.04	1.86
64	P39023	60S ribosomal protein L3 OS=Homo sapiens OX=9606 GN=RPL3 PE=1 SV=2	403	46365	17	17	12	12	21.1	10.19	1.8
42	P22626	Heterogeneous nuclear ribonucleoproteins A2/B1 OS=Homo sapiens OX=9606 GN=HNRNPA2B1 PE=1 SV=2	581	37464	15	15	8	8	28.6	8.97	1.76
106	P62917	60S ribosomal protein L8 OS=Homo sapiens OX=9606 GN=RPL8 PE=1 SV=2	254	28235	10	10	8	8	23	11.03	1.73
152	P46778	60S ribosomal protein L21 OS=Homo sapiens OX=9606 GN=RPL21 PE=1 SV=2	164	18610	6	6	5	5	26.3	10.49	1.71
100	P62847	40S ribosomal protein S24 OS=Homo sapiens OX=9606 GN=RPS24 PE=1 SV=1	265	15413	7	7	3	3	20.3	10.79	1.7
86	Q14103	Heterogeneous nuclear ribonucleoprotein D0 OS=Homo sapiens OX=9606 GN=HNRNPD PE=1 SV=1	310	38581	13	13	8	8	25.6	7.62	1.68
202	P08708	40S ribosomal protein S17 OS=Homo sapiens OX=9606 GN=RPS17 PE=1 SV=2	118	15597	5	5	5	5	23.7	9.85	1.67
213	Q06830	Peroxiredoxin-1 OS=Homo sapiens OX=9606 GN=PRDX1 PE=1 SV=1	111	22324	7	7	7	7	34.7	8.27	1.66
84	P62736	Actin, aortic smooth muscle OS=Homo sapiens OX=9606 GN=ACTA2 PE=1 SV=1	311	42381	14	14	10	10	27.1	5.23	1.65
26	Q96PK6	RNA-binding protein 14 OS=Homo sapiens OX=9606 GN=RBM14 PE=1 SV=2	751	69620	24	24	18	18	28.8	9.68	1.63
160	P12236	ADP/ATP translocase 3 OS=Homo sapiens OX=9606 GN=SLC25A6 PE=1 SV=4	155	33073	10	10	9	9	29.2	9.76	1.6
30	Q92841	Probable ATP-dependent RNA helicase DDX17 OS=Homo sapiens OX=9606 GN=DDX17 PE=1 SV=2	703	80906	29	29	22	22	39.9	8.53	1.59
72	P38919	Eukaryotic initiation factor 4A-III OS=Homo sapiens OX=9606 GN=EIF4A3 PE=1 SV=4	369	47126	14	14	11	11	26	6.3	1.58
31	P02768	Serum albumin OS=Homo sapiens OX=9606 GN=ALB PE=1 SV=2	688	71317	23	23	18	18	30.7	5.92	1.57
7	Q01844	RNA-binding protein EWS OS=Homo sapiens OX=9606 GN=EWSR1 PE=1 SV=1	1364	68721	36	36	10	10	17.2	9.37	1.54
62	Q07666	KH domain-containing, RNA-binding, signal transduction-associated protein 1 OS=Homo sapiens OX=9606 GN=KHDRBS1 PE=1 SV=1	407	48311	17	17	9	9	16.3	8.73	1.52
49	A0A075B6S2	Immunoglobulin kappa variable 2D-29 OS=Homo sapiens OX=9606 GN=IGKV2D-29 PE=3 SV=1	495	13249	12	12	3	3	16.7	6.54	1.51
32	P51114	Fragile X mental retardation syndrome-related protein 1 OS=Homo sapiens OX=9606 GN=FXR1 PE=1 SV=3	674	70020	20	20	16	16	26.4	5.84	1.5
37	Q00839	Heterogeneous nuclear ribonucleoprotein U OS=Homo sapiens OX=9606 GN=HNRNPU PE=1 SV=6	653	91269	28	28	20	20	23.5	5.76	1.5
198	P61626	Lysozyme C OS=Homo sapiens OX=9606 GN=LYZ PE=1 SV=1	122	16982	5	5	5	5	27	9.38	1.48
19	Q14444	Caprin-1 OS=Homo sapiens OX=9606 GN=CAPRIN1 PE=1 SV=2	992	78489	32	32	17	17	32.7	5.14	1.46
45	P19338	Nucleolin OS=Homo sapiens OX=9606 GN=NCL PE=1 SV=3	537	76625	24	24	18	18	22.3	4.6	1.41
74	P51991	Heterogeneous nuclear ribonucleoprotein A3 OS=Homo sapiens OX=9606 GN=HNRNPA3 PE=1 SV=2	359	39799	12	12	8	8	20.9	9.1	1.4
211	P83731	60S ribosomal protein L24 OS=Homo sapiens OX=9606 GN=RPL24 PE=1 SV=1	112	17882	5	5	4	4	23.6	11.26	1.38
59	Q9Y3I0	tRNA-splicing ligase RtcB homolog OS=Homo sapiens OX=9606 GN=RTCB PE=1 SV=1	415	55688	15	15	12	12	24.6	6.77	1.37
39	P11142	Heat shock cognate 71 kDa protein OS=Homo sapiens OX=9606 GN=HSPA8 PE=1 SV=1	607	71082	20	20	17	17	28.6	5.37	1.36
90	P18124	60S ribosomal protein L7 OS=Homo sapiens OX=9606 GN=RPL7 PE=1 SV=1	291	29264	10	10	7	7	33.5	10.66	1.36
96	P30050	60S ribosomal protein L12 OS=Homo sapiens OX=9606 GN=RPL12 PE=1 SV=1	272	17979	7	7	5	5	38.8	9.48	1.36
179	P62899	60S ribosomal protein L31 OS=Homo sapiens OX=9606 GN=RPL31 PE=1 SV=1	138	14454	5	5	4	4	32	10.54	1.33
34	Q12906	Interleukin enhancer-binding factor 3 OS=Homo sapiens OX=9606 GN=ILF3 PE=1 SV=3	667	95678	29	29	20	20	23.6	8.86	1.32
143	P50914	60S ribosomal protein L14 OS=Homo sapiens OX=9606 GN=RPL14 PE=1 SV=4	178	23531	7	7	6	6	27.9	10.94	1.22
157	P81605	Dermcidin OS=Homo sapiens OX=9606 GN=DCD PE=1 SV=2	160	11391	3	3	2	2	22.7	6.08	1.2
159	P61313	60S ribosomal protein L15 OS=Homo sapiens OX=9606 GN=RPL15 PE=1 SV=2	156	24245	6	6	6	6	28.4	11.62	1.17
33	Q92900	Regulator of nonsense transcripts 1 OS=Homo sapiens OX=9606 GN=UPF1 PE=1 SV=2	673	125578	30	30	25	25	25.2	6.18	1.16
76	Q06787	Synaptic functional regulator FMR1 OS=Homo sapiens OX=9606 GN=FMR1 PE=1 SV=1	352	71473	17	17	12	12	20.6	6.99	1.15
85	P62753	40S ribosomal protein S6 OS=Homo sapiens OX=9606 GN=RPS6 PE=1 SV=1	310	28834	9	9	6	6	19.7	10.85	1.15
197	P62913	60S ribosomal protein L11 OS=Homo sapiens OX=9606 GN=RPL11 PE=1 SV=2	122	20468	6	6	5	5	25.3	9.64	1.14
114	P07910	Heterogeneous nuclear ribonucleoproteins C1/C2 OS=Homo sapiens OX=9606 GN=HNRNPC PE=1 SV=4	235	33707	10	10	7	7	17.6	4.95	1.12
147	Q02543	60S ribosomal protein L18a OS=Homo sapiens OX=9606 GN=RPL18A PE=1 SV=2	169	21034	6	6	5	5	25.6	10.73	1.1
164	P46776	60S ribosomal protein L27a OS=Homo sapiens OX=9606 GN=RPL27A PE=1 SV=2	151	16665	4	4	4	4	31.1	11	1.1
305	P83881	60S ribosomal protein L36a OS=Homo sapiens OX=9606 GN=RPL36A PE=1 SV=2	62	12718	3	3	3	3	29.2	10.59	1.04
94	Q3MHD2	Protein LSM12 homolog OS=Homo sapiens OX=9606 GN=LSM12 PE=1 SV=2	285	21972	7	7	4	4	19.5	7.63	1.03
41	P51116	Fragile X mental retardation syndrome-related protein 2 OS=Homo sapiens OX=9606 GN=FXR2 PE=1 SV=2	592	74520	16	16	12	12	23.8	5.95	0.99
178	Q02878	60S ribosomal protein L6 OS=Homo sapiens OX=9606 GN=RPL6 PE=1 SV=3	139	32765	7	7	7	7	20.8	10.59	0.97
225	P46782	40S ribosomal protein S5 OS=Homo sapiens OX=9606 GN=RPS5 PE=1 SV=4	103	23033	5	5	5	5	23.5	9.73	0.97
145	P24666	Low molecular weight phosphotyrosine protein phosphatase OS=Homo sapiens OX=9606 GN=ACP1 PE=1 SV=3	175	18487	5	5	4	4	32.3	6.3	0.95
140	P46783	40S ribosomal protein S10 OS=Homo sapiens OX=9606 GN=RPS10 PE=1 SV=1	182	18886	4	4	3	3	14.5	10.15	0.93
81	O00425	Insulin-like growth factor 2 mRNA-binding protein 3 OS=Homo sapiens OX=9606 GN=IGF2BP3 PE=1 SV=2	333	64008	13	13	12	12	25.7	8.99	0.92
383	P0C0S8	Histone H2A type 1 OS=Homo sapiens OX=9606 GN=HIST1H2AG PE=1 SV=2	45	14083	3	3	3	3	20.8	10.9	0.91
60	P0DMV8	Heat shock 70 kDa protein 1A OS=Homo sapiens OX=9606 GN=HSPA1A PE=1 SV=1	410	70294	15	15	12	12	21.4	5.48	0.9
116	P16989	Y-box-binding protein 3 OS=Homo sapiens OX=9606 GN=YBX3 PE=1 SV=4	231	40066	8	8	6	6	25.5	9.77	0.89
88	Q5VTE0	Putative elongation factor 1-alpha-like 3 OS=Homo sapiens OX=9606 GN=EEF1A1P5 PE=5 SV=1	296	50495	12	12	8	8	16.5	9.15	0.88
35	Q9Y2W1	Thyroid hormone receptor-associated protein 3 OS=Homo sapiens OX=9606 GN=THRAP3 PE=1 SV=2	662	108658	23	23	17	17	17.2	10.16	0.86
47	Q7L2E3	ATP-dependent RNA helicase DHX30 OS=Homo sapiens OX=9606 GN=DHX30 PE=1 SV=1	518	134938	26	26	24	24	22.9	8.99	0.86
52	Q92804	TATA-binding protein-associated factor 2N OS=Homo sapiens OX=9606 GN=TAF15 PE=1 SV=1	475	62021	15	15	8	8	20.3	8.04	0.86
27	Q08211	ATP-dependent RNA helicase A OS=Homo sapiens OX=9606 GN=DHX9 PE=1 SV=4	751	142181	29	29	21	21	18.4	6.41	0.85
83	Q92945	Far upstream element-binding protein 2 OS=Homo sapiens OX=9606 GN=KHSRP PE=1 SV=4	324	73355	15	15	13	13	24.6	6.85	0.85
110	Q15717	ELAV-like protein 1 OS=Homo sapiens OX=9606 GN=ELAVL1 PE=1 SV=2	249	36240	7	7	7	7	25.5	9.23	0.85
208	P35268	60S ribosomal protein L22 OS=Homo sapiens OX=9606 GN=RPL22 PE=1 SV=2	114	14835	3	3	3	3	19.5	9.21	0.85
97	P31942	Heterogeneous nuclear ribonucleoprotein H3 OS=Homo sapiens OX=9606 GN=HNRNPH3 PE=1 SV=2	271	36960	7	7	6	6	24	6.37	0.82
324	Q71DI3	Histone H3.2 OS=Homo sapiens OX=9606 GN=HIST2H3A PE=1 SV=3	57	15436	5	5	3	3	14.7	11.27	0.82
396	P22528	Cornifin-B OS=Homo sapiens OX=9606 GN=SPRR1B PE=1 SV=2	42	10337	2	2	2	2	28.1	8.85	0.78
209	Q16527	Cysteine and glycine-rich protein 2 OS=Homo sapiens OX=9606 GN=CSRP2 PE=1 SV=3	113	21852	4	4	4	4	27.5	8.95	0.77
69	O60506	Heterogeneous nuclear ribonucleoprotein Q OS=Homo sapiens OX=9606 GN=SYNCRIP PE=1 SV=2	388	69788	12	12	11	11	17.7	8.68	0.74
175	P05388	60S acidic ribosomal protein P0 OS=Homo sapiens OX=9606 GN=RPLP0 PE=1 SV=1	141	34423	6	6	6	6	21.5	5.71	0.74
77	O43390	Heterogeneous nuclear ribonucleoprotein R OS=Homo sapiens OX=9606 GN=HNRNPR PE=1 SV=1	351	71184	12	12	10	10	16.1	8.23	0.72
136	P63244	Receptor of activated protein C kinase 1 OS=Homo sapiens OX=9606 GN=RACK1 PE=1 SV=3	186	35511	6	6	6	6	22.1	7.6	0.71
111	P84098	60S ribosomal protein L19 OS=Homo sapiens OX=9606 GN=RPL19 PE=1 SV=1	244	23565	5	5	4	4	17.3	11.48	0.7
185	P40429	60S ribosomal protein L13a OS=Homo sapiens OX=9606 GN=RPL13A PE=1 SV=2	134	23619	5	5	4	4	18.2	10.94	0.7
57	Q9NYF8	Bcl-2-associated transcription factor 1 OS=Homo sapiens OX=9606 GN=BCLAF1 PE=1 SV=2	423	106173	18	18	16	16	18.7	9.99	0.67
70	Q14694	Ubiquitin carboxyl-terminal hydrolase 10 OS=Homo sapiens OX=9606 GN=USP10 PE=1 SV=2	371	87707	15	15	11	11	16.8	5.19	0.67
75	Q9NR30	Nucleolar RNA helicase 2 OS=Homo sapiens OX=9606 GN=DDX21 PE=1 SV=5	358	87804	14	14	13	13	17.5	9.32	0.67
48	Q9HCE1	Helicase MOV-10 OS=Homo sapiens OX=9606 GN=MOV10 PE=1 SV=2	504	114512	18	18	17	17	20.7	9	0.66
165	Q13151	Heterogeneous nuclear ribonucleoprotein A0 OS=Homo sapiens OX=9606 GN=HNRNPA0 PE=1 SV=1	150	30993	6	6	5	5	17.7	9.34	0.66
224	P62979	Ubiquitin-40S ribosomal protein S27a OS=Homo sapiens OX=9606 GN=RPS27A PE=1 SV=2	104	18296	3	3	3	3	21.8	9.68	0.66
320	P01834	Immunoglobulin kappa constant OS=Homo sapiens OX=9606 GN=IGKC PE=1 SV=2	58	11929	2	2	2	2	32.7	6.11	0.66
196	P23528	Cofilin-1 OS=Homo sapiens OX=9606 GN=CFL1 PE=1 SV=3	123	18719	3	3	3	3	21.7	8.22	0.64
220	P06730	Eukaryotic translation initiation factor 4E OS=Homo sapiens OX=9606 GN=EIF4E PE=1 SV=2	107	25310	4	4	4	4	20.3	5.79	0.64
63	P11021	Endoplasmic reticulum chaperone BiP OS=Homo sapiens OX=9606 GN=HSPA5 PE=1 SV=2	403	72402	12	12	11	11	19	5.07	0.63
125	P52597	Heterogeneous nuclear ribonucleoprotein F OS=Homo sapiens OX=9606 GN=HNRNPF PE=1 SV=3	206	45985	7	7	5	5	14.7	5.38	0.63
216	P06748	Nucleophosmin OS=Homo sapiens OX=9606 GN=NPM1 PE=1 SV=2	109	32726	5	5	5	5	15.3	4.64	0.62
120	P05787	Keratin, type II cytoskeletal 8 OS=Homo sapiens OX=9606 GN=KRT8 PE=1 SV=7	220	53671	10	10	6	6	10.1	5.52	0.61
102	Q9BUJ2	Heterogeneous nuclear ribonucleoprotein U-like protein 1 OS=Homo sapiens OX=9606 GN=HNRNPUL1 PE=1 SV=2	262	96250	14	14	12	12	18.1	6.49	0.6
149	Q14247	Src substrate cortactin OS=Homo sapiens OX=9606 GN=CTTN PE=1 SV=2	167	61720	10	10	9	9	19.1	5.24	0.6
51	A0A075B6P5	Immunoglobulin kappa variable 2-28 OS=Homo sapiens OX=9606 GN=IGKV2-28 PE=3 SV=1	475	13062	9	9	2	2	16.7	5.61	0.59
302	Q9Y5S9	RNA-binding protein 8A OS=Homo sapiens OX=9606 GN=RBM8A PE=1 SV=1	66	19934	3	3	3	3	17.2	5.5	0.59
380	P49207	60S ribosomal protein L34 OS=Homo sapiens OX=9606 GN=RPL34 PE=1 SV=3	45	13513	2	2	2	2	15.4	11.48	0.57
55	Q01804	OTU domain-containing protein 4 OS=Homo sapiens OX=9606 GN=OTUD4 PE=1 SV=4	464	124823	18	18	16	16	17.3	6.25	0.55
126	P04406	Glyceraldehyde-3-phosphate dehydrogenase OS=Homo sapiens OX=9606 GN=GAPDH PE=1 SV=3	204	36201	6	6	5	5	20	8.57	0.55
549	P62861	40S ribosomal protein S30 OS=Homo sapiens OX=9606 GN=FAU PE=1 SV=1	23	6644	1	1	1	1	16.9	12.15	0.54
156	Q15365	Poly(rC)-binding protein 1 OS=Homo sapiens OX=9606 GN=PCBP1 PE=1 SV=2	160	37987	5	5	5	5	20.8	6.66	0.52
128	Q15366	Poly(rC)-binding protein 2 OS=Homo sapiens OX=9606 GN=PCBP2 PE=1 SV=1	197	38955	5	5	5	5	18.9	6.33	0.5
187	P07355	Annexin A2 OS=Homo sapiens OX=9606 GN=ANXA2 PE=1 SV=2	133	38808	5	5	5	5	16.2	7.57	0.5
269	P47929	Galectin-7 OS=Homo sapiens OX=9606 GN=LGALS7 PE=1 SV=2	81	15123	2	2	2	2	16.9	7.03	0.5
118	P31943	Heterogeneous nuclear ribonucleoprotein H OS=Homo sapiens OX=9606 GN=HNRNPH1 PE=1 SV=4	229	49484	6	6	4	4	12.9	5.89	0.47
176	P36542	ATP synthase subunit gamma, mitochondrial OS=Homo sapiens OX=9606 GN=ATP5F1C PE=1 SV=1	140	33032	4	4	4	4	15.1	9.23	0.47
317	P68871	Hemoglobin subunit beta OS=Homo sapiens OX=9606 GN=HBB PE=1 SV=2	59	16102	2	2	2	2	15.6	6.75	0.47
463	P39019	40S ribosomal protein S19 OS=Homo sapiens OX=9606 GN=RPS19 PE=1 SV=2	32	16051	2	2	2	2	15.2	10.31	0.47
137	O15234	Protein CASC3 OS=Homo sapiens OX=9606 GN=CASC3 PE=1 SV=2	185	76346	9	9	9	9	13.9	6.05	0.46
237	P14678	Small nuclear ribonucleoprotein-associated proteins B and B~ OS=Homo sapiens OX=9606 GN=SNRPB PE=1 SV=2	96	24765	4	4	3	3	12.5	11.2	0.46
357	P22061	Protein-L-isoaspartate(D-aspartate) O-methyltransferase OS=Homo sapiens OX=9606 GN=PCMT1 PE=1 SV=4	50	24792	3	3	2	2	8.8	6.7	0.46
194	P22087	rRNA 2~-O-methyltransferase fibrillarin OS=Homo sapiens OX=9606 GN=FBL PE=1 SV=2	125	33877	4	4	3	3	14.3	10.18	0.45
254	P62841	40S ribosomal protein S15 OS=Homo sapiens OX=9606 GN=RPS15 PE=1 SV=2	86	17029	3	3	2	2	9	10.39	0.44
315	Q00577	Transcriptional activator protein Pur-alpha OS=Homo sapiens OX=9606 GN=PURA PE=1 SV=2	59	35003	4	4	4	4	9.6	6.07	0.44
79	Q7Z794	Keratin, type II cytoskeletal 1b OS=Homo sapiens OX=9606 GN=KRT77 PE=2 SV=3	344	62149	12	12	5	5	7.1	5.73	0.43
95	P13010	X-ray repair cross-complementing protein 5 OS=Homo sapiens OX=9606 GN=XRCC5 PE=1 SV=3	273	83222	9	9	8	8	11.1	5.55	0.42
105	O43143	Pre-mRNA-splicing factor ATP-dependent RNA helicase DHX15 OS=Homo sapiens OX=9606 GN=DHX15 PE=1 SV=2	257	91673	10	10	8	8	11.3	7.12	0.42
191	Q15233	Non-POU domain-containing octamer-binding protein OS=Homo sapiens OX=9606 GN=NONO PE=1 SV=4	127	54311	6	6	6	6	14	9.01	0.42
246	P47914	60S ribosomal protein L29 OS=Homo sapiens OX=9606 GN=RPL29 PE=1 SV=2	91	17798	2	2	2	2	14.5	11.66	0.42
192	P14866	Heterogeneous nuclear ribonucleoprotein L OS=Homo sapiens OX=9606 GN=HNRNPL PE=1 SV=2	127	64720	7	7	7	7	15.3	8.46	0.41
193	P60842	Eukaryotic initiation factor 4A-I OS=Homo sapiens OX=9606 GN=EIF4A1 PE=1 SV=1	126	46353	5	5	4	4	12.1	5.32	0.41
205	O14979	Heterogeneous nuclear ribonucleoprotein D-like OS=Homo sapiens OX=9606 GN=HNRNPDL PE=1 SV=3	117	46580	6	6	5	5	12.6	9.59	0.41
169	Q52LJ0	Protein FAM98B OS=Homo sapiens OX=9606 GN=FAM98B PE=1 SV=1	144	37566	4	4	3	3	11.2	5.96	0.4
226	P27348	14-3-3 protein theta OS=Homo sapiens OX=9606 GN=YWHAQ PE=1 SV=1	102	28032	3	3	3	3	13.5	4.68	0.4
189	O15226	NF-kappa-B-repressing factor OS=Homo sapiens OX=9606 GN=NKRF PE=1 SV=2	132	78308	8	8	8	8	13.3	8.94	0.39
234	P0DN76	Splicing factor U2AF 35 kDa subunit-like protein OS=Homo sapiens OX=9606 GN=U2AF1L5 PE=1 SV=1	99	28368	3	3	3	3	12.5	9.09	0.39
113	P12956	X-ray repair cross-complementing protein 6 OS=Homo sapiens OX=9606 GN=XRCC6 PE=1 SV=2	239	70084	7	7	6	6	13.5	6.23	0.38
141	P57721	Poly(rC)-binding protein 3 OS=Homo sapiens OX=9606 GN=PCBP3 PE=2 SV=2	180	39725	4	4	4	4	15.4	8.22	0.38
272	Q9BU76	Multiple myeloma tumor-associated protein 2 OS=Homo sapiens OX=9606 GN=MMTAG2 PE=1 SV=1	80	29679	3	3	3	3	14.1	10.03	0.38
101	Q04637	Eukaryotic translation initiation factor 4 gamma 1 OS=Homo sapiens OX=9606 GN=EIF4G1 PE=1 SV=4	263	176124	17	17	15	15	10.4	5.25	0.37
119	P14923	Junction plakoglobin OS=Homo sapiens OX=9606 GN=JUP PE=1 SV=3	227	82434	8	8	8	8	13.2	5.75	0.37
200	P60174	Triosephosphate isomerase OS=Homo sapiens OX=9606 GN=TPI1 PE=1 SV=3	120	31057	3	3	3	3	14	5.65	0.36
547	Q71UM5	40S ribosomal protein S27-like OS=Homo sapiens OX=9606 GN=RPS27L PE=1 SV=3	23	9813	1	1	1	1	9.5	9.57	0.36
264	P18085	ADP-ribosylation factor 4 OS=Homo sapiens OX=9606 GN=ARF4 PE=1 SV=3	82	20612	2	2	2	2	10	6.59	0.35
163	Q96GA3	Protein LTV1 homolog OS=Homo sapiens OX=9606 GN=LTV1 PE=1 SV=1	152	55049	5	5	5	5	9.9	4.8	0.34
242	Q96HS1	Serine/threonine-protein phosphatase PGAM5, mitochondrial OS=Homo sapiens OX=9606 GN=PGAM5 PE=1 SV=2	93	32213	3	3	3	3	9.3	8.88	0.34
251	Q13595	Transformer-2 protein homolog alpha OS=Homo sapiens OX=9606 GN=TRA2A PE=1 SV=1	87	32726	3	3	3	3	11.7	11.27	0.34
333	Q9Y3C1	Nucleolar protein 16 OS=Homo sapiens OX=9606 GN=NOP16 PE=1 SV=2	55	21232	2	2	2	2	11.8	9.94	0.34
518	P06703	Protein S100-A6 OS=Homo sapiens OX=9606 GN=S100A6 PE=1 SV=1	26	10230	1	1	1	1	8.9	5.33	0.34
112	Q8NCA5	Protein FAM98A OS=Homo sapiens OX=9606 GN=FAM98A PE=1 SV=1	240	55823	6	6	5	5	11.8	9.15	0.33
132	O75534	Cold shock domain-containing protein E1 OS=Homo sapiens OX=9606 GN=CSDE1 PE=1 SV=2	193	89684	8	8	8	8	9.3	5.88	0.33
154	P08865	40S ribosomal protein SA OS=Homo sapiens OX=9606 GN=RPSA PE=1 SV=4	162	32947	3	3	3	3	12.9	4.79	0.33
250	Q5T749	Keratinocyte proline-rich protein OS=Homo sapiens OX=9606 GN=KPRP PE=1 SV=1	88	67172	7	7	6	6	13.5	8.72	0.33
292	P32969	60S ribosomal protein L9 OS=Homo sapiens OX=9606 GN=RPL9 PE=1 SV=1	70	21964	2	2	2	2	12.5	9.96	0.33
368	P32119	Peroxiredoxin-2 OS=Homo sapiens OX=9606 GN=PRDX2 PE=1 SV=5	49	22049	2	2	2	2	9.6	5.66	0.33
412	P62081	40S ribosomal protein S7 OS=Homo sapiens OX=9606 GN=RPS7 PE=1 SV=1	39	22113	2	2	2	2	8.8	10.09	0.33
180	Q9BY77	Polymerase delta-interacting protein 3 OS=Homo sapiens OX=9606 GN=POLDIP3 PE=1 SV=2	138	46289	4	4	4	4	13.1	10	0.32
300	Q92522	Histone H1x OS=Homo sapiens OX=9606 GN=H1FX PE=1 SV=1	67	22474	2	2	2	2	12.2	10.76	0.32
316	P46777	60S ribosomal protein L5 OS=Homo sapiens OX=9606 GN=RPL5 PE=1 SV=3	59	34569	3	3	3	3	10.1	9.73	0.32
129	P43243	Matrin-3 OS=Homo sapiens OX=9606 GN=MATR3 PE=1 SV=2	195	95078	8	8	8	8	12	5.87	0.31
311	P48047	ATP synthase subunit O, mitochondrial OS=Homo sapiens OX=9606 GN=ATP5PO PE=1 SV=1	61	23377	2	2	2	2	9.4	9.97	0.31
318	P01040	Cystatin-A OS=Homo sapiens OX=9606 GN=CSTA PE=1 SV=1	58	11000	1	1	1	1	18.4	5.38	0.31
46	P15924	Desmoplakin OS=Homo sapiens OX=9606 GN=DSP PE=1 SV=3	532	334021	27	27	27	27	9.3	6.44	0.3
108	Q6PKG0	La-related protein 1 OS=Homo sapiens OX=9606 GN=LARP1 PE=1 SV=2	251	123833	10	10	9	9	8.9	8.91	0.3
227	Q99729	Heterogeneous nuclear ribonucleoprotein A/B OS=Homo sapiens OX=9606 GN=HNRNPAB PE=1 SV=2	101	36316	3	3	3	3	10.8	8.22	0.3
199	Q9BVP2	Guanine nucleotide-binding protein-like 3 OS=Homo sapiens OX=9606 GN=GNL3 PE=1 SV=2	121	62468	5	5	5	5	10.6	9.23	0.29
201	P68371	Tubulin beta-4B chain OS=Homo sapiens OX=9606 GN=TUBB4B PE=1 SV=1	119	50255	4	4	4	4	10.8	4.79	0.29
204	O95429	BAG family molecular chaperone regulator 4 OS=Homo sapiens OX=9606 GN=BAG4 PE=1 SV=1	117	49792	4	4	4	4	10.9	5.02	0.29
215	P07437	Tubulin beta chain OS=Homo sapiens OX=9606 GN=TUBB PE=1 SV=2	109	50095	4	4	4	4	10.8	4.78	0.29
261	P49411	Elongation factor Tu, mitochondrial OS=Homo sapiens OX=9606 GN=TUFM PE=1 SV=2	83	49852	4	4	4	4	10.8	7.26	0.29
267	Q9HCY8	Protein S100-A14 OS=Homo sapiens OX=9606 GN=S100A14 PE=1 SV=1	81	11826	1	1	1	1	14.4	5.16	0.29
274	O43684	Mitotic checkpoint protein BUB3 OS=Homo sapiens OX=9606 GN=BUB3 PE=1 SV=1	79	37587	3	3	3	3	9.8	6.36	0.29
321	P62826	GTP-binding nuclear protein Ran OS=Homo sapiens OX=9606 GN=RAN PE=1 SV=3	58	24579	2	2	2	2	9.7	7.01	0.29
168	Q9UNF1	Melanoma-associated antigen D2 OS=Homo sapiens OX=9606 GN=MAGED2 PE=1 SV=2	144	65085	5	5	5	5	17.2	9.35	0.28
275	P04083	Annexin A1 OS=Homo sapiens OX=9606 GN=ANXA1 PE=1 SV=2	79	38918	3	3	3	3	11.8	6.57	0.28
325	P08579	U2 small nuclear ribonucleoprotein B~~ OS=Homo sapiens OX=9606 GN=SNRPB2 PE=1 SV=1	57	25470	2	2	2	2	8.4	9.72	0.28
344	Q9NSI2	Protein FAM207A OS=Homo sapiens OX=9606 GN=FAM207A PE=1 SV=2	53	25441	2	2	2	2	11.7	11.07	0.28
172	Q9Y3Y2	Chromatin target of PRMT1 protein OS=Homo sapiens OX=9606 GN=CHTOP PE=1 SV=2	143	26380	2	2	2	2	10.5	12.24	0.27
257	O43809	Cleavage and polyadenylation specificity factor subunit 5 OS=Homo sapiens OX=9606 GN=NUDT21 PE=1 SV=1	84	26268	2	2	2	2	11.5	8.85	0.27
520	P01706	Immunoglobulin lambda variable 2-11 OS=Homo sapiens OX=9606 GN=IGLV2-11 PE=1 SV=2	25	12807	1	1	1	1	6.7	6.69	0.27
524	P18077	60S ribosomal protein L35a OS=Homo sapiens OX=9606 GN=RPL35A PE=1 SV=2	25	12587	1	1	1	1	8.2	11.07	0.27
188	Q9BQ39	ATP-dependent RNA helicase DDX50 OS=Homo sapiens OX=9606 GN=DDX50 PE=1 SV=1	132	83084	6	6	6	6	9.9	9.26	0.26
223	Q9BWF3	RNA-binding protein 4 OS=Homo sapiens OX=9606 GN=RBM4 PE=1 SV=1	104	40688	3	3	3	3	9.3	6.61	0.26
481	P62888	60S ribosomal protein L30 OS=Homo sapiens OX=9606 GN=RPL30 PE=1 SV=2	29	12947	1	1	1	1	13.9	9.65	0.26
486	Q5JNZ5	Putative 40S ribosomal protein S26-like 1 OS=Homo sapiens OX=9606 GN=RPS26P11 PE=5 SV=1	29	13336	1	1	1	1	10.4	10.55	0.26
166	Q5T9A4	ATPase family AAA domain-containing protein 3B OS=Homo sapiens OX=9606 GN=ATAD3B PE=1 SV=1	149	73098	5	5	5	5	8	9.3	0.25
167	Q8N1N4	Keratin, type II cytoskeletal 78 OS=Homo sapiens OX=9606 GN=KRT78 PE=1 SV=2	145	57629	4	4	4	4	8.5	5.79	0.25
248	Q9BZI7	Regulator of nonsense transcripts 3B OS=Homo sapiens OX=9606 GN=UPF3B PE=1 SV=1	89	57841	4	4	4	4	8.7	9.48	0.25
260	P63104	14-3-3 protein zeta/delta OS=Homo sapiens OX=9606 GN=YWHAZ PE=1 SV=1	83	27899	2	2	2	2	9	4.73	0.25
361	E9PRG8	Uncharacterized protein C11orf98 OS=Homo sapiens OX=9606 GN=C11orf98 PE=4 SV=1	49	13790	1	1	1	1	10.7	11.69	0.25
409	P09661	U2 small nuclear ribonucleoprotein A~ OS=Homo sapiens OX=9606 GN=SNRPA1 PE=1 SV=2	39	28512	2	2	2	2	7.8	8.72	0.25
92	Q7Z2W4	Zinc finger CCCH-type antiviral protein 1 OS=Homo sapiens OX=9606 GN=ZC3HAV1 PE=1 SV=3	288	103135	7	7	7	7	10.6	8.72	0.24
146	O75152	Zinc finger CCCH domain-containing protein 11A OS=Homo sapiens OX=9606 GN=ZC3H11A PE=1 SV=3	173	89931	6	6	6	6	9.8	8.62	0.24
161	Q8NC51	Plasminogen activator inhibitor 1 RNA-binding protein OS=Homo sapiens OX=9606 GN=SERBP1 PE=1 SV=2	155	44995	3	3	2	2	6.6	8.66	0.24
221	Q13148	TAR DNA-binding protein 43 OS=Homo sapiens OX=9606 GN=TARDBP PE=1 SV=1	105	45053	3	3	3	3	8	5.85	0.24
232	P25705	ATP synthase subunit alpha, mitochondrial OS=Homo sapiens OX=9606 GN=ATP5F1A PE=1 SV=1	100	59828	4	4	4	4	7.8	9.16	0.24
236	Q9NUD5	Zinc finger CCHC domain-containing protein 3 OS=Homo sapiens OX=9606 GN=ZCCHC3 PE=1 SV=2	97	44318	3	3	3	3	7.7	8.86	0.24
256	P02545	Prelamin-A/C OS=Homo sapiens OX=9606 GN=LMNA PE=1 SV=1	85	74380	5	5	5	5	9.3	6.57	0.24
91	Q99700	Ataxin-2 OS=Homo sapiens OX=9606 GN=ATXN2 PE=1 SV=2	290	140823	9	9	9	9	10.1	9.6	0.23
231	Q9Y5A9	YTH domain-containing family protein 2 OS=Homo sapiens OX=9606 GN=YTHDF2 PE=1 SV=2	100	62467	4	4	4	4	8.3	8.87	0.23
268	Q9Y383	Putative RNA-binding protein Luc7-like 2 OS=Homo sapiens OX=9606 GN=LUC7L2 PE=1 SV=2	81	46942	3	3	3	3	10.2	10.02	0.23
295	P62829	60S ribosomal protein L23 OS=Homo sapiens OX=9606 GN=RPL23 PE=1 SV=1	68	14970	1	1	1	1	10.7	10.51	0.23
364	Q96P63	Serpin B12 OS=Homo sapiens OX=9606 GN=SERPINB12 PE=1 SV=1	49	46646	3	3	3	3	8.1	5.36	0.23
124	Q14157	Ubiquitin-associated protein 2-like OS=Homo sapiens OX=9606 GN=UBAP2L PE=1 SV=2	206	114579	7	7	7	7	8.1	6.61	0.22
214	P13639	Elongation factor 2 OS=Homo sapiens OX=9606 GN=EEF2 PE=1 SV=4	111	96246	6	6	6	6	6.9	6.41	0.22
253	Q9UKV8	Protein argonaute-2 OS=Homo sapiens OX=9606 GN=AGO2 PE=1 SV=3	87	98400	6	6	6	6	8.4	9.32	0.22
181	Q9Y6M1	Insulin-like growth factor 2 mRNA-binding protein 2 OS=Homo sapiens OX=9606 GN=IGF2BP2 PE=1 SV=2	135	66195	4	4	4	4	8.8	8.48	0.21
255	Q9BQG0	Myb-binding protein 1A OS=Homo sapiens OX=9606 GN=MYBBP1A PE=1 SV=2	86	149731	9	9	9	9	6.8	9.34	0.21
382	Q96QR8	Transcriptional activator protein Pur-beta OS=Homo sapiens OX=9606 GN=PURB PE=1 SV=3	45	33392	2	2	2	2	3.8	5.35	0.21
415	Q15388	Mitochondrial import receptor subunit TOM20 homolog OS=Homo sapiens OX=9606 GN=TOMM20 PE=1 SV=1	38	16459	1	1	1	1	4.8	8.8	0.21
443	P01034	Cystatin-C OS=Homo sapiens OX=9606 GN=CST3 PE=1 SV=1	34	16017	1	1	1	1	11.6	9	0.21
556	Q7Z4U5	Uncharacterized protein C6orf201 OS=Homo sapiens OX=9606 GN=C6orf201 PE=2 SV=3	21	16404	1	1	1	1	5.7	10.39	0.21
82	P48634	Protein PRRC2A OS=Homo sapiens OX=9606 GN=PRRC2A PE=1 SV=3	332	229180	13	13	13	13	7.9	9.48	0.2
150	Q9NZB2	Constitutive coactivator of PPAR-gamma-like protein 1 OS=Homo sapiens OX=9606 GN=FAM120A PE=1 SV=2	166	123008	7	7	7	7	8.7	9.07	0.2
206	P41091	Eukaryotic translation initiation factor 2 subunit 3 OS=Homo sapiens OX=9606 GN=EIF2S3 PE=1 SV=3	115	51647	3	3	3	3	8.1	8.66	0.2
218	P27482	Calmodulin-like protein 3 OS=Homo sapiens OX=9606 GN=CALML3 PE=1 SV=2	108	16937	1	1	1	1	11.4	4.3	0.2
358	Q02978	Mitochondrial 2-oxoglutarate/malate carrier protein OS=Homo sapiens OX=9606 GN=SLC25A11 PE=1 SV=3	50	34211	2	2	2	2	5.4	9.92	0.2
432	Q8NEY8	Periphilin-1 OS=Homo sapiens OX=9606 GN=PPHLN1 PE=1 SV=2	35	52819	3	3	3	3	6.1	9.15	0.2
450	Q9UNQ2	Probable dimethyladenosine transferase OS=Homo sapiens OX=9606 GN=DIMT1 PE=1 SV=1	34	35499	2	2	2	2	6.4	10.01	0.2
459	Q6IS14	Eukaryotic translation initiation factor 5A-1-like OS=Homo sapiens OX=9606 GN=EIF5AL1 PE=2 SV=2	33	16990	1	1	1	1	7.8	4.85	0.2
538	Q15828	Cystatin-M OS=Homo sapiens OX=9606 GN=CST6 PE=1 SV=1	24	16785	1	1	1	1	7.4	8.31	0.2
104	Q9Y520	Protein PRRC2C OS=Homo sapiens OX=9606 GN=PRRC2C PE=1 SV=4	258	317346	17	17	14	14	6.5	9.17	0.19
139	P38646	Stress-70 protein, mitochondrial OS=Homo sapiens OX=9606 GN=HSPA9 PE=1 SV=2	182	73920	4	4	4	4	7.2	5.87	0.19
243	P00338	L-lactate dehydrogenase A chain OS=Homo sapiens OX=9606 GN=LDHA PE=1 SV=2	93	36950	2	2	2	2	6.6	8.44	0.19
291	P01857	Immunoglobulin heavy constant gamma 1 OS=Homo sapiens OX=9606 GN=IGHG1 PE=1 SV=1	70	36596	2	2	2	2	7.3	8.46	0.19
298	Q9BUT9	MAPK regulated corepressor interacting protein 2 OS=Homo sapiens OX=9606 GN=MCRIP2 PE=1 SV=2	67	17931	1	1	1	1	6.9	9.5	0.19
522	P09234	U1 small nuclear ribonucleoprotein C OS=Homo sapiens OX=9606 GN=SNRPC PE=1 SV=1	25	17552	1	1	1	1	11.3	9.71	0.19
527	P62937	Peptidyl-prolyl cis-trans isomerase A OS=Homo sapiens OX=9606 GN=PPIA PE=1 SV=2	25	18229	1	1	1	1	5.5	7.68	0.19
334	Q8TAP9	M-phase-specific PLK1-interacting protein OS=Homo sapiens OX=9606 GN=MPLKIP PE=1 SV=1	55	19192	1	1	1	1	14	10.23	0.18
183	Q9Y2X3	Nucleolar protein 58 OS=Homo sapiens OX=9606 GN=NOP58 PE=1 SV=1	135	60054	3	3	3	3	8.1	9.03	0.17
222	Q9UN81	LINE-1 retrotransposable element ORF1 protein OS=Homo sapiens OX=9606 GN=L1RE1 PE=1 SV=1	104	40259	2	2	2	2	7.1	9.54	0.17
228	Q9UBS4	DnaJ homolog subfamily B member 11 OS=Homo sapiens OX=9606 GN=DNAJB11 PE=1 SV=1	101	40774	2	2	1	1	7	5.81	0.17
229	Q92615	La-related protein 4B OS=Homo sapiens OX=9606 GN=LARP4B PE=1 SV=3	101	80902	4	4	4	4	5.8	6.48	0.17
241	P40938	Replication factor C subunit 3 OS=Homo sapiens OX=9606 GN=RFC3 PE=1 SV=2	93	41328	2	2	2	2	7.9	8.66	0.17
271	P08238	Heat shock protein HSP 90-beta OS=Homo sapiens OX=9606 GN=HSP90AB1 PE=1 SV=4	80	83554	4	4	4	4	5.8	4.97	0.17
296	P63010	AP-2 complex subunit beta OS=Homo sapiens OX=9606 GN=AP2B1 PE=1 SV=1	68	105398	5	5	5	5	5.1	5.22	0.17
336	Q96I24	Far upstream element-binding protein 3 OS=Homo sapiens OX=9606 GN=FUBP3 PE=1 SV=2	55	61944	3	3	3	3	6.3	8.6	0.17
512	Q12926	ELAV-like protein 2 OS=Homo sapiens OX=9606 GN=ELAVL2 PE=1 SV=2	26	39764	2	2	2	2	7.2	9.22	0.17
135	O14647	Chromodomain-helicase-DNA-binding protein 2 OS=Homo sapiens OX=9606 GN=CHD2 PE=1 SV=2	187	212183	10	10	10	10	5.1	8.22	0.16
182	Q9H0D6	5~-3~ exoribonuclease 2 OS=Homo sapiens OX=9606 GN=XRN2 PE=1 SV=1	135	109426	5	5	5	5	6.1	7.26	0.16
210	Q02241	Kinesin-like protein KIF23 OS=Homo sapiens OX=9606 GN=KIF23 PE=1 SV=3	112	111016	5	5	5	5	6.6	8.76	0.16
219	B5ME19	Eukaryotic translation initiation factor 3 subunit C-like protein OS=Homo sapiens OX=9606 GN=EIF3CL PE=3 SV=1	107	106091	5	5	5	5	5.7	5.45	0.16
259	Q6UN15	Pre-mRNA 3~-end-processing factor FIP1 OS=Homo sapiens OX=9606 GN=FIP1L1 PE=1 SV=1	83	66601	3	3	3	3	6.7	5.42	0.16
282	P07900	Heat shock protein HSP 90-alpha OS=Homo sapiens OX=9606 GN=HSP90AA1 PE=1 SV=5	74	85006	4	4	4	4	9.2	4.94	0.16
284	P62633	Cellular nucleic acid-binding protein OS=Homo sapiens OX=9606 GN=CNBP PE=1 SV=1	74	20704	1	1	1	1	7.9	8	0.16
288	P38432	Coilin OS=Homo sapiens OX=9606 GN=COIL PE=1 SV=1	72	63254	3	3	3	3	5.2	9.2	0.16
353	O75223	Gamma-glutamylcyclotransferase OS=Homo sapiens OX=9606 GN=GGCT PE=1 SV=1	52	21222	1	1	1	1	5.3	5.07	0.16
370	P07305	Histone H1.0 OS=Homo sapiens OX=9606 GN=H1F0 PE=1 SV=3	48	20850	1	1	1	1	5.2	10.84	0.16
374	Q13601	KRR1 small subunit processome component homolog OS=Homo sapiens OX=9606 GN=KRR1 PE=1 SV=4	47	43866	2	2	2	2	4.7	9.78	0.16
455	Q9BSD7	Cancer-related nucleoside-triphosphatase OS=Homo sapiens OX=9606 GN=NTPCR PE=1 SV=1	33	20928	1	1	1	1	7.9	9.61	0.16
177	Q99574	Neuroserpin OS=Homo sapiens OX=9606 GN=SERPINI1 PE=1 SV=1	140	46397	2	2	1	1	5.6	4.84	0.15
195	P46087	Probable 28S rRNA (cytosine(4447)-C(5))-methyltransferase OS=Homo sapiens OX=9606 GN=NOP2 PE=1 SV=2	124	89589	4	4	4	4	6.7	9.27	0.15
203	P55265	Double-stranded RNA-specific adenosine deaminase OS=Homo sapiens OX=9606 GN=ADAR PE=1 SV=4	118	137178	6	6	6	6	5.4	8.86	0.15
238	Q15637	Splicing factor 1 OS=Homo sapiens OX=9606 GN=SF1 PE=1 SV=4	96	68514	3	3	3	3	6.1	9.07	0.15
276	O95831	Apoptosis-inducing factor 1, mitochondrial OS=Homo sapiens OX=9606 GN=AIFM1 PE=1 SV=1	79	67144	3	3	3	3	5.2	9.04	0.15
309	P07339	Cathepsin D OS=Homo sapiens OX=9606 GN=CTSD PE=1 SV=1	61	45037	2	2	2	2	7	6.1	0.15
337	Q9BRJ6	Uncharacterized protein C7orf50 OS=Homo sapiens OX=9606 GN=C7orf50 PE=1 SV=1	54	22127	1	1	1	1	10.8	9.65	0.15
405	P04792	Heat shock protein beta-1 OS=Homo sapiens OX=9606 GN=HSPB1 PE=1 SV=2	40	22826	1	1	1	1	7.8	5.98	0.15
417	P80188	Neutrophil gelatinase-associated lipocalin OS=Homo sapiens OX=9606 GN=LCN2 PE=1 SV=2	38	22745	1	1	1	1	7.6	9.02	0.15
454	Q9NY12	H/ACA ribonucleoprotein complex subunit 1 OS=Homo sapiens OX=9606 GN=GAR1 PE=1 SV=1	33	22505	1	1	1	1	4.1	10.91	0.15
186	Q13435	Splicing factor 3B subunit 2 OS=Homo sapiens OX=9606 GN=SF3B2 PE=1 SV=2	133	100279	4	4	4	4	5.5	5.52	0.14
297	P06733	Alpha-enolase OS=Homo sapiens OX=9606 GN=ENO1 PE=1 SV=2	68	47481	2	2	2	2	6.7	7.01	0.14
331	P09211	Glutathione S-transferase P OS=Homo sapiens OX=9606 GN=GSTP1 PE=1 SV=2	56	23569	1	1	1	1	5.2	5.43	0.14
355	Q92504	Zinc transporter SLC39A7 OS=Homo sapiens OX=9606 GN=SLC39A7 PE=1 SV=2	51	50201	2	2	1	1	3	6.36	0.14
381	Q9NRW3	DNA dC->dU-editing enzyme APOBEC-3C OS=Homo sapiens OX=9606 GN=APOBEC3C PE=1 SV=2	45	23267	1	1	1	1	6.8	7.52	0.14
551	B9A064	Immunoglobulin lambda-like polypeptide 5 OS=Homo sapiens OX=9606 GN=IGLL5 PE=2 SV=2	23	23391	1	1	1	1	3.7	9.08	0.14
170	Q96T37	RNA-binding protein 15 OS=Homo sapiens OX=9606 GN=RBM15 PE=1 SV=2	144	107352	4	4	4	4	4.9	10.09	0.13
190	P11586	C-1-tetrahydrofolate synthase, cytoplasmic OS=Homo sapiens OX=9606 GN=MTHFD1 PE=1 SV=3	129	102180	4	4	4	4	4.6	6.89	0.13
233	Q6KB66	Keratin, type II cytoskeletal 80 OS=Homo sapiens OX=9606 GN=KRT80 PE=1 SV=2	99	51007	2	2	2	2	5.1	5.58	0.13
245	P08670	Vimentin OS=Homo sapiens OX=9606 GN=VIM PE=1 SV=4	91	53676	2	2	2	2	4.3	5.06	0.13
252	Q08188	Protein-glutamine gamma-glutamyltransferase E OS=Homo sapiens OX=9606 GN=TGM3 PE=1 SV=4	87	76926	3	3	2	2	3.5	5.62	0.13
270	Q9H074	Polyadenylate-binding protein-interacting protein 1 OS=Homo sapiens OX=9606 GN=PAIP1 PE=1 SV=1	80	53947	2	2	2	2	4.4	4.71	0.13
277	O95782	AP-2 complex subunit alpha-1 OS=Homo sapiens OX=9606 GN=AP2A1 PE=1 SV=3	78	108561	4	4	4	4	4	6.63	0.13
328	Q9H0S4	Probable ATP-dependent RNA helicase DDX47 OS=Homo sapiens OX=9606 GN=DDX47 PE=1 SV=1	56	50900	2	2	2	2	5.9	9.18	0.13
329	Q9H7E9	UPF0488 protein C8orf33 OS=Homo sapiens OX=9606 GN=C8orf33 PE=1 SV=1	56	25319	1	1	1	1	7	9.99	0.13
348	Q9BQE3	Tubulin alpha-1C chain OS=Homo sapiens OX=9606 GN=TUBA1C PE=1 SV=1	53	50548	2	2	2	2	4.2	4.96	0.13
367	P26368	Splicing factor U2AF 65 kDa subunit OS=Homo sapiens OX=9606 GN=U2AF2 PE=1 SV=4	49	53809	2	2	1	1	3.8	9.19	0.13
387	Q71RC2	La-related protein 4 OS=Homo sapiens OX=9606 GN=LARP4 PE=1 SV=3	44	81230	3	3	3	3	4.6	6.2	0.13
420	P08621	U1 small nuclear ribonucleoprotein 70 kDa OS=Homo sapiens OX=9606 GN=SNRNP70 PE=1 SV=2	37	51583	2	2	2	2	4.1	9.94	0.13
423	Q92567	Protein FAM168A OS=Homo sapiens OX=9606 GN=FAM168A PE=1 SV=2	36	26225	1	1	1	1	4.1	9.01	0.13
495	P30041	Peroxiredoxin-6 OS=Homo sapiens OX=9606 GN=PRDX6 PE=1 SV=3	28	25133	1	1	1	1	3.1	6	0.13
499	Q02818	Nucleobindin-1 OS=Homo sapiens OX=9606 GN=NUCB1 PE=1 SV=4	28	53846	2	2	2	2	5.9	5.15	0.13
504	Q9UBQ5	Eukaryotic translation initiation factor 3 subunit K OS=Homo sapiens OX=9606 GN=EIF3K PE=1 SV=1	27	25329	1	1	1	1	5	4.81	0.13
528	Q13242	Serine/arginine-rich splicing factor 9 OS=Homo sapiens OX=9606 GN=SRSF9 PE=1 SV=1	25	25640	1	1	1	1	4.5	8.74	0.13
247	P09874	Poly [ADP-ribose] polymerase 1 OS=Homo sapiens OX=9606 GN=PARP1 PE=1 SV=4	90	113811	4	4	4	4	5.2	8.99	0.12
303	Q86V81	THO complex subunit 4 OS=Homo sapiens OX=9606 GN=ALYREF PE=1 SV=3	65	26872	1	1	1	1	4.3	11.15	0.12
338	Q16629	Serine/arginine-rich splicing factor 7 OS=Homo sapiens OX=9606 GN=SRSF7 PE=1 SV=1	54	27578	1	1	1	1	5.9	11.83	0.12
379	Q6IQ22	Ras-related protein Rab-12 OS=Homo sapiens OX=9606 GN=RAB12 PE=1 SV=3	45	27573	1	1	1	1	4.5	8.67	0.12
386	P26196	Probable ATP-dependent RNA helicase DDX6 OS=Homo sapiens OX=9606 GN=DDX6 PE=1 SV=2	44	54781	2	2	2	2	7.5	8.85	0.12
393	Q5RKV6	Exosome complex component MTR3 OS=Homo sapiens OX=9606 GN=EXOSC6 PE=1 SV=1	42	28503	1	1	1	1	5.9	6.06	0.12
397	O76021	Ribosomal L1 domain-containing protein 1 OS=Homo sapiens OX=9606 GN=RSL1D1 PE=1 SV=3	42	55167	2	2	2	2	4.7	10.13	0.12
407	P06576	ATP synthase subunit beta, mitochondrial OS=Homo sapiens OX=9606 GN=ATP5F1B PE=1 SV=3	40	56525	2	2	2	2	4.5	5.26	0.12
419	P04156	Major prion protein OS=Homo sapiens OX=9606 GN=PRNP PE=1 SV=1	37	27871	1	1	1	1	4.7	9.13	0.12
421	P31944	Caspase-14 OS=Homo sapiens OX=9606 GN=CASP14 PE=1 SV=2	37	27947	1	1	1	1	4.5	5.44	0.12
434	Q6ZN17	Protein lin-28 homolog B OS=Homo sapiens OX=9606 GN=LIN28B PE=1 SV=1	35	27637	1	1	1	1	8.4	9.15	0.12
473	Q8TAA3	Proteasome subunit alpha-type 8 OS=Homo sapiens OX=9606 GN=PSMA8 PE=2 SV=3	30	28683	1	1	1	1	4.3	9.07	0.12
506	Q5T750	Skin-specific protein 32 OS=Homo sapiens OX=9606 GN=XP32 PE=1 SV=1	27	28557	1	1	1	1	3.2	8.41	0.12
184	Q6UWP8	Suprabasin OS=Homo sapiens OX=9606 GN=SBSN PE=1 SV=2	134	60562	2	2	2	2	6.1	6.5	0.11
262	P10809	60 kDa heat shock protein, mitochondrial OS=Homo sapiens OX=9606 GN=HSPD1 PE=1 SV=2	83	61187	2	2	2	2	4.2	5.7	0.11
287	P49368	T-complex protein 1 subunit gamma OS=Homo sapiens OX=9606 GN=CCT3 PE=1 SV=4	72	61066	2	2	2	2	4	6.1	0.11
293	Q14498	RNA-binding protein 39 OS=Homo sapiens OX=9606 GN=RBM39 PE=1 SV=2	70	59628	2	2	2	2	4.7	10.1	0.11
308	P22735	Protein-glutamine gamma-glutamyltransferase K OS=Homo sapiens OX=9606 GN=TGM1 PE=1 SV=4	62	90529	3	3	3	3	4.9	5.68	0.11
312	Q8WXF1	Paraspeckle component 1 OS=Homo sapiens OX=9606 GN=PSPC1 PE=1 SV=1	61	58820	2	2	2	2	3.6	6.26	0.11
330	O60762	Dolichol-phosphate mannosyltransferase subunit 1 OS=Homo sapiens OX=9606 GN=DPM1 PE=1 SV=1	56	29673	1	1	1	1	4.2	9.57	0.11
332	Q9BYJ9	YTH domain-containing family protein 1 OS=Homo sapiens OX=9606 GN=YTHDF1 PE=1 SV=1	56	61007	2	2	2	2	8.1	8.86	0.11
335	Q8WXX5	DnaJ homolog subfamily C member 9 OS=Homo sapiens OX=9606 GN=DNAJC9 PE=1 SV=1	55	30062	1	1	1	1	4.6	5.58	0.11
342	Q86XZ4	Spermatogenesis-associated serine-rich protein 2 OS=Homo sapiens OX=9606 GN=SPATS2 PE=1 SV=1	54	59850	2	2	2	2	5.5	9.01	0.11
346	Q8WXF0	Serine/arginine-rich splicing factor 12 OS=Homo sapiens OX=9606 GN=SRSF12 PE=2 SV=1	53	30665	1	1	1	1	4.2	11.69	0.11
425	Q6ZVX7	F-box only protein 50 OS=Homo sapiens OX=9606 GN=NCCRP1 PE=1 SV=1	36	30942	1	1	1	1	4	6.16	0.11
507	Q96MI6	Protein phosphatase 1M OS=Homo sapiens OX=9606 GN=PPM1M PE=2 SV=1	27	30698	1	1	1	1	3.3	5.34	0.11
530	P50402	Emerin OS=Homo sapiens OX=9606 GN=EMD PE=1 SV=1	24	29033	1	1	1	1	4.7	5.29	0.11
249	Q9NVN8	Guanine nucleotide-binding protein-like 3-like protein OS=Homo sapiens OX=9606 GN=GNL3L PE=1 SV=1	88	66216	2	2	2	2	4.3	8.68	0.1
280	O15371	Eukaryotic translation initiation factor 3 subunit D OS=Homo sapiens OX=9606 GN=EIF3D PE=1 SV=1	76	64560	2	2	2	2	4.2	5.79	0.1
286	O00567	Nucleolar protein 56 OS=Homo sapiens OX=9606 GN=NOP56 PE=1 SV=4	73	66408	2	2	2	2	3.9	9.24	0.1
304	P23588	Eukaryotic translation initiation factor 4B OS=Homo sapiens OX=9606 GN=EIF4B PE=1 SV=2	65	69167	2	2	2	2	3.4	5.55	0.1
359	P35030	Trypsin-3 OS=Homo sapiens OX=9606 GN=PRSS3 PE=1 SV=2	50	33306	1	1	1	1	4.3	7.46	0.1
362	O95985	DNA topoisomerase 3-beta-1 OS=Homo sapiens OX=9606 GN=TOP3B PE=1 SV=1	49	98538	3	3	3	3	3.6	8.47	0.1
389	O75569	Interferon-inducible double-stranded RNA-dependent protein kinase activator A OS=Homo sapiens OX=9606 GN=PRKRA PE=1 SV=1	43	34839	1	1	1	1	3.2	8.69	0.1
410	Q8N8S7	Protein enabled homolog OS=Homo sapiens OX=9606 GN=ENAH PE=1 SV=2	39	66584	2	2	2	2	3.2	6.51	0.1
429	Q9BQ75	Protein CMSS1 OS=Homo sapiens OX=9606 GN=CMSS1 PE=1 SV=2	36	32149	1	1	1	1	3.9	9.26	0.1
470	P35241	Radixin OS=Homo sapiens OX=9606 GN=RDX PE=1 SV=1	31	68635	2	2	2	2	2.9	6.03	0.1
471	Q15014	Mortality factor 4-like protein 2 OS=Homo sapiens OX=9606 GN=MORF4L2 PE=1 SV=1	31	32345	1	1	1	1	4.2	9.72	0.1
477	P78345	Ribonuclease P protein subunit p38 OS=Homo sapiens OX=9606 GN=RPP38 PE=1 SV=2	30	32043	1	1	1	1	4.2	9.94	0.1
491	Q9UKM9	RNA-binding protein Raly OS=Homo sapiens OX=9606 GN=RALY PE=1 SV=1	29	32501	1	1	1	1	3.9	9.2	0.1
526	Q99848	Probable rRNA-processing protein EBP2 OS=Homo sapiens OX=9606 GN=EBNA1BP2 PE=1 SV=2	25	34887	1	1	1	1	3.3	10.1	0.1
537	Q9UBX3	Mitochondrial dicarboxylate carrier OS=Homo sapiens OX=9606 GN=SLC25A10 PE=1 SV=2	24	31718	1	1	1	1	2.8	9.62	0.1
542	P53007	Tricarboxylate transport protein, mitochondrial OS=Homo sapiens OX=9606 GN=SLC25A1 PE=1 SV=2	23	34333	1	1	1	1	3.9	9.91	0.1
131	Q96KR1	Zinc finger RNA-binding protein OS=Homo sapiens OX=9606 GN=ZFR PE=1 SV=2	193	118079	3	3	3	3	4.7	9.17	0.09
162	P02751	Fibronectin OS=Homo sapiens OX=9606 GN=FN1 PE=1 SV=4	153	266052	7	7	6	6	8.3	5.46	0.09
240	O00303	Eukaryotic translation initiation factor 3 subunit F OS=Homo sapiens OX=9606 GN=EIF3F PE=1 SV=1	94	37654	1	1	1	1	4.8	5.24	0.09
244	O14646	Chromodomain-helicase-DNA-binding protein 1 OS=Homo sapiens OX=9606 GN=CHD1 PE=1 SV=2	93	197707	5	5	5	5	2.4	6.68	0.09
266	Q96SB4	SRSF protein kinase 1 OS=Homo sapiens OX=9606 GN=SRPK1 PE=1 SV=2	82	74963	2	2	2	2	4.3	5.81	0.09
283	P05198	Eukaryotic translation initiation factor 2 subunit 1 OS=Homo sapiens OX=9606 GN=EIF2S1 PE=1 SV=3	74	36374	1	1	1	1	3.8	5.02	0.09
285	Q9H0H5	Rac GTPase-activating protein 1 OS=Homo sapiens OX=9606 GN=RACGAP1 PE=1 SV=1	73	71666	2	2	2	2	3	9.08	0.09
289	Q12841	Follistatin-related protein 1 OS=Homo sapiens OX=9606 GN=FSTL1 PE=1 SV=1	72	36103	1	1	1	1	5.5	5.39	0.09
327	P07711	Cathepsin L1 OS=Homo sapiens OX=9606 GN=CTSL PE=1 SV=2	57	37996	1	1	1	1	3.6	5.31	0.09
340	O43663	Protein regulator of cytokinesis 1 OS=Homo sapiens OX=9606 GN=PRC1 PE=1 SV=2	54	72246	2	2	2	2	2.9	6.29	0.09
349	Q02413	Desmoglein-1 OS=Homo sapiens OX=9606 GN=DSG1 PE=1 SV=2	53	114702	3	3	3	3	3.5	4.9	0.09
375	Q9H7E2	Tudor domain-containing protein 3 OS=Homo sapiens OX=9606 GN=TDRD3 PE=1 SV=1	46	73425	2	2	2	2	4.3	9.27	0.09
424	Q96AG4	Leucine-rich repeat-containing protein 59 OS=Homo sapiens OX=9606 GN=LRRC59 PE=1 SV=1	36	35308	1	1	1	1	3.3	9.61	0.09
437	Q9Y3F4	Serine-threonine kinase receptor-associated protein OS=Homo sapiens OX=9606 GN=STRAP PE=1 SV=1	35	38756	1	1	1	1	3.7	4.98	0.09
523	P01876	Immunoglobulin heavy constant alpha 1 OS=Homo sapiens OX=9606 GN=IGHA1 PE=1 SV=2	25	38486	1	1	1	1	4.8	6.08	0.09
535	P20042	Eukaryotic translation initiation factor 2 subunit 2 OS=Homo sapiens OX=9606 GN=EIF2S2 PE=1 SV=2	24	38706	1	1	1	1	3	5.6	0.09
552	P40926	Malate dehydrogenase, mitochondrial OS=Homo sapiens OX=9606 GN=MDH2 PE=1 SV=3	22	35937	1	1	1	1	3.3	8.92	0.09
133	Q10570	Cleavage and polyadenylation specificity factor subunit 1 OS=Homo sapiens OX=9606 GN=CPSF1 PE=1 SV=2	189	162036	4	4	4	4	3.2	5.99	0.08
207	P35251	Replication factor C subunit 1 OS=Homo sapiens OX=9606 GN=RFC1 PE=1 SV=4	114	128688	3	3	3	3	3.9	9.38	0.08
230	P42704	Leucine-rich PPR motif-containing protein, mitochondrial OS=Homo sapiens OX=9606 GN=LRPPRC PE=1 SV=3	100	159003	4	4	4	4	3	5.81	0.08
265	Q9NRA1	Platelet-derived growth factor C OS=Homo sapiens OX=9606 GN=PDGFC PE=1 SV=2	82	39860	1	1	1	1	4.9	5.77	0.08
281	Q9P035	Very-long-chain (3R)-3-hydroxyacyl-CoA dehydratase 3 OS=Homo sapiens OX=9606 GN=HACD3 PE=1 SV=2	75	43360	1	1	1	1	3.9	9.04	0.08
356	Q00325	Phosphate carrier protein, mitochondrial OS=Homo sapiens OX=9606 GN=SLC25A3 PE=1 SV=2	51	40525	1	1	1	1	3.3	9.45	0.08
366	O43432	Eukaryotic translation initiation factor 4 gamma 3 OS=Homo sapiens OX=9606 GN=EIF4G3 PE=1 SV=2	49	177682	4	4	4	4	2.3	5.27	0.08
373	Q08J23	tRNA (cytosine(34)-C(5))-methyltransferase OS=Homo sapiens OX=9606 GN=NSUN2 PE=1 SV=2	47	87214	2	2	2	2	2.7	6.33	0.08
377	Q14684	Ribosomal RNA processing protein 1 homolog B OS=Homo sapiens OX=9606 GN=RRP1B PE=1 SV=3	46	84774	2	2	2	2	4.6	9.77	0.08
418	P39748	Flap endonuclease 1 OS=Homo sapiens OX=9606 GN=FEN1 PE=1 SV=1	38	42908	1	1	1	1	4.2	8.8	0.08
440	O15372	Eukaryotic translation initiation factor 3 subunit H OS=Homo sapiens OX=9606 GN=EIF3H PE=1 SV=1	34	40076	1	1	1	1	5.4	6.09	0.08
444	Q8IWS0	PHD finger protein 6 OS=Homo sapiens OX=9606 GN=PHF6 PE=1 SV=1	34	42404	1	1	1	1	3	8.97	0.08
451	Q1KMD3	Heterogeneous nuclear ribonucleoprotein U-like protein 2 OS=Homo sapiens OX=9606 GN=HNRNPUL2 PE=1 SV=1	34	85622	2	2	2	2	2.9	4.85	0.08
452	O43791	Speckle-type POZ protein OS=Homo sapiens OX=9606 GN=SPOP PE=1 SV=1	33	42846	1	1	1	1	3.5	5.58	0.08
469	Q9Y295	Developmentally-regulated GTP-binding protein 1 OS=Homo sapiens OX=9606 GN=DRG1 PE=1 SV=1	31	40802	1	1	1	1	4.1	9	0.08
492	Q9Y5W5	Wnt inhibitory factor 1 OS=Homo sapiens OX=9606 GN=WIF1 PE=1 SV=3	29	43381	1	1	1	1	4.2	7.83	0.08
496	Q99873	Protein arginine N-methyltransferase 1 OS=Homo sapiens OX=9606 GN=PRMT1 PE=1 SV=3	28	43061	1	1	1	1	4	5.18	0.08
505	Q9BRX2	Protein pelota homolog OS=Homo sapiens OX=9606 GN=PELO PE=1 SV=2	27	43788	1	1	1	1	1.6	5.93	0.08
525	Q9NVD7	Alpha-parvin OS=Homo sapiens OX=9606 GN=PARVA PE=1 SV=1	25	42274	1	1	1	1	2.2	5.69	0.08
122	Q86YZ3	Hornerin OS=Homo sapiens OX=9606 GN=HRNR PE=1 SV=2	209	283140	6	6	4	4	2.8	10.05	0.07
235	Q15393	Splicing factor 3B subunit 3 OS=Homo sapiens OX=9606 GN=SF3B3 PE=1 SV=4	99	136575	3	3	3	3	3.1	5.13	0.07
294	P11387	DNA topoisomerase 1 OS=Homo sapiens OX=9606 GN=TOP1 PE=1 SV=2	69	91125	2	2	2	2	3.7	9.33	0.07
301	Q9P2I0	Cleavage and polyadenylation specificity factor subunit 2 OS=Homo sapiens OX=9606 GN=CPSF2 PE=1 SV=2	67	89286	2	2	2	2	3.2	4.98	0.07
313	Q99459	Cell division cycle 5-like protein OS=Homo sapiens OX=9606 GN=CDC5L PE=1 SV=2	60	92422	2	2	2	2	2.7	8.22	0.07
314	P55884	Eukaryotic translation initiation factor 3 subunit B OS=Homo sapiens OX=9606 GN=EIF3B PE=1 SV=3	59	92823	2	2	2	2	2.3	4.89	0.07
326	Q5JTH9	RRP12-like protein OS=Homo sapiens OX=9606 GN=RRP12 PE=1 SV=2	57	145037	3	3	3	3	2	8.97	0.07
343	Q8TDD1	ATP-dependent RNA helicase DDX54 OS=Homo sapiens OX=9606 GN=DDX54 PE=1 SV=2	54	98819	2	2	2	2	3.5	10.03	0.07
372	P78316	Nucleolar protein 14 OS=Homo sapiens OX=9606 GN=NOP14 PE=1 SV=3	48	98292	2	2	2	2	1.9	7.33	0.07
401	P01009	Alpha-1-antitrypsin OS=Homo sapiens OX=9606 GN=SERPINA1 PE=1 SV=3	41	46878	1	1	1	1	4.1	5.37	0.07
427	Q1RMZ1	S-adenosylmethionine sensor upstream of mTORC1 OS=Homo sapiens OX=9606 GN=BMT2 PE=1 SV=1	36	46921	1	1	1	1	3	5.75	0.07
428	Q53H12	Acylglycerol kinase, mitochondrial OS=Homo sapiens OX=9606 GN=AGK PE=1 SV=2	36	47564	1	1	1	1	2.8	8.31	0.07
435	P29508	Serpin B3 OS=Homo sapiens OX=9606 GN=SERPINB3 PE=1 SV=2	35	44594	1	1	1	1	2.6	6.35	0.07
445	Q09161	Nuclear cap-binding protein subunit 1 OS=Homo sapiens OX=9606 GN=NCBP1 PE=1 SV=1	34	92864	2	2	2	2	2.3	5.99	0.07
462	Q8IWC1	MAP7 domain-containing protein 3 OS=Homo sapiens OX=9606 GN=MAP7D3 PE=1 SV=2	32	98710	2	2	2	2	2.5	9.34	0.07
465	Q06265	Exosome complex component RRP45 OS=Homo sapiens OX=9606 GN=EXOSC9 PE=1 SV=3	32	49545	1	1	1	1	2.3	5.19	0.07
467	P26641	Elongation factor 1-gamma OS=Homo sapiens OX=9606 GN=EEF1G PE=1 SV=3	31	50429	1	1	1	1	2.3	6.25	0.07
515	P49756	RNA-binding protein 25 OS=Homo sapiens OX=9606 GN=RBM25 PE=1 SV=3	26	100467	2	2	2	2	3.2	6.06	0.07
532	Q92552	28S ribosomal protein S27, mitochondrial OS=Homo sapiens OX=9606 GN=MRPS27 PE=1 SV=3	24	47924	1	1	1	1	2.7	5.83	0.07
533	Q96CW1	AP-2 complex subunit mu OS=Homo sapiens OX=9606 GN=AP2M1 PE=1 SV=2	24	49965	1	1	1	1	1.6	9.57	0.07
544	Q9NX58	Cell growth-regulating nucleolar protein OS=Homo sapiens OX=9606 GN=LYAR PE=1 SV=2	23	44044	1	1	1	1	4.7	9.57	0.07
546	O14929	Histone acetyltransferase type B catalytic subunit OS=Homo sapiens OX=9606 GN=HAT1 PE=1 SV=1	23	49880	1	1	1	1	1.9	5.52	0.07
117	Q15149	Plectin OS=Homo sapiens OX=9606 GN=PLEC PE=1 SV=3	230	533462	10	10	10	10	2.4	5.74	0.06
273	O95232	Luc7-like protein 3 OS=Homo sapiens OX=9606 GN=LUC7L3 PE=1 SV=2	80	51834	1	1	1	1	4.2	9.81	0.06
306	Q9H2U1	ATP-dependent DNA/RNA helicase DHX36 OS=Homo sapiens OX=9606 GN=DHX36 PE=1 SV=2	62	115600	2	2	2	2	1.9	7.58	0.06
369	Q96EK7	Constitutive coactivator of peroxisome proliferator-activated receptor gamma OS=Homo sapiens OX=9606 GN=FAM120B PE=1 SV=1	49	105769	2	2	2	2	2.5	5.49	0.06
371	O94985	Calsyntenin-1 OS=Homo sapiens OX=9606 GN=CLSTN1 PE=1 SV=1	48	110978	2	2	2	2	4.9	4.81	0.06
388	P10909	Clusterin OS=Homo sapiens OX=9606 GN=CLU PE=1 SV=1	43	53031	1	1	1	1	3.8	5.89	0.06
394	Q5T6F2	Ubiquitin-associated protein 2 OS=Homo sapiens OX=9606 GN=UBAP2 PE=1 SV=1	42	117614	2	2	2	2	2.5	6.89	0.06
403	Q13610	Periodic tryptophan protein 1 homolog OS=Homo sapiens OX=9606 GN=PWP1 PE=1 SV=1	41	56363	1	1	1	1	1.4	4.6	0.06
406	Q8WUA2	Peptidyl-prolyl cis-trans isomerase-like 4 OS=Homo sapiens OX=9606 GN=PPIL4 PE=1 SV=1	40	57703	1	1	1	1	2.4	5.63	0.06
411	O43148	mRNA cap guanine-N7 methyltransferase OS=Homo sapiens OX=9606 GN=RNMT PE=1 SV=1	39	55494	1	1	1	1	2.1	6.3	0.06
431	P14618	Pyruvate kinase PKM OS=Homo sapiens OX=9606 GN=PKM PE=1 SV=4	35	58470	1	1	1	1	3	7.96	0.06
447	P09923	Intestinal-type alkaline phosphatase OS=Homo sapiens OX=9606 GN=ALPI PE=1 SV=2	34	57119	1	1	1	1	2.1	5.53	0.06
461	Q96EY1	DnaJ homolog subfamily A member 3, mitochondrial OS=Homo sapiens OX=9606 GN=DNAJA3 PE=1 SV=2	32	53083	1	1	1	1	2.5	9.37	0.06
464	Q8N6H7	ADP-ribosylation factor GTPase-activating protein 2 OS=Homo sapiens OX=9606 GN=ARFGAP2 PE=1 SV=1	32	57027	1	1	1	1	2.1	8.07	0.06
468	Q13867	Bleomycin hydrolase OS=Homo sapiens OX=9606 GN=BLMH PE=1 SV=1	31	53155	1	1	1	1	2.4	5.87	0.06
472	Q53LP3	Ankyrin repeat domain-containing protein SOWAHC OS=Homo sapiens OX=9606 GN=SOWAHC PE=1 SV=1	31	55923	1	1	1	1	1.5	6.55	0.06
490	Q9NR12	PDZ and LIM domain protein 7 OS=Homo sapiens OX=9606 GN=PDLIM7 PE=1 SV=1	29	50896	1	1	1	1	2.6	8.76	0.06
497	Q9BZE0	Zinc finger protein GLIS2 OS=Homo sapiens OX=9606 GN=GLIS2 PE=1 SV=2	28	56452	1	1	1	1	2.7	9.08	0.06
498	Q08170	Serine/arginine-rich splicing factor 4 OS=Homo sapiens OX=9606 GN=SRSF4 PE=1 SV=2	28	56759	1	1	1	1	1.8	11.52	0.06
509	C9JL84	HERV-H LTR-associating protein 1 OS=Homo sapiens OX=9606 GN=HHLA1 PE=2 SV=1	27	59115	1	1	1	1	1.3	9.11	0.06
516	Q9UM11	Fizzy-related protein homolog OS=Homo sapiens OX=9606 GN=FZR1 PE=1 SV=2	26	55544	1	1	1	1	2.4	9.4	0.06
134	Q5D862	Filaggrin-2 OS=Homo sapiens OX=9606 GN=FLG2 PE=1 SV=1	189	249296	4	4	4	4	3	8.45	0.05
290	P52294	Importin subunit alpha-5 OS=Homo sapiens OX=9606 GN=KPNA1 PE=1 SV=3	71	60925	1	1	1	1	3.5	4.94	0.05
319	Q13573	SNW domain-containing protein 1 OS=Homo sapiens OX=9606 GN=SNW1 PE=1 SV=1	58	61514	1	1	1	1	2.8	9.53	0.05
322	O95391	Pre-mRNA-splicing factor SLU7 OS=Homo sapiens OX=9606 GN=SLU7 PE=1 SV=2	58	68800	1	1	1	1	2.4	6.69	0.05
345	Q12899	Tripartite motif-containing protein 26 OS=Homo sapiens OX=9606 GN=TRIM26 PE=1 SV=1	53	62925	1	1	1	1	2	4.98	0.05
350	Q49A26	Putative oxidoreductase GLYR1 OS=Homo sapiens OX=9606 GN=GLYR1 PE=1 SV=4	53	61079	1	1	1	1	2.5	9.27	0.05
352	P19525	Interferon-induced, double-stranded RNA-activated protein kinase OS=Homo sapiens OX=9606 GN=EIF2AK2 PE=1 SV=2	52	62512	1	1	1	1	2	8.58	0.05
363	Q8N1G4	Leucine-rich repeat-containing protein 47 OS=Homo sapiens OX=9606 GN=LRRC47 PE=1 SV=1	49	64004	1	1	1	1	2.6	8.55	0.05
390	Q8TD20	Solute carrier family 2, facilitated glucose transporter member 12 OS=Homo sapiens OX=9606 GN=SLC2A12 PE=2 SV=1	43	67550	1	1	1	1	1.1	8.66	0.05
395	Q8WVV4	Protein POF1B OS=Homo sapiens OX=9606 GN=POF1B PE=1 SV=3	42	68878	1	1	1	1	1.7	5.89	0.05
404	Q9UHB9	Signal recognition particle subunit SRP68 OS=Homo sapiens OX=9606 GN=SRP68 PE=1 SV=2	41	71199	1	1	1	1	1.4	8.75	0.05
414	Q86UE4	Protein LYRIC OS=Homo sapiens OX=9606 GN=MTDH PE=1 SV=2	38	63856	1	1	1	1	1.9	9.33	0.05
449	Q8NAB2	Kelch repeat and BTB domain-containing protein 3 OS=Homo sapiens OX=9606 GN=KBTBD3 PE=2 SV=2	34	70775	2	2	1	1	1.2	5.22	0.05
453	Q14683	Structural maintenance of chromosomes protein 1A OS=Homo sapiens OX=9606 GN=SMC1A PE=1 SV=2	33	143771	2	2	2	2	1.2	7.51	0.05
458	Q9Y5J1	U3 small nucleolar RNA-associated protein 18 homolog OS=Homo sapiens OX=9606 GN=UTP18 PE=1 SV=3	33	62421	1	1	1	1	3.2	8.93	0.05
480	P13796	Plastin-2 OS=Homo sapiens OX=9606 GN=LCP1 PE=1 SV=6	29	70814	2	2	1	1	1.4	5.29	0.05
484	P04040	Catalase OS=Homo sapiens OX=9606 GN=CAT PE=1 SV=3	29	59947	1	1	1	1	2.5	6.9	0.05
485	P07476	Involucrin OS=Homo sapiens OX=9606 GN=IVL PE=1 SV=2	29	68551	1	1	1	1	1.7	4.62	0.05
489	Q5SSJ5	Heterochromatin protein 1-binding protein 3 OS=Homo sapiens OX=9606 GN=HP1BP3 PE=1 SV=1	29	61454	1	1	1	1	2	9.69	0.05
511	Q8N323	NXPE family member 1 OS=Homo sapiens OX=9606 GN=NXPE1 PE=2 SV=2	26	63708	1	1	1	1	1.1	8.78	0.05
513	Q9NUQ6	SPATS2-like protein OS=Homo sapiens OX=9606 GN=SPATS2L PE=1 SV=2	26	62204	1	1	1	1	2.2	9.67	0.05
531	Q5BKZ1	DBIRD complex subunit ZNF326 OS=Homo sapiens OX=9606 GN=ZNF326 PE=1 SV=2	24	65955	1	1	1	1	2.2	5.08	0.05
539	Q00597	Fanconi anemia group C protein OS=Homo sapiens OX=9606 GN=FANCC PE=1 SV=1	23	64243	1	1	1	1	1.3	5.77	0.05
540	Q9P0W8	Spermatogenesis-associated protein 7 OS=Homo sapiens OX=9606 GN=SPATA7 PE=1 SV=3	23	68190	1	1	1	1	1.5	5.9	0.05
212	P39060	Collagen alpha-1(XVIII) chain OS=Homo sapiens OX=9606 GN=COL18A1 PE=1 SV=5	112	179389	2	2	1	1	1.5	5.67	0.04
217	Q9P2E9	Ribosome-binding protein 1 OS=Homo sapiens OX=9606 GN=RRBP1 PE=1 SV=5	109	152764	2	2	2	2	2.3	8.69	0.04
239	Q8N9T8	Protein KRI1 homolog OS=Homo sapiens OX=9606 GN=KRI1 PE=1 SV=3	94	83004	1	1	1	1	2	5.06	0.04
258	P49750	YLP motif-containing protein 1 OS=Homo sapiens OX=9606 GN=YLPM1 PE=1 SV=4	84	241723	3	3	3	3	1.7	6.12	0.04
279	Q13835	Plakophilin-1 OS=Homo sapiens OX=9606 GN=PKP1 PE=1 SV=2	77	84119	1	1	1	1	2	9.29	0.04
310	Q9BZE4	Nucleolar GTP-binding protein 1 OS=Homo sapiens OX=9606 GN=GTPBP4 PE=1 SV=3	61	74317	1	1	1	1	2.1	9.52	0.04
347	Q9NVP1	ATP-dependent RNA helicase DDX18 OS=Homo sapiens OX=9606 GN=DDX18 PE=1 SV=2	53	75702	1	1	1	1	1.6	9.52	0.04
351	Q13823	Nucleolar GTP-binding protein 2 OS=Homo sapiens OX=9606 GN=GNL2 PE=1 SV=1	52	83831	1	1	1	1	2.1	9.27	0.04
360	Q9H6S0	3~-5~ RNA helicase YTHDC2 OS=Homo sapiens OX=9606 GN=YTHDC2 PE=1 SV=2	49	161573	2	2	2	2	1.6	8.67	0.04
378	Q8WWK9	Cytoskeleton-associated protein 2 OS=Homo sapiens OX=9606 GN=CKAP2 PE=1 SV=1	45	77509	1	1	1	1	1.9	9.45	0.04
400	P78362	SRSF protein kinase 2 OS=Homo sapiens OX=9606 GN=SRPK2 PE=1 SV=3	41	78219	1	1	1	1	1.7	4.87	0.04
413	O75161	Nephrocystin-4 OS=Homo sapiens OX=9606 GN=NPHP4 PE=1 SV=2	39	158754	2	2	2	2	1.8	8.4	0.04
416	O95453	Poly(A)-specific ribonuclease PARN OS=Homo sapiens OX=9606 GN=PARN PE=1 SV=1	38	73918	1	1	1	1	2	5.86	0.04
426	P25205	DNA replication licensing factor MCM3 OS=Homo sapiens OX=9606 GN=MCM3 PE=1 SV=3	36	91551	1	1	1	1	1	5.53	0.04
433	Q15459	Splicing factor 3A subunit 1 OS=Homo sapiens OX=9606 GN=SF3A1 PE=1 SV=1	35	88888	1	1	1	1	1	5.15	0.04
441	Q2NL82	Pre-rRNA-processing protein TSR1 homolog OS=Homo sapiens OX=9606 GN=TSR1 PE=1 SV=1	34	92151	1	1	1	1	1.4	6.98	0.04
442	A2RRH5	WD repeat-containing protein 27 OS=Homo sapiens OX=9606 GN=WDR27 PE=1 SV=3	34	91976	1	1	1	1	0.6	8.25	0.04
457	P33993	DNA replication licensing factor MCM7 OS=Homo sapiens OX=9606 GN=MCM7 PE=1 SV=4	33	81884	1	1	1	1	1.8	6.08	0.04
478	Q9UKF6	Cleavage and polyadenylation specificity factor subunit 3 OS=Homo sapiens OX=9606 GN=CPSF3 PE=1 SV=1	30	78120	1	1	1	1	1.5	5.37	0.04
479	Q9H089	Large subunit GTPase 1 homolog OS=Homo sapiens OX=9606 GN=LSG1 PE=1 SV=2	29	75863	1	1	1	1	1.1	5.96	0.04
483	Q5JSZ5	Protein PRRC2B OS=Homo sapiens OX=9606 GN=PRRC2B PE=1 SV=2	29	243958	3	3	3	3	1.3	8.55	0.04
502	Q9HAU5	Regulator of nonsense transcripts 2 OS=Homo sapiens OX=9606 GN=UPF2 PE=1 SV=1	27	148972	2	2	2	2	1.7	5.5	0.04
553	P15056	Serine/threonine-protein kinase B-raf OS=Homo sapiens OX=9606 GN=BRAF PE=1 SV=4	22	85125	1	1	1	1	1.3	7.29	0.04
559	Q9NYL2	Mitogen-activated protein kinase kinase kinase 20 OS=Homo sapiens OX=9606 GN=MAP3K20 PE=1 SV=3	17	91725	1	1	1	1	1.9	7.9	0.04
148	P20930	Filaggrin OS=Homo sapiens OX=9606 GN=FLG PE=1 SV=3	168	435036	4	4	4	4	1.6	9.24	0.03
299	Q9GZR7	ATP-dependent RNA helicase DDX24 OS=Homo sapiens OX=9606 GN=DDX24 PE=1 SV=1	67	96899	1	1	1	1	1.7	9.14	0.03
323	Q9H0A0	RNA cytidine acetyltransferase OS=Homo sapiens OX=9606 GN=NAT10 PE=1 SV=2	57	116569	1	1	1	1	1.5	8.5	0.03
341	Q4VCS5	Angiomotin OS=Homo sapiens OX=9606 GN=AMOT PE=1 SV=1	54	118469	1	1	1	1	1.2	7.27	0.03
391	Q8IWR0	Zinc finger CCCH domain-containing protein 7A OS=Homo sapiens OX=9606 GN=ZC3H7A PE=1 SV=1	43	112348	1	1	1	1	1.8	7	0.03
399	P42285	Exosome RNA helicase MTR4 OS=Homo sapiens OX=9606 GN=MTREX PE=1 SV=3	41	118756	1	1	1	1	1	6.12	0.03
402	Q5C9Z4	Nucleolar MIF4G domain-containing protein 1 OS=Homo sapiens OX=9606 GN=NOM1 PE=1 SV=1	41	96768	1	1	1	1	1.5	8.28	0.03
408	P57678	Gem-associated protein 4 OS=Homo sapiens OX=9606 GN=GEMIN4 PE=1 SV=2	40	121728	1	1	1	1	1	5.7	0.03
430	P35579	Myosin-9 OS=Homo sapiens OX=9606 GN=MYH9 PE=1 SV=4	36	227646	2	2	2	2	1.6	5.5	0.03
436	Q8N7U6	EF-hand domain-containing family member B OS=Homo sapiens OX=9606 GN=EFHB PE=2 SV=4	35	94769	1	1	1	1	1.9	7.51	0.03
438	Q5JWF2	Guanine nucleotide-binding protein G(s) subunit alpha isoforms XLas OS=Homo sapiens OX=9606 GN=GNAS PE=1 SV=2	35	111697	1	1	1	1	1.1	4.91	0.03
439	P12814	Alpha-actinin-1 OS=Homo sapiens OX=9606 GN=ACTN1 PE=1 SV=2	35	103563	1	1	1	1	1.3	5.25	0.03
448	Q2TB90	Putative hexokinase HKDC1 OS=Homo sapiens OX=9606 GN=HKDC1 PE=1 SV=3	34	103790	1	1	1	1	1	6.76	0.03
456	Q9UJA3	DNA helicase MCM8 OS=Homo sapiens OX=9606 GN=MCM8 PE=1 SV=2	33	94493	1	1	1	1	1.2	7.82	0.03
466	O15027	Protein transport protein Sec16A OS=Homo sapiens OX=9606 GN=SEC16A PE=1 SV=4	32	253334	2	2	2	2	0.8	5.51	0.03
474	Q8TDI7	Transmembrane channel-like protein 2 OS=Homo sapiens OX=9606 GN=TMC2 PE=2 SV=3	30	103229	1	1	1	1	0.7	9.5	0.03
476	Q99575	Ribonucleases P/MRP protein subunit POP1 OS=Homo sapiens OX=9606 GN=POP1 PE=1 SV=2	30	116346	1	1	1	1	1.6	9.36	0.03
488	Q4G0X9	Coiled-coil domain-containing protein 40 OS=Homo sapiens OX=9606 GN=CCDC40 PE=2 SV=2	29	130375	1	1	1	1	0.6	5.21	0.03
494	Q8IZS8	Voltage-dependent calcium channel subunit alpha-2/delta-3 OS=Homo sapiens OX=9606 GN=CACNA2D3 PE=1 SV=1	28	124074	1	1	1	1	0.7	5.53	0.03
500	Q96G01	Protein bicaudal D homolog 1 OS=Homo sapiens OX=9606 GN=BICD1 PE=1 SV=3	28	111252	1	1	1	1	1	5.6	0.03
503	Q13797	Integrin alpha-9 OS=Homo sapiens OX=9606 GN=ITGA9 PE=1 SV=2	27	115727	1	1	1	1	1.4	5.76	0.03
517	Q5BJE1	Coiled-coil domain-containing protein 178 OS=Homo sapiens OX=9606 GN=CCDC178 PE=2 SV=3	26	102575	1	1	1	1	1	6.34	0.03
534	Q8NDV7	Trinucleotide repeat-containing gene 6A protein OS=Homo sapiens OX=9606 GN=TNRC6A PE=1 SV=2	24	210967	2	2	2	2	1.3	6.55	0.03
536	Q8IUR5	Protein O-mannosyl-transferase TMTC1 OS=Homo sapiens OX=9606 GN=TMTC1 PE=1 SV=3	24	99924	1	1	1	1	0.8	9.05	0.03
543	Q86V48	Leucine zipper protein 1 OS=Homo sapiens OX=9606 GN=LUZP1 PE=1 SV=2	23	120772	1	1	1	1	1.6	8.67	0.03
550	P12109	Collagen alpha-1(VI) chain OS=Homo sapiens OX=9606 GN=COL6A1 PE=1 SV=3	23	109602	1	1	1	1	2.2	5.26	0.03
557	P0C874	Spermatogenesis-associated protein 31D3 OS=Homo sapiens OX=9606 GN=SPATA31D3 PE=2 SV=1	20	103380	1	1	1	1	1.9	8.32	0.03
558	Q8NE71	ATP-binding cassette sub-family F member 1 OS=Homo sapiens OX=9606 GN=ABCF1 PE=1 SV=2	20	96323	1	1	1	1	2.2	6.4	0.03
278	Q9UPQ9	Trinucleotide repeat-containing gene 6B protein OS=Homo sapiens OX=9606 GN=TNRC6B PE=1 SV=4	77	194739	1	1	1	1	0.8	6.31	0.02
339	Q8IZH2	5~-3~ exoribonuclease 1 OS=Homo sapiens OX=9606 GN=XRN1 PE=1 SV=1	54	195524	1	1	1	1	0.8	6.78	0.02
354	O00411	DNA-directed RNA polymerase, mitochondrial OS=Homo sapiens OX=9606 GN=POLRMT PE=1 SV=2	51	140300	1	1	1	1	0.9	9.19	0.02
365	Q8TD26	Chromodomain-helicase-DNA-binding protein 6 OS=Homo sapiens OX=9606 GN=CHD6 PE=1 SV=4	49	308071	2	2	2	2	0.6	5.9	0.02
376	P20908	Collagen alpha-1(V) chain OS=Homo sapiens OX=9606 GN=COL5A1 PE=1 SV=3	46	184131	1	1	1	1	1.1	4.94	0.02
385	E9PAV3	Nascent polypeptide-associated complex subunit alpha, muscle-specific form OS=Homo sapiens OX=9606 GN=NACA PE=1 SV=1	44	205979	1	1	1	1	0.7	9.6	0.02
392	O14654	Insulin receptor substrate 4 OS=Homo sapiens OX=9606 GN=IRS4 PE=1 SV=1	42	134711	1	1	1	1	0.7	8.72	0.02
422	Q86US8	Telomerase-binding protein EST1A OS=Homo sapiens OX=9606 GN=SMG6 PE=1 SV=2	36	161503	1	1	1	1	1.1	6.66	0.02
460	Q9C0J8	pre-mRNA 3~ end processing protein WDR33 OS=Homo sapiens OX=9606 GN=WDR33 PE=1 SV=2	32	146198	1	1	1	1	0.8	9.24	0.02
475	Q6TFL3	Coiled-coil domain-containing protein 171 OS=Homo sapiens OX=9606 GN=CCDC171 PE=2 SV=1	30	154083	1	1	1	1	1.1	6.37	0.02
482	Q6P2Q9	Pre-mRNA-processing-splicing factor 8 OS=Homo sapiens OX=9606 GN=PRPF8 PE=1 SV=2	29	274738	2	2	2	2	0.7	8.95	0.02
501	Q14152	Eukaryotic translation initiation factor 3 subunit A OS=Homo sapiens OX=9606 GN=EIF3A PE=1 SV=1	28	166867	1	1	1	1	1	6.38	0.02
508	Q96KV7	WD repeat-containing protein 90 OS=Homo sapiens OX=9606 GN=WDR90 PE=1 SV=2	27	190681	1	1	1	1	0.7	6.56	0.02
514	O75533	Splicing factor 3B subunit 1 OS=Homo sapiens OX=9606 GN=SF3B1 PE=1 SV=3	26	146479	1	1	1	1	1.5	6.65	0.02
521	Q9Y2K2	Serine/threonine-protein kinase SIK3 OS=Homo sapiens OX=9606 GN=SIK3 PE=1 SV=4	25	146014	1	1	1	1	0.7	6.3	0.02
548	Q6P1X5	Transcription initiation factor TFIID subunit 2 OS=Homo sapiens OX=9606 GN=TAF2 PE=1 SV=3	23	138366	1	1	1	1	1.2	8.45	0.02
554	Q562E7	WD repeat-containing protein 81 OS=Homo sapiens OX=9606 GN=WDR81 PE=1 SV=2	21	213389	1	1	1	1	0.7	5.37	0.02
555	A2PYH4	Probable ATP-dependent DNA helicase HFM1 OS=Homo sapiens OX=9606 GN=HFM1 PE=1 SV=2	21	163705	1	1	1	1	1	6.66	0.02
263	Q02388	Collagen alpha-1(VII) chain OS=Homo sapiens OX=9606 GN=COL7A1 PE=1 SV=2	82	296010	1	1	1	1	0.6	5.95	0.01
307	Q99715	Collagen alpha-1(XII) chain OS=Homo sapiens OX=9606 GN=COL12A1 PE=1 SV=2	62	334138	1	1	1	1	0.6	5.38	0.01
384	O75643	U5 small nuclear ribonucleoprotein 200 kDa helicase OS=Homo sapiens OX=9606 GN=SNRNP200 PE=1 SV=2	44	246006	1	1	1	1	0.4	5.73	0.01
398	A6NHR9	Structural maintenance of chromosomes flexible hinge domain-containing protein 1 OS=Homo sapiens OX=9606 GN=SMCHD1 PE=1 SV=2	42	227942	1	1	1	1	0.3	6.95	0.01
446	Q8TF72	Protein Shroom3 OS=Homo sapiens OX=9606 GN=SHROOM3 PE=1 SV=2	34	218321	2	2	1	1	0.5	7.87	0.01
487	Q6ZR08	Dynein heavy chain 12, axonemal OS=Homo sapiens OX=9606 GN=DNAH12 PE=2 SV=2	29	359792	1	1	1	1	0.3	5.85	0.01
493	Q14980	Nuclear mitotic apparatus protein 1 OS=Homo sapiens OX=9606 GN=NUMA1 PE=1 SV=2	29	239199	2	2	1	1	0.6	5.63	0.01
510	Q9NRC6	Spectrin beta chain, non-erythrocytic 5 OS=Homo sapiens OX=9606 GN=SPTBN5 PE=1 SV=2	26	419230	1	1	1	1	0.2	6.21	0.01
519	Q63HN8	E3 ubiquitin-protein ligase RNF213 OS=Homo sapiens OX=9606 GN=RNF213 PE=1 SV=3	26	598557	1	1	1	1	0.1	6.05	0.01
529	A6NE01	Protein FAM186A OS=Homo sapiens OX=9606 GN=FAM186A PE=2 SV=3	24	262994	1	1	1	1	0.4	8.66	0.01
541	Q68DK2	Zinc finger FYVE domain-containing protein 26 OS=Homo sapiens OX=9606 GN=ZFYVE26 PE=1 SV=3	23	289128	1	1	1	1	0.4	5.97	0.01
545	Q13813	Spectrin alpha chain, non-erythrocytic 1 OS=Homo sapiens OX=9606 GN=SPTAN1 PE=1 SV=3	23	285163	1	1	1	1	0.6	5.22	0.01

## Sheet: Supplementary Data 2-2
Supplementary Data 2-2: List of proteins bound by IgG via LC-MS/MS analysis in 293T cells
prot_hit_num	prot_acc	prot_desc	prot_score	prot_mass	prot_matches	prot_matches_sig	prot_sequences	prot_sequences_sig	prot_cover	prot_pi	emPAI
1	P04264	Keratin, type II cytoskeletal 1 OS=Homo sapiens OX=9606 GN=KRT1 PE=1 SV=6	2903	66170	79	79	35	35	56.7	8.15	8.76
2	O15027	Protein transport protein Sec16A OS=Homo sapiens OX=9606 GN=SEC16A PE=1 SV=4	2789	253334	102	102	54	54	30.9	5.51	1.78
3	P35908	Keratin, type II cytoskeletal 2 epidermal OS=Homo sapiens OX=9606 GN=KRT2 PE=1 SV=2	1932	65678	62	62	34	34	47.9	8.07	9.4
4	P13645	Keratin, type I cytoskeletal 10 OS=Homo sapiens OX=9606 GN=KRT10 PE=1 SV=6	1891	59020	66	66	27	27	39.9	5.13	6.85
5	Q14247	Src substrate cortactin OS=Homo sapiens OX=9606 GN=CTTN PE=1 SV=2	1547	61720	57	57	34	34	48.7	5.24	9.89
6	P35527	Keratin, type I cytoskeletal 9 OS=Homo sapiens OX=9606 GN=KRT9 PE=1 SV=3	1400	62255	42	42	21	21	40.6	5.14	3.22
7	Q00610	Clathrin heavy chain 1 OS=Homo sapiens OX=9606 GN=CLTC PE=1 SV=5	1096	193260	43	43	33	33	21.5	5.48	1.05
8	P02533	Keratin, type I cytoskeletal 14 OS=Homo sapiens OX=9606 GN=KRT14 PE=1 SV=4	881	51872	32	32	21	21	41.9	5.09	3.39
9	P13647	Keratin, type II cytoskeletal 5 OS=Homo sapiens OX=9606 GN=KRT5 PE=1 SV=3	837	62568	36	36	26	26	38	7.59	4.7
10	P35637	RNA-binding protein FUS OS=Homo sapiens OX=9606 GN=FUS PE=1 SV=1	814	53622	28	28	9	9	16.7	9.4	2.1
11	P62805	Histone H4 OS=Homo sapiens OX=9606 GN=HIST1H4A PE=1 SV=2	748	11360	21	21	8	8	56.3	11.36	52.79
12	O00571	ATP-dependent RNA helicase DDX3X OS=Homo sapiens OX=9606 GN=DDX3X PE=1 SV=3	728	73597	31	31	23	23	35.8	6.73	2.25
13	Q14157	Ubiquitin-associated protein 2-like OS=Homo sapiens OX=9606 GN=UBAP2L PE=1 SV=2	727	114579	22	22	11	11	14.1	6.61	0.66
14	P07437	Tubulin beta chain OS=Homo sapiens OX=9606 GN=TUBB PE=1 SV=2	706	50095	27	27	15	15	39.6	4.78	2.82
15	P68371	Tubulin beta-4B chain OS=Homo sapiens OX=9606 GN=TUBB4B PE=1 SV=1	656	50255	26	26	14	14	36.2	4.79	2.56
16	P08779	Keratin, type I cytoskeletal 16 OS=Homo sapiens OX=9606 GN=KRT16 PE=1 SV=4	639	51578	24	24	14	14	26.2	4.99	1.69
17	P11142	Heat shock cognate 71 kDa protein OS=Homo sapiens OX=9606 GN=HSPA8 PE=1 SV=1	629	71082	23	23	20	20	31.4	5.37	1.58
18	P04259	Keratin, type II cytoskeletal 6B OS=Homo sapiens OX=9606 GN=KRT6B PE=1 SV=5	625	60315	26	26	18	18	28.9	8.09	2.05
19	P61978	Heterogeneous nuclear ribonucleoprotein K OS=Homo sapiens OX=9606 GN=HNRNPK PE=1 SV=1	603	51230	26	26	16	16	39.1	5.39	2.48
20	Q92804	TATA-binding protein-associated factor 2N OS=Homo sapiens OX=9606 GN=TAF15 PE=1 SV=1	566	62021	21	21	10	10	20.4	8.04	1.53
21	P48668	Keratin, type II cytoskeletal 6C OS=Homo sapiens OX=9606 GN=KRT6C PE=1 SV=3	562	60273	25	25	19	19	31.7	8.09	2.22
22	Q9Y3I0	tRNA-splicing ligase RtcB homolog OS=Homo sapiens OX=9606 GN=RTCB PE=1 SV=1	561	55688	20	20	17	17	36.6	6.77	2.15
23	Q14444	Caprin-1 OS=Homo sapiens OX=9606 GN=CAPRIN1 PE=1 SV=2	558	78489	22	22	14	14	20.5	5.14	1.01
24	Q9UPQ9	Trinucleotide repeat-containing gene 6B protein OS=Homo sapiens OX=9606 GN=TNRC6B PE=1 SV=4	548	194739	20	20	17	17	13.8	6.31	0.39
25	P08238	Heat shock protein HSP 90-beta OS=Homo sapiens OX=9606 GN=HSP90AB1 PE=1 SV=4	520	83554	17	17	14	14	19.8	4.97	0.92
26	P11940	Polyadenylate-binding protein 1 OS=Homo sapiens OX=9606 GN=PABPC1 PE=1 SV=2	515	70854	19	19	15	15	25	9.52	1.37
27	Q04695	Keratin, type I cytoskeletal 17 OS=Homo sapiens OX=9606 GN=KRT17 PE=1 SV=2	499	48361	20	20	13	13	23.8	4.97	1.52
28	P0DMV8	Heat shock 70 kDa protein 1A OS=Homo sapiens OX=9606 GN=HSPA1A PE=1 SV=1	496	70294	18	18	15	15	24	5.48	1.08
29	Q01844	RNA-binding protein EWS OS=Homo sapiens OX=9606 GN=EWSR1 PE=1 SV=1	496	68721	16	16	7	7	15.1	9.37	0.75
30	P02768	Serum albumin OS=Homo sapiens OX=9606 GN=ALB PE=1 SV=2	487	71317	17	17	12	12	19.9	5.92	0.88
31	O95487	Protein transport protein Sec24B OS=Homo sapiens OX=9606 GN=SEC24B PE=1 SV=2	460	138529	19	19	15	15	14.6	6.19	0.52
32	Q92499	ATP-dependent RNA helicase DDX1 OS=Homo sapiens OX=9606 GN=DDX1 PE=1 SV=2	458	83349	22	22	18	18	26.5	6.81	1.25
33	Q9UN86	Ras GTPase-activating protein-binding protein 2 OS=Homo sapiens OX=9606 GN=G3BP2 PE=1 SV=2	429	54145	16	16	12	12	29.5	5.41	1.57
34	P60709	Actin, cytoplasmic 1 OS=Homo sapiens OX=9606 GN=ACTB PE=1 SV=1	409	42052	20	20	10	10	30.9	5.29	2.11
35	Q00839	Heterogeneous nuclear ribonucleoprotein U OS=Homo sapiens OX=9606 GN=HNRNPU PE=1 SV=6	403	91269	16	16	11	11	12.7	5.76	0.7
36	Q8NCA5	Protein FAM98A OS=Homo sapiens OX=9606 GN=FAM98A PE=1 SV=1	390	55823	10	10	7	7	16.2	9.15	0.67
37	Q15436	Protein transport protein Sec23A OS=Homo sapiens OX=9606 GN=SEC23A PE=1 SV=2	382	87018	11	11	10	10	17.6	6.64	0.5
38	P31943	Heterogeneous nuclear ribonucleoprotein H OS=Homo sapiens OX=9606 GN=HNRNPH1 PE=1 SV=4	380	49484	11	11	6	6	20	5.89	1.03
39	P07900	Heat shock protein HSP 90-alpha OS=Homo sapiens OX=9606 GN=HSP90AA1 PE=1 SV=5	371	85006	14	14	13	13	19.4	4.94	0.7
40	Q15417	Calponin-3 OS=Homo sapiens OX=9606 GN=CNN3 PE=1 SV=1	360	36562	13	13	8	8	30.4	5.69	1.84
41	Q5VTE0	Putative elongation factor 1-alpha-like 3 OS=Homo sapiens OX=9606 GN=EEF1A1P5 PE=5 SV=1	342	50495	12	12	8	8	16.7	9.15	0.88
42	Q96PK6	RNA-binding protein 14 OS=Homo sapiens OX=9606 GN=RBM14 PE=1 SV=2	321	69620	13	13	11	11	18.8	9.68	0.74
43	Q9BUJ2	Heterogeneous nuclear ribonucleoprotein U-like protein 1 OS=Homo sapiens OX=9606 GN=HNRNPUL1 PE=1 SV=2	314	96250	14	14	12	12	21.1	6.49	0.6
44	P22626	Heterogeneous nuclear ribonucleoproteins A2/B1 OS=Homo sapiens OX=9606 GN=HNRNPA2B1 PE=1 SV=2	313	37464	11	11	9	9	30.9	8.97	1.33
45	Q9BQE3	Tubulin alpha-1C chain OS=Homo sapiens OX=9606 GN=TUBA1C PE=1 SV=1	311	50548	12	12	10	10	28.1	4.96	1.14
46	P55795	Heterogeneous nuclear ribonucleoprotein H2 OS=Homo sapiens OX=9606 GN=HNRNPH2 PE=1 SV=1	295	49517	8	8	4	4	12.9	5.89	0.67
47	P31942	Heterogeneous nuclear ribonucleoprotein H3 OS=Homo sapiens OX=9606 GN=HNRNPH3 PE=1 SV=2	294	36960	9	9	6	6	18.5	6.37	0.99
48	O60506	Heterogeneous nuclear ribonucleoprotein Q OS=Homo sapiens OX=9606 GN=SYNCRIP PE=1 SV=2	288	69788	10	10	9	9	14.6	8.68	0.58
49	Q13310	Polyadenylate-binding protein 4 OS=Homo sapiens OX=9606 GN=PABPC4 PE=1 SV=1	287	71080	10	10	9	9	15.1	9.31	0.57
50	Q7Z794	Keratin, type II cytoskeletal 1b OS=Homo sapiens OX=9606 GN=KRT77 PE=2 SV=3	279	62149	11	11	5	5	7.1	5.73	0.43
51	P11021	Endoplasmic reticulum chaperone BiP OS=Homo sapiens OX=9606 GN=HSPA5 PE=1 SV=2	276	72402	7	7	6	6	13	5.07	0.3
52	P09651	Heterogeneous nuclear ribonucleoprotein A1 OS=Homo sapiens OX=9606 GN=HNRNPA1 PE=1 SV=5	270	38837	5	5	4	4	13.4	9.17	0.5
53	P62736	Actin, aortic smooth muscle OS=Homo sapiens OX=9606 GN=ACTA2 PE=1 SV=1	268	42381	15	15	8	8	24.1	5.23	1.46
54	Q15437	Protein transport protein Sec23B OS=Homo sapiens OX=9606 GN=SEC23B PE=1 SV=2	268	87393	10	10	8	8	12.8	6.43	0.39
55	P52597	Heterogeneous nuclear ribonucleoprotein F OS=Homo sapiens OX=9606 GN=HNRNPF PE=1 SV=3	266	45985	7	7	5	5	16.1	5.38	0.63
56	P22061	Protein-L-isoaspartate(D-aspartate) O-methyltransferase OS=Homo sapiens OX=9606 GN=PCMT1 PE=1 SV=4	266	24792	9	9	5	5	20.7	6.7	1.75
57	P67809	Nuclease-sensitive element-binding protein 1 OS=Homo sapiens OX=9606 GN=YBX1 PE=1 SV=3	266	35903	7	7	6	6	35.8	9.87	0.86
58	P62269	40S ribosomal protein S18 OS=Homo sapiens OX=9606 GN=RPS18 PE=1 SV=3	250	17708	9	9	7	7	38.8	10.99	3.03
59	P62633	Cellular nucleic acid-binding protein OS=Homo sapiens OX=9606 GN=CNBP PE=1 SV=1	242	20704	7	7	6	6	40.1	8	1.86
60	Q12906	Interleukin enhancer-binding factor 3 OS=Homo sapiens OX=9606 GN=ILF3 PE=1 SV=3	242	95678	10	10	9	9	9.7	8.86	0.4
61	Q5D862	Filaggrin-2 OS=Homo sapiens OX=9606 GN=FLG2 PE=1 SV=1	238	249296	6	6	6	6	4.4	8.45	0.08
62	Q13283	Ras GTPase-activating protein-binding protein 1 OS=Homo sapiens OX=9606 GN=G3BP1 PE=1 SV=1	237	52189	7	7	5	5	14.8	5.36	0.54
63	Q8WWM7	Ataxin-2-like protein OS=Homo sapiens OX=9606 GN=ATXN2L PE=1 SV=2	223	113589	10	10	9	9	10.9	8.7	0.29
64	Q86YZ3	Hornerin OS=Homo sapiens OX=9606 GN=HRNR PE=1 SV=2	221	283140	6	6	5	5	3.1	10.05	0.07
65	Q9NZI8	Insulin-like growth factor 2 mRNA-binding protein 1 OS=Homo sapiens OX=9606 GN=IGF2BP1 PE=1 SV=2	215	63783	9	9	9	9	17	9.26	0.57
66	P11586	C-1-tetrahydrofolate synthase, cytoplasmic OS=Homo sapiens OX=9606 GN=MTHFD1 PE=1 SV=3	209	102180	6	6	6	6	6.4	6.89	0.21
67	P17844	Probable ATP-dependent RNA helicase DDX5 OS=Homo sapiens OX=9606 GN=DDX5 PE=1 SV=1	208	69618	9	9	8	8	13.2	9.06	0.51
68	P14625	Endoplasmin OS=Homo sapiens OX=9606 GN=HSP90B1 PE=1 SV=1	207	92696	5	5	4	4	4.6	4.76	0.19
69	Q08211	ATP-dependent RNA helicase A OS=Homo sapiens OX=9606 GN=DHX9 PE=1 SV=4	206	142181	9	9	9	9	9.4	6.41	0.23
70	P07910	Heterogeneous nuclear ribonucleoproteins C1/C2 OS=Homo sapiens OX=9606 GN=HNRNPC PE=1 SV=4	200	33707	8	8	7	7	17.6	4.95	0.93
71	P09234	U1 small nuclear ribonucleoprotein C OS=Homo sapiens OX=9606 GN=SNRPC PE=1 SV=1	199	17552	4	4	3	3	24.5	9.71	1.02
72	Q5QNW6	Histone H2B type 2-F OS=Homo sapiens OX=9606 GN=HIST2H2BF PE=1 SV=3	198	13912	13	13	7	7	46.8	10.31	4.8
73	P07195	L-lactate dehydrogenase B chain OS=Homo sapiens OX=9606 GN=LDHB PE=1 SV=2	196	36900	5	5	5	5	18.3	5.71	0.54
74	Q12905	Interleukin enhancer-binding factor 2 OS=Homo sapiens OX=9606 GN=ILF2 PE=1 SV=2	195	43263	8	8	6	6	18.7	5.19	0.67
75	P62851	40S ribosomal protein S25 OS=Homo sapiens OX=9606 GN=RPS25 PE=1 SV=1	194	13791	6	6	4	4	24	10.12	2.03
76	Q07666	KH domain-containing, RNA-binding, signal transduction-associated protein 1 OS=Homo sapiens OX=9606 GN=KHDRBS1 PE=1 SV=1	192	48311	11	11	6	6	12	8.73	0.81
77	P48507	Glutamate--cysteine ligase regulatory subunit OS=Homo sapiens OX=9606 GN=GCLM PE=1 SV=1	185	31050	5	5	4	4	20.8	5.69	0.66
78	Q06830	Peroxiredoxin-1 OS=Homo sapiens OX=9606 GN=PRDX1 PE=1 SV=1	183	22324	9	9	7	7	39.2	8.27	2.52
79	P61247	40S ribosomal protein S3a OS=Homo sapiens OX=9606 GN=RPS3A PE=1 SV=2	180	30154	9	9	8	8	33	9.75	1.56
80	P55735	Protein SEC13 homolog OS=Homo sapiens OX=9606 GN=SEC13 PE=1 SV=3	180	36031	4	4	3	3	11.5	5.22	0.3
81	Q7Z417	Nuclear fragile X mental retardation-interacting protein 2 OS=Homo sapiens OX=9606 GN=NUFIP2 PE=1 SV=1	174	76132	7	7	6	6	12.8	8.7	0.29
82	P52272	Heterogeneous nuclear ribonucleoprotein M OS=Homo sapiens OX=9606 GN=HNRNPM PE=1 SV=3	168	77749	7	7	7	7	10.3	8.84	0.34
83	P62241	40S ribosomal protein S8 OS=Homo sapiens OX=9606 GN=RPS8 PE=1 SV=2	166	24475	6	6	6	6	33.7	10.32	1.16
84	P15924	Desmoplakin OS=Homo sapiens OX=9606 GN=DSP PE=1 SV=3	166	334021	10	10	10	10	3.1	6.44	0.1
85	P06899	Histone H2B type 1-J OS=Homo sapiens OX=9606 GN=HIST1H2BJ PE=1 SV=3	162	13896	12	12	7	7	46.8	10.31	4.8
86	Q14103	Heterogeneous nuclear ribonucleoprotein D0 OS=Homo sapiens OX=9606 GN=HNRNPD PE=1 SV=1	159	38581	5	5	3	3	11.3	7.62	0.39
87	P13639	Elongation factor 2 OS=Homo sapiens OX=9606 GN=EEF2 PE=1 SV=4	158	96246	6	6	6	6	8.2	6.41	0.22
88	P00338	L-lactate dehydrogenase A chain OS=Homo sapiens OX=9606 GN=LDHA PE=1 SV=2	158	36950	6	6	6	6	18.4	8.44	0.67
89	P51991	Heterogeneous nuclear ribonucleoprotein A3 OS=Homo sapiens OX=9606 GN=HNRNPA3 PE=1 SV=2	157	39799	3	3	3	3	11.1	9.1	0.27
90	P23588	Eukaryotic translation initiation factor 4B OS=Homo sapiens OX=9606 GN=EIF4B PE=1 SV=2	153	69167	7	7	7	7	14.1	5.55	0.38
91	P0C0S8	Histone H2A type 1 OS=Homo sapiens OX=9606 GN=HIST1H2AG PE=1 SV=2	153	14083	7	7	5	5	20.8	10.9	1.95
92	Q8WUA2	Peptidyl-prolyl cis-trans isomerase-like 4 OS=Homo sapiens OX=9606 GN=PPIL4 PE=1 SV=1	150	57703	6	6	5	5	11.8	5.63	0.39
93	Q8NC51	Plasminogen activator inhibitor 1 RNA-binding protein OS=Homo sapiens OX=9606 GN=SERBP1 PE=1 SV=2	149	44995	7	7	6	6	17.6	8.66	0.64
94	P39019	40S ribosomal protein S19 OS=Homo sapiens OX=9606 GN=RPS19 PE=1 SV=2	148	16051	4	4	4	4	29.7	10.31	1.15
95	Q07020	60S ribosomal protein L18 OS=Homo sapiens OX=9606 GN=RPL18 PE=1 SV=2	146	21735	5	5	5	5	30.9	11.73	1.05
96	P81605	Dermcidin OS=Homo sapiens OX=9606 GN=DCD PE=1 SV=2	145	11391	3	3	2	2	22.7	6.08	1.2
97	Q7L7L0	Histone H2A type 3 OS=Homo sapiens OX=9606 GN=HIST3H2A PE=1 SV=3	143	14113	7	7	5	5	20.8	11.05	2.67
98	A0A075B6P5	Immunoglobulin kappa variable 2-28 OS=Homo sapiens OX=9606 GN=IGKV2-28 PE=3 SV=1	143	13062	3	3	2	2	16.7	5.61	0.59
99	Q14847	LIM and SH3 domain protein 1 OS=Homo sapiens OX=9606 GN=LASP1 PE=1 SV=2	141	30097	4	4	3	3	14.9	6.61	0.52
100	Q6ZRV2	Protein FAM83H OS=Homo sapiens OX=9606 GN=FAM83H PE=1 SV=3	140	127557	3	3	3	3	3.6	6.52	0.08
101	P62937	Peptidyl-prolyl cis-trans isomerase A OS=Homo sapiens OX=9606 GN=PPIA PE=1 SV=2	139	18229	5	5	4	4	23.6	7.68	1.34
102	P62701	40S ribosomal protein S4, X isoform OS=Homo sapiens OX=9606 GN=RPS4X PE=1 SV=2	139	29807	9	9	9	9	30.4	10.16	1.59
103	O43175	D-3-phosphoglycerate dehydrogenase OS=Homo sapiens OX=9606 GN=PHGDH PE=1 SV=4	138	57356	3	3	3	3	7.5	6.29	0.18
104	P38159	RNA-binding motif protein, X chromosome OS=Homo sapiens OX=9606 GN=RBMX PE=1 SV=3	132	42306	5	5	5	5	15.1	10.06	0.46
105	P26373	60S ribosomal protein L13 OS=Homo sapiens OX=9606 GN=RPL13 PE=1 SV=4	132	24304	6	6	5	5	23.2	11.65	1.17
106	A0A075B6S2	Immunoglobulin kappa variable 2D-29 OS=Homo sapiens OX=9606 GN=IGKV2D-29 PE=3 SV=1	132	13249	3	3	2	2	16.7	6.54	0.58
107	P08670	Vimentin OS=Homo sapiens OX=9606 GN=VIM PE=1 SV=4	129	53676	6	6	6	6	15.2	5.06	0.43
108	O95429	BAG family molecular chaperone regulator 4 OS=Homo sapiens OX=9606 GN=BAG4 PE=1 SV=1	128	49792	5	5	5	5	14.4	5.02	0.38
109	P19338	Nucleolin OS=Homo sapiens OX=9606 GN=NCL PE=1 SV=3	127	76625	8	8	7	7	9.2	4.6	0.4
110	Q16630	Cleavage and polyadenylation specificity factor subunit 6 OS=Homo sapiens OX=9606 GN=CPSF6 PE=1 SV=2	127	59344	3	3	3	3	7.4	6.66	0.18
111	Q8WW33	Gametocyte-specific factor 1 OS=Homo sapiens OX=9606 GN=GTSF1 PE=1 SV=2	125	19710	4	4	3	3	20.4	6.04	0.88
112	P52292	Importin subunit alpha-1 OS=Homo sapiens OX=9606 GN=KPNA2 PE=1 SV=1	124	58168	1	1	1	1	3.4	5.25	0.06
113	P62263	40S ribosomal protein S14 OS=Homo sapiens OX=9606 GN=RPS14 PE=1 SV=3	124	16434	2	2	2	2	15.9	10.07	0.45
114	P23396	40S ribosomal protein S3 OS=Homo sapiens OX=9606 GN=RPS3 PE=1 SV=2	123	26842	6	6	6	6	25.1	9.68	1.02
115	Q71DI3	Histone H3.2 OS=Homo sapiens OX=9606 GN=HIST2H3A PE=1 SV=3	122	15436	8	8	5	5	24.3	11.27	1.7
116	P10412	Histone H1.4 OS=Homo sapiens OX=9606 GN=HIST1H1E PE=1 SV=2	122	21852	3	3	3	3	15.5	11.03	0.53
117	Q9NVA2	Septin-11 OS=Homo sapiens OX=9606 GN=SEPT11 PE=1 SV=3	121	49652	5	5	4	4	11.7	6.36	0.29
118	Q99574	Neuroserpin OS=Homo sapiens OX=9606 GN=SERPINI1 PE=1 SV=1	121	46397	2	2	1	1	5.6	4.84	0.15
119	Q99873	Protein arginine N-methyltransferase 1 OS=Homo sapiens OX=9606 GN=PRMT1 PE=1 SV=3	120	43061	6	6	4	4	15.6	5.18	0.56
120	Q92841	Probable ATP-dependent RNA helicase DDX17 OS=Homo sapiens OX=9606 GN=DDX17 PE=1 SV=2	119	80906	5	5	4	4	6	8.53	0.22
121	P18124	60S ribosomal protein L7 OS=Homo sapiens OX=9606 GN=RPL7 PE=1 SV=1	119	29264	5	5	4	4	18.5	10.66	0.71
122	Q92504	Zinc transporter SLC39A7 OS=Homo sapiens OX=9606 GN=SLC39A7 PE=1 SV=2	115	50201	5	5	2	2	3	6.36	0.21
123	Q13642	Four and a half LIM domains protein 1 OS=Homo sapiens OX=9606 GN=FHL1 PE=1 SV=4	114	38006	4	4	4	4	15.2	9.25	0.4
124	P51114	Fragile X mental retardation syndrome-related protein 1 OS=Homo sapiens OX=9606 GN=FXR1 PE=1 SV=3	114	70020	2	2	2	2	3.7	5.84	0.1
125	P10809	60 kDa heat shock protein, mitochondrial OS=Homo sapiens OX=9606 GN=HSPD1 PE=1 SV=2	114	61187	3	3	3	3	5.8	5.7	0.17
126	P62979	Ubiquitin-40S ribosomal protein S27a OS=Homo sapiens OX=9606 GN=RPS27A PE=1 SV=2	112	18296	3	3	3	3	24.4	9.68	0.66
127	P04075	Fructose-bisphosphate aldolase A OS=Homo sapiens OX=9606 GN=ALDOA PE=1 SV=2	112	39851	6	6	6	6	16.5	8.3	0.61
128	P84098	60S ribosomal protein L19 OS=Homo sapiens OX=9606 GN=RPL19 PE=1 SV=1	112	23565	2	2	2	2	13.3	11.48	0.3
129	Q9Y224	RNA transcription, translation and transport factor protein OS=Homo sapiens OX=9606 GN=RTRAF PE=1 SV=1	111	28165	7	7	7	7	29.9	6.19	1.19
130	P22314	Ubiquitin-like modifier-activating enzyme 1 OS=Homo sapiens OX=9606 GN=UBA1 PE=1 SV=3	109	118858	4	4	4	4	4.9	5.49	0.11
131	P38646	Stress-70 protein, mitochondrial OS=Homo sapiens OX=9606 GN=HSPA9 PE=1 SV=2	109	73920	4	4	4	4	6.5	5.87	0.19
132	E9PAV3	Nascent polypeptide-associated complex subunit alpha, muscle-specific form OS=Homo sapiens OX=9606 GN=NACA PE=1 SV=1	109	205979	1	1	1	1	0.7	9.6	0.02
133	Q99439	Calponin-2 OS=Homo sapiens OX=9606 GN=CNN2 PE=1 SV=4	106	34074	3	3	3	3	12.3	6.95	0.32
134	Q14677	Clathrin interactor 1 OS=Homo sapiens OX=9606 GN=CLINT1 PE=1 SV=1	106	68273	4	4	4	4	9.3	6.01	0.21
135	P06733	Alpha-enolase OS=Homo sapiens OX=9606 GN=ENO1 PE=1 SV=2	104	47481	2	2	2	2	5.3	7.01	0.14
136	Q5T749	Keratinocyte proline-rich protein OS=Homo sapiens OX=9606 GN=KPRP PE=1 SV=1	103	67172	6	6	5	5	11.7	8.72	0.33
137	P26641	Elongation factor 1-gamma OS=Homo sapiens OX=9606 GN=EEF1G PE=1 SV=3	103	50429	5	5	4	4	9.8	6.25	0.37
138	P49368	T-complex protein 1 subunit gamma OS=Homo sapiens OX=9606 GN=CCT3 PE=1 SV=4	103	61066	2	2	2	2	4	6.1	0.11
139	Q9NR30	Nucleolar RNA helicase 2 OS=Homo sapiens OX=9606 GN=DDX21 PE=1 SV=5	103	87804	5	5	5	5	7.3	9.32	0.2
140	Q8N1N4	Keratin, type II cytoskeletal 78 OS=Homo sapiens OX=9606 GN=KRT78 PE=1 SV=2	102	57629	5	5	5	5	10.4	5.79	0.32
141	Q86UP2	Kinectin OS=Homo sapiens OX=9606 GN=KTN1 PE=1 SV=1	102	156464	2	2	2	2	1.8	5.52	0.04
142	P30050	60S ribosomal protein L12 OS=Homo sapiens OX=9606 GN=RPL12 PE=1 SV=1	101	17979	2	2	2	2	15.2	9.48	0.41
143	P25705	ATP synthase subunit alpha, mitochondrial OS=Homo sapiens OX=9606 GN=ATP5F1A PE=1 SV=1	101	59828	4	4	4	4	9.8	9.16	0.24
144	P61962	DDB1- and CUL4-associated factor 7 OS=Homo sapiens OX=9606 GN=DCAF7 PE=1 SV=1	100	39528	3	3	3	3	10.8	5.27	0.27
145	P55884	Eukaryotic translation initiation factor 3 subunit B OS=Homo sapiens OX=9606 GN=EIF3B PE=1 SV=3	99	92823	3	3	3	3	4.1	4.89	0.11
146	Q9NSB2	Keratin, type II cuticular Hb4 OS=Homo sapiens OX=9606 GN=KRT84 PE=2 SV=2	98	65942	5	5	3	3	3.8	7.75	0.21
147	Q9HCJ0	Trinucleotide repeat-containing gene 6C protein OS=Homo sapiens OX=9606 GN=TNRC6C PE=1 SV=3	98	176427	2	2	2	2	1.5	6.47	0.04
148	P50402	Emerin OS=Homo sapiens OX=9606 GN=EMD PE=1 SV=1	97	29033	3	3	3	3	12.6	5.29	0.38
149	P63104	14-3-3 protein zeta/delta OS=Homo sapiens OX=9606 GN=YWHAZ PE=1 SV=1	94	27899	2	2	2	2	9	4.73	0.25
150	P35659	Protein DEK OS=Homo sapiens OX=9606 GN=DEK PE=1 SV=1	92	42933	2	2	2	2	6.9	8.69	0.16
151	Q15427	Splicing factor 3B subunit 4 OS=Homo sapiens OX=9606 GN=SF3B4 PE=1 SV=1	92	44414	2	2	2	2	5	8.54	0.15
152	P61626	Lysozyme C OS=Homo sapiens OX=9606 GN=LYZ PE=1 SV=1	91	16982	4	4	4	4	23.6	9.38	1.07
153	P60842	Eukaryotic initiation factor 4A-I OS=Homo sapiens OX=9606 GN=EIF4A1 PE=1 SV=1	91	46353	3	3	3	3	8.1	5.32	0.23
154	Q92945	Far upstream element-binding protein 2 OS=Homo sapiens OX=9606 GN=KHSRP PE=1 SV=4	91	73355	4	4	3	3	6	6.85	0.14
155	P53992	Protein transport protein Sec24C OS=Homo sapiens OX=9606 GN=SEC24C PE=1 SV=3	91	119789	4	4	4	4	5.5	6.71	0.11
156	Q02413	Desmoglein-1 OS=Homo sapiens OX=9606 GN=DSG1 PE=1 SV=2	90	114702	3	3	3	3	3.8	4.9	0.09
157	Q6KB66	Keratin, type II cytoskeletal 80 OS=Homo sapiens OX=9606 GN=KRT80 PE=1 SV=2	90	51007	2	2	2	2	5.1	5.58	0.13
158	O43809	Cleavage and polyadenylation specificity factor subunit 5 OS=Homo sapiens OX=9606 GN=NUDT21 PE=1 SV=1	90	26268	3	3	3	3	15.4	8.85	0.43
159	Q16181	Septin-7 OS=Homo sapiens OX=9606 GN=SEPT7 PE=1 SV=2	89	50933	5	5	4	4	9.8	8.76	0.28
160	Q8WXX7	Autism susceptibility gene 2 protein OS=Homo sapiens OX=9606 GN=AUTS2 PE=1 SV=1	88	139296	5	5	5	5	3.4	9.41	0.12
161	Q8NHW5	60S acidic ribosomal protein P0-like OS=Homo sapiens OX=9606 GN=RPLP0P6 PE=5 SV=1	88	34514	3	3	3	3	13.6	5.41	0.32
162	P51116	Fragile X mental retardation syndrome-related protein 2 OS=Homo sapiens OX=9606 GN=FXR2 PE=1 SV=2	87	74520	3	3	3	3	5.2	5.95	0.14
163	P78371	T-complex protein 1 subunit beta OS=Homo sapiens OX=9606 GN=CCT2 PE=1 SV=4	86	57794	3	3	3	3	6.7	6.01	0.18
164	P46781	40S ribosomal protein S9 OS=Homo sapiens OX=9606 GN=RPS9 PE=1 SV=3	86	22635	6	6	6	6	22.2	10.66	1.29
165	O43390	Heterogeneous nuclear ribonucleoprotein R OS=Homo sapiens OX=9606 GN=HNRNPR PE=1 SV=1	85	71184	5	5	5	5	8.8	8.23	0.25
166	Q99832	T-complex protein 1 subunit eta OS=Homo sapiens OX=9606 GN=CCT7 PE=1 SV=2	84	59842	4	4	4	4	7.7	7.55	0.24
167	Q15365	Poly(rC)-binding protein 1 OS=Homo sapiens OX=9606 GN=PCBP1 PE=1 SV=2	84	37987	4	4	4	4	15.7	6.66	0.4
168	P06576	ATP synthase subunit beta, mitochondrial OS=Homo sapiens OX=9606 GN=ATP5F1B PE=1 SV=3	84	56525	1	1	1	1	2.6	5.26	0.06
169	P23246	Splicing factor, proline- and glutamine-rich OS=Homo sapiens OX=9606 GN=SFPQ PE=1 SV=2	84	76216	3	3	3	3	5.5	9.45	0.13
170	Q15366	Poly(rC)-binding protein 2 OS=Homo sapiens OX=9606 GN=PCBP2 PE=1 SV=1	84	38955	4	4	4	4	15.3	6.33	0.39
171	Q52LJ0	Protein FAM98B OS=Homo sapiens OX=9606 GN=FAM98B PE=1 SV=1	83	37566	2	2	2	2	7.6	5.96	0.18
172	O75146	Huntingtin-interacting protein 1-related protein OS=Homo sapiens OX=9606 GN=HIP1R PE=1 SV=2	82	119999	2	2	2	2	2.2	6.22	0.06
173	P62249	40S ribosomal protein S16 OS=Homo sapiens OX=9606 GN=RPS16 PE=1 SV=2	82	16549	5	5	5	5	32.2	10.21	1.54
174	P14618	Pyruvate kinase PKM OS=Homo sapiens OX=9606 GN=PKM PE=1 SV=4	81	58470	2	2	2	2	4.5	7.96	0.12
175	Q9BWF3	RNA-binding protein 4 OS=Homo sapiens OX=9606 GN=RBM4 PE=1 SV=1	81	40688	1	1	1	1	4.4	6.61	0.08
176	Q8WUM4	Programmed cell death 6-interacting protein OS=Homo sapiens OX=9606 GN=PDCD6IP PE=1 SV=1	80	96590	2	2	2	2	2.6	6.13	0.07
177	P13010	X-ray repair cross-complementing protein 5 OS=Homo sapiens OX=9606 GN=XRCC5 PE=1 SV=3	80	83222	3	3	3	3	4.8	5.55	0.12
178	P05141	ADP/ATP translocase 2 OS=Homo sapiens OX=9606 GN=SLC25A5 PE=1 SV=7	80	33059	5	5	5	5	16.8	9.71	0.61
179	P63244	Receptor of activated protein C kinase 1 OS=Homo sapiens OX=9606 GN=RACK1 PE=1 SV=3	78	35511	2	2	2	2	8.2	7.6	0.2
180	O00303	Eukaryotic translation initiation factor 3 subunit F OS=Homo sapiens OX=9606 GN=EIF3F PE=1 SV=1	78	37654	1	1	1	1	4.8	5.24	0.09
181	Q15019	Septin-2 OS=Homo sapiens OX=9606 GN=SEPT2 PE=1 SV=1	77	41689	3	3	2	2	6.9	6.15	0.26
182	P62913	60S ribosomal protein L11 OS=Homo sapiens OX=9606 GN=RPL11 PE=1 SV=2	77	20468	1	1	1	1	7.9	9.64	0.16
183	P12956	X-ray repair cross-complementing protein 6 OS=Homo sapiens OX=9606 GN=XRCC6 PE=1 SV=2	75	70084	1	1	1	1	2.3	6.23	0.05
184	P62424	60S ribosomal protein L7a OS=Homo sapiens OX=9606 GN=RPL7A PE=1 SV=2	75	30148	2	2	2	2	10.2	10.61	0.23
185	Q7L2E3	ATP-dependent RNA helicase DHX30 OS=Homo sapiens OX=9606 GN=DHX30 PE=1 SV=1	74	134938	3	3	3	3	2.4	8.99	0.07
186	P02751	Fibronectin OS=Homo sapiens OX=9606 GN=FN1 PE=1 SV=4	73	266052	3	3	3	3	4.7	5.46	0.04
187	P62753	40S ribosomal protein S6 OS=Homo sapiens OX=9606 GN=RPS6 PE=1 SV=1	72	28834	2	2	2	2	8	10.85	0.24
188	P62277	40S ribosomal protein S13 OS=Homo sapiens OX=9606 GN=RPS13 PE=1 SV=2	70	17212	3	3	3	3	19.2	10.53	0.71
189	P27348	14-3-3 protein theta OS=Homo sapiens OX=9606 GN=YWHAQ PE=1 SV=1	70	28032	2	2	2	2	9	4.68	0.25
190	P62750	60S ribosomal protein L23a OS=Homo sapiens OX=9606 GN=RPL23A PE=1 SV=1	69	17684	3	3	3	3	12.8	10.44	0.69
191	P42704	Leucine-rich PPR motif-containing protein, mitochondrial OS=Homo sapiens OX=9606 GN=LRPPRC PE=1 SV=3	69	159003	2	2	2	2	1.3	5.81	0.04
192	P09874	Poly [ADP-ribose] polymerase 1 OS=Homo sapiens OX=9606 GN=PARP1 PE=1 SV=4	69	113811	2	2	2	2	2.3	8.99	0.06
193	O75534	Cold shock domain-containing protein E1 OS=Homo sapiens OX=9606 GN=CSDE1 PE=1 SV=2	68	89684	2	2	2	2	2.4	5.88	0.07
194	P15880	40S ribosomal protein S2 OS=Homo sapiens OX=9606 GN=RPS2 PE=1 SV=2	68	31590	6	6	6	6	21.5	10.25	0.82
195	Q9H7S9	Zinc finger protein 703 OS=Homo sapiens OX=9606 GN=ZNF703 PE=1 SV=1	67	58756	3	3	3	3	7.8	8.99	0.18
196	Q04837	Single-stranded DNA-binding protein, mitochondrial OS=Homo sapiens OX=9606 GN=SSBP1 PE=1 SV=1	67	17249	1	1	1	1	10.1	9.59	0.2
197	Q15233	Non-POU domain-containing octamer-binding protein OS=Homo sapiens OX=9606 GN=NONO PE=1 SV=4	67	54311	3	3	3	3	6.2	9.01	0.19
198	Q9NRA1	Platelet-derived growth factor C OS=Homo sapiens OX=9606 GN=PDGFC PE=1 SV=2	67	39860	1	1	1	1	4.9	5.77	0.08
199	Q08945	FACT complex subunit SSRP1 OS=Homo sapiens OX=9606 GN=SSRP1 PE=1 SV=1	66	81367	3	3	3	3	3.8	6.45	0.13
200	Q9ULX6	A-kinase anchor protein 8-like OS=Homo sapiens OX=9606 GN=AKAP8L PE=1 SV=4	66	72051	1	1	1	1	2	4.94	0.05
201	O00443	Phosphatidylinositol 4-phosphate 3-kinase C2 domain-containing subunit alpha OS=Homo sapiens OX=9606 GN=PIK3C2A PE=1 SV=2	66	192156	2	2	2	2	1.5	8.25	0.03
202	Q14141	Septin-6 OS=Homo sapiens OX=9606 GN=SEPT6 PE=1 SV=4	65	50084	4	4	3	3	6.9	6.24	0.21
203	P12277	Creatine kinase B-type OS=Homo sapiens OX=9606 GN=CKB PE=1 SV=1	65	42902	3	3	3	3	7.6	5.34	0.25
204	P29692	Elongation factor 1-delta OS=Homo sapiens OX=9606 GN=EEF1D PE=1 SV=5	65	31217	1	1	1	1	4.3	4.9	0.11
205	P39023	60S ribosomal protein L3 OS=Homo sapiens OX=9606 GN=RPL3 PE=1 SV=2	65	46365	3	3	3	3	6.2	10.19	0.23
206	P55769	NHP2-like protein 1 OS=Homo sapiens OX=9606 GN=SNU13 PE=1 SV=3	64	14393	1	1	1	1	9.4	8.72	0.24
207	Q9UBS4	DnaJ homolog subfamily B member 11 OS=Homo sapiens OX=9606 GN=DNAJB11 PE=1 SV=1	63	40774	1	1	1	1	7	5.81	0.08
208	Q9H0D6	5~-3~ exoribonuclease 2 OS=Homo sapiens OX=9606 GN=XRN2 PE=1 SV=1	63	109426	2	2	2	2	2.5	7.26	0.06
209	P27708	CAD protein OS=Homo sapiens OX=9606 GN=CAD PE=1 SV=3	62	245167	1	1	1	1	0.7	6.02	0.01
210	B5ME19	Eukaryotic translation initiation factor 3 subunit C-like protein OS=Homo sapiens OX=9606 GN=EIF3CL PE=3 SV=1	62	106091	2	2	2	2	2.8	5.45	0.06
211	Q92567	Protein FAM168A OS=Homo sapiens OX=9606 GN=FAM168A PE=1 SV=2	61	26225	2	2	2	2	7.4	9.01	0.27
212	P50990	T-complex protein 1 subunit theta OS=Homo sapiens OX=9606 GN=CCT8 PE=1 SV=4	60	60153	2	2	2	2	3.8	5.42	0.11
213	P50991	T-complex protein 1 subunit delta OS=Homo sapiens OX=9606 GN=CCT4 PE=1 SV=4	60	58401	2	2	2	2	4.3	7.96	0.12
214	Q8N6T3	ADP-ribosylation factor GTPase-activating protein 1 OS=Homo sapiens OX=9606 GN=ARFGAP1 PE=1 SV=2	59	44982	2	2	2	2	5.9	5.46	0.15
215	Q8WU90	Zinc finger CCCH domain-containing protein 15 OS=Homo sapiens OX=9606 GN=ZC3H15 PE=1 SV=1	59	48972	1	1	1	1	3.3	5.22	0.07
216	Q6NVV1	Putative 60S ribosomal protein L13a protein RPL13AP3 OS=Homo sapiens OX=9606 GN=RPL13AP3 PE=5 SV=1	59	12184	1	1	1	1	10.8	10.76	0.28
217	Q86V81	THO complex subunit 4 OS=Homo sapiens OX=9606 GN=ALYREF PE=1 SV=3	59	26872	1	1	1	1	4.3	11.15	0.12
218	O00425	Insulin-like growth factor 2 mRNA-binding protein 3 OS=Homo sapiens OX=9606 GN=IGF2BP3 PE=1 SV=2	59	64008	2	2	2	2	4	8.99	0.11
219	O60716	Catenin delta-1 OS=Homo sapiens OX=9606 GN=CTNND1 PE=1 SV=1	58	108674	2	2	2	2	2.4	5.86	0.06
220	P24534	Elongation factor 1-beta OS=Homo sapiens OX=9606 GN=EEF1B2 PE=1 SV=3	58	24919	1	1	1	1	6.7	4.5	0.13
221	O43148	mRNA cap guanine-N7 methyltransferase OS=Homo sapiens OX=9606 GN=RNMT PE=1 SV=1	58	55494	2	2	2	2	4.6	6.3	0.12
222	Q02543	60S ribosomal protein L18a OS=Homo sapiens OX=9606 GN=RPL18A PE=1 SV=2	57	21034	1	1	1	1	7.4	10.73	0.16
223	P46782	40S ribosomal protein S5 OS=Homo sapiens OX=9606 GN=RPS5 PE=1 SV=4	57	23033	3	3	3	3	11.3	9.73	0.5
224	P06493	Cyclin-dependent kinase 1 OS=Homo sapiens OX=9606 GN=CDK1 PE=1 SV=3	57	34131	2	2	2	2	6.1	8.37	0.2
225	Q9Y281	Cofilin-2 OS=Homo sapiens OX=9606 GN=CFL2 PE=1 SV=1	57	18839	1	1	1	1	6.6	7.66	0.18
226	P04406	Glyceraldehyde-3-phosphate dehydrogenase OS=Homo sapiens OX=9606 GN=GAPDH PE=1 SV=3	57	36201	2	2	1	1	4.5	8.57	0.09
227	Q9Y5X1	Sorting nexin-9 OS=Homo sapiens OX=9606 GN=SNX9 PE=1 SV=1	57	66949	1	1	1	1	2.4	5.4	0.05
228	Q8IWX8	Calcium homeostasis endoplasmic reticulum protein OS=Homo sapiens OX=9606 GN=CHERP PE=1 SV=3	56	104150	2	2	2	2	3.4	9.15	0.06
229	Q9P035	Very-long-chain (3R)-3-hydroxyacyl-CoA dehydratase 3 OS=Homo sapiens OX=9606 GN=HACD3 PE=1 SV=2	56	43360	1	1	1	1	3.9	9.04	0.08
230	P39656	Dolichyl-diphosphooligosaccharide--protein glycosyltransferase 48 kDa subunit OS=Homo sapiens OX=9606 GN=DDOST PE=1 SV=4	56	50940	2	2	2	2	4.4	6.09	0.13
231	Q08188	Protein-glutamine gamma-glutamyltransferase E OS=Homo sapiens OX=9606 GN=TGM3 PE=1 SV=4	56	76926	2	2	2	2	3.5	5.62	0.09
232	P22735	Protein-glutamine gamma-glutamyltransferase K OS=Homo sapiens OX=9606 GN=TGM1 PE=1 SV=4	55	90529	2	2	2	2	3.1	5.68	0.07
233	Q6UWP8	Suprabasin OS=Homo sapiens OX=9606 GN=SBSN PE=1 SV=2	55	60562	1	1	1	1	3.1	6.5	0.05
234	P04844	Dolichyl-diphosphooligosaccharide--protein glycosyltransferase subunit 2 OS=Homo sapiens OX=9606 GN=RPN2 PE=1 SV=3	54	69355	1	1	1	1	2.2	5.44	0.05
235	Q15654	Thyroid receptor-interacting protein 6 OS=Homo sapiens OX=9606 GN=TRIP6 PE=1 SV=3	54	51738	1	1	1	1	3.8	7.19	0.06
236	P62888	60S ribosomal protein L30 OS=Homo sapiens OX=9606 GN=RPL30 PE=1 SV=2	54	12947	1	1	1	1	13.9	9.65	0.26
237	Q00059	Transcription factor A, mitochondrial OS=Homo sapiens OX=9606 GN=TFAM PE=1 SV=1	54	29306	3	3	3	3	12.6	9.74	0.38
238	P39060	Collagen alpha-1(XVIII) chain OS=Homo sapiens OX=9606 GN=COL18A1 PE=1 SV=5	53	179389	1	1	1	1	1.5	5.67	0.02
239	Q9BVC6	Transmembrane protein 109 OS=Homo sapiens OX=9606 GN=TMEM109 PE=1 SV=1	53	26194	1	1	1	1	4.9	10.48	0.13
240	O43143	Pre-mRNA-splicing factor ATP-dependent RNA helicase DHX15 OS=Homo sapiens OX=9606 GN=DHX15 PE=1 SV=2	53	91673	2	2	2	2	3.1	7.12	0.07
241	Q6Y7W6	GRB10-interacting GYF protein 2 OS=Homo sapiens OX=9606 GN=GIGYF2 PE=1 SV=1	53	150320	1	1	1	1	0.8	5.45	0.02
242	P04040	Catalase OS=Homo sapiens OX=9606 GN=CAT PE=1 SV=3	52	59947	1	1	1	1	2.5	6.9	0.05
243	P09211	Glutathione S-transferase P OS=Homo sapiens OX=9606 GN=GSTP1 PE=1 SV=2	52	23569	1	1	1	1	5.2	5.43	0.14
244	P05109	Protein S100-A8 OS=Homo sapiens OX=9606 GN=S100A8 PE=1 SV=1	52	10885	1	1	1	1	11.8	6.51	0.32
245	P61313	60S ribosomal protein L15 OS=Homo sapiens OX=9606 GN=RPL15 PE=1 SV=2	52	24245	1	1	1	1	4.4	11.62	0.14
246	Q9HCE1	Helicase MOV-10 OS=Homo sapiens OX=9606 GN=MOV10 PE=1 SV=2	52	114512	2	2	2	2	3	9	0.06
247	P36578	60S ribosomal protein L4 OS=Homo sapiens OX=9606 GN=RPL4 PE=1 SV=5	51	47953	1	1	1	1	2.8	11.07	0.07
248	P49750	YLP motif-containing protein 1 OS=Homo sapiens OX=9606 GN=YLPM1 PE=1 SV=4	51	241723	1	1	1	1	0.5	6.12	0.01
249	Q16527	Cysteine and glycine-rich protein 2 OS=Homo sapiens OX=9606 GN=CSRP2 PE=1 SV=3	50	21852	3	3	3	3	19.7	8.95	0.53
250	P50914	60S ribosomal protein L14 OS=Homo sapiens OX=9606 GN=RPL14 PE=1 SV=4	50	23531	1	1	1	1	5.6	10.94	0.14
251	P62826	GTP-binding nuclear protein Ran OS=Homo sapiens OX=9606 GN=RAN PE=1 SV=3	50	24579	1	1	1	1	4.6	7.01	0.14
252	O95486	Protein transport protein Sec24A OS=Homo sapiens OX=9606 GN=SEC24A PE=1 SV=2	50	120472	3	3	3	3	3.3	7.58	0.08
253	Q15393	Splicing factor 3B subunit 3 OS=Homo sapiens OX=9606 GN=SF3B3 PE=1 SV=4	50	136575	1	1	1	1	1.2	5.13	0.02
254	P62829	60S ribosomal protein L23 OS=Homo sapiens OX=9606 GN=RPL23 PE=1 SV=1	49	14970	3	3	2	2	16.4	10.51	0.51
255	Q9Y520	Protein PRRC2C OS=Homo sapiens OX=9606 GN=PRRC2C PE=1 SV=4	49	317346	2	2	2	2	1	9.17	0.02
256	Q9BRL6	Serine/arginine-rich splicing factor 8 OS=Homo sapiens OX=9606 GN=SRSF8 PE=1 SV=1	49	32382	1	1	1	1	2.8	11.72	0.1
257	P62899	60S ribosomal protein L31 OS=Homo sapiens OX=9606 GN=RPL31 PE=1 SV=1	49	14454	2	2	2	2	12.8	10.54	0.53
258	P63173	60S ribosomal protein L38 OS=Homo sapiens OX=9606 GN=RPL38 PE=1 SV=2	49	8270	2	2	1	1	17.1	10.1	1.02
259	Q02878	60S ribosomal protein L6 OS=Homo sapiens OX=9606 GN=RPL6 PE=1 SV=3	49	32765	2	2	2	2	8	10.59	0.21
260	O95373	Importin-7 OS=Homo sapiens OX=9606 GN=IPO7 PE=1 SV=1	48	120751	1	1	1	1	0.9	4.7	0.03
261	Q96P63	Serpin B12 OS=Homo sapiens OX=9606 GN=SERPINB12 PE=1 SV=1	48	46646	2	2	2	2	4.2	5.36	0.15
262	P14866	Heterogeneous nuclear ribonucleoprotein L OS=Homo sapiens OX=9606 GN=HNRNPL PE=1 SV=2	48	64720	2	2	2	2	6.3	8.46	0.1
263	P02788	Lactotransferrin OS=Homo sapiens OX=9606 GN=LTF PE=1 SV=6	47	80014	1	1	1	1	1.8	8.5	0.04
264	Q9Y383	Putative RNA-binding protein Luc7-like 2 OS=Homo sapiens OX=9606 GN=LUC7L2 PE=1 SV=2	47	46942	1	1	1	1	3.8	10.02	0.07
265	O00567	Nucleolar protein 56 OS=Homo sapiens OX=9606 GN=NOP56 PE=1 SV=4	47	66408	2	2	2	2	4.7	9.24	0.1
266	Q9UHD8	Septin-9 OS=Homo sapiens OX=9606 GN=SEPT9 PE=1 SV=2	46	65646	2	2	2	2	3.8	9.06	0.1
267	P01040	Cystatin-A OS=Homo sapiens OX=9606 GN=CSTA PE=1 SV=1	46	11000	2	2	2	2	39.8	5.38	0.73
268	P05387	60S acidic ribosomal protein P2 OS=Homo sapiens OX=9606 GN=RPLP2 PE=1 SV=1	45	11658	1	1	1	1	10.4	4.42	0.3
269	Q9Y5B9	FACT complex subunit SPT16 OS=Homo sapiens OX=9606 GN=SUPT16H PE=1 SV=1	45	120409	2	2	2	2	2.2	5.5	0.06
270	Q15149	Plectin OS=Homo sapiens OX=9606 GN=PLEC PE=1 SV=3	45	533462	1	1	1	1	0.3	5.74	0.01
271	Q9UH03	Neuronal-specific septin-3 OS=Homo sapiens OX=9606 GN=SEPT3 PE=1 SV=3	45	40963	2	2	2	2	6.1	6.74	0.17
272	P40939	Trifunctional enzyme subunit alpha, mitochondrial OS=Homo sapiens OX=9606 GN=HADHA PE=1 SV=2	45	83688	1	1	1	1	1.8	9.16	0.04
273	P46776	60S ribosomal protein L27a OS=Homo sapiens OX=9606 GN=RPL27A PE=1 SV=2	45	16665	1	1	1	1	7.4	11	0.2
274	Q00325	Phosphate carrier protein, mitochondrial OS=Homo sapiens OX=9606 GN=SLC25A3 PE=1 SV=2	44	40525	2	2	2	2	5	9.45	0.17
275	P49327	Fatty acid synthase OS=Homo sapiens OX=9606 GN=FASN PE=1 SV=3	44	275877	2	2	2	2	1	6.01	0.02
276	P04843	Dolichyl-diphosphooligosaccharide--protein glycosyltransferase subunit 1 OS=Homo sapiens OX=9606 GN=RPN1 PE=1 SV=1	44	68641	1	1	1	1	1.8	5.96	0.05
277	O14976	Cyclin-G-associated kinase OS=Homo sapiens OX=9606 GN=GAK PE=1 SV=2	43	144583	1	1	1	1	0.7	5.49	0.02
278	P34932	Heat shock 70 kDa protein 4 OS=Homo sapiens OX=9606 GN=HSPA4 PE=1 SV=4	43	95127	1	1	1	1	1.5	5.11	0.03
279	Q9BPW8	Protein NipSnap homolog 1 OS=Homo sapiens OX=9606 GN=NIPSNAP1 PE=1 SV=1	43	33460	1	1	1	1	3.2	9.35	0.1
280	P38919	Eukaryotic initiation factor 4A-III OS=Homo sapiens OX=9606 GN=EIF4A3 PE=1 SV=4	43	47126	1	1	1	1	2.7	6.3	0.07
281	Q8N8S7	Protein enabled homolog OS=Homo sapiens OX=9606 GN=ENAH PE=1 SV=2	43	66584	2	2	2	2	3	6.51	0.1
282	Q8IVM0	Coiled-coil domain-containing protein 50 OS=Homo sapiens OX=9606 GN=CCDC50 PE=1 SV=1	43	35914	1	1	1	1	3.9	6.2	0.09
283	A0A0A0MS14	Immunoglobulin heavy variable 1-45 OS=Homo sapiens OX=9606 GN=IGHV1-45 PE=3 SV=1	43	13614	1	1	1	1	9.4	9.2	0.25
284	P08579	U2 small nuclear ribonucleoprotein B~~ OS=Homo sapiens OX=9606 GN=SNRPB2 PE=1 SV=1	43	25470	1	1	1	1	4.9	9.72	0.13
285	Q13151	Heterogeneous nuclear ribonucleoprotein A0 OS=Homo sapiens OX=9606 GN=HNRNPA0 PE=1 SV=1	43	30993	2	2	2	2	6.6	9.34	0.23
286	O15371	Eukaryotic translation initiation factor 3 subunit D OS=Homo sapiens OX=9606 GN=EIF3D PE=1 SV=1	42	64560	1	1	1	1	1.8	5.79	0.05
287	O75390	Citrate synthase, mitochondrial OS=Homo sapiens OX=9606 GN=CS PE=1 SV=2	42	51908	1	1	1	1	2.4	8.45	0.06
288	Q6P5R6	60S ribosomal protein L22-like 1 OS=Homo sapiens OX=9606 GN=RPL22L1 PE=1 SV=2	42	14598	1	1	1	1	9.8	9.37	0.23
289	Q9BXP5	Serrate RNA effector molecule homolog OS=Homo sapiens OX=9606 GN=SRRT PE=1 SV=1	42	101060	1	1	1	1	1.1	5.7	0.03
290	P40227	T-complex protein 1 subunit zeta OS=Homo sapiens OX=9606 GN=CCT6A PE=1 SV=3	41	58444	1	1	1	1	2.3	6.23	0.06
291	B9A064	Immunoglobulin lambda-like polypeptide 5 OS=Homo sapiens OX=9606 GN=IGLL5 PE=2 SV=2	41	23391	2	2	1	1	3.7	9.08	0.14
292	Q5T750	Skin-specific protein 32 OS=Homo sapiens OX=9606 GN=XP32 PE=1 SV=1	41	28557	1	1	1	1	3.2	8.41	0.12
293	Q12874	Splicing factor 3A subunit 3 OS=Homo sapiens OX=9606 GN=SF3A3 PE=1 SV=1	41	59154	1	1	1	1	2.4	5.27	0.06
294	P06312	Immunoglobulin kappa variable 4-1 OS=Homo sapiens OX=9606 GN=IGKV4-1 PE=1 SV=1	40	13486	3	3	2	2	13.2	5.09	0.57
295	P61353	60S ribosomal protein L27 OS=Homo sapiens OX=9606 GN=RPL27 PE=1 SV=2	40	15788	1	1	1	1	6.6	10.56	0.22
296	Q8NDV7	Trinucleotide repeat-containing gene 6A protein OS=Homo sapiens OX=9606 GN=TNRC6A PE=1 SV=2	40	210967	1	1	1	1	0.6	6.55	0.02
297	Q92599	Septin-8 OS=Homo sapiens OX=9606 GN=SEPT8 PE=1 SV=4	40	56234	3	3	2	2	3.7	5.89	0.12
298	P18621	60S ribosomal protein L17 OS=Homo sapiens OX=9606 GN=RPL17 PE=1 SV=3	40	21611	1	1	1	1	5.4	10.18	0.16
299	P25398	40S ribosomal protein S12 OS=Homo sapiens OX=9606 GN=RPS12 PE=1 SV=3	40	14905	1	1	1	1	7.6	6.81	0.23
300	P60866	40S ribosomal protein S20 OS=Homo sapiens OX=9606 GN=RPS20 PE=1 SV=1	40	13478	1	1	1	1	5.9	9.95	0.25
301	Q9Y265	RuvB-like 1 OS=Homo sapiens OX=9606 GN=RUVBL1 PE=1 SV=1	40	50538	2	2	2	2	5.5	6.02	0.13
302	Q15293	Reticulocalbin-1 OS=Homo sapiens OX=9606 GN=RCN1 PE=1 SV=1	39	38866	2	2	2	2	6.9	4.86	0.18
303	P09496	Clathrin light chain A OS=Homo sapiens OX=9606 GN=CLTA PE=1 SV=1	39	27174	1	1	1	1	3.6	4.43	0.12
304	P12273	Prolactin-inducible protein OS=Homo sapiens OX=9606 GN=PIP PE=1 SV=1	39	16847	2	2	2	2	17.8	8.26	0.44
305	A6NHQ2	rRNA/tRNA 2~-O-methyltransferase fibrillarin-like protein 1 OS=Homo sapiens OX=9606 GN=FBLL1 PE=3 SV=2	39	34839	1	1	1	1	3.3	10.35	0.1
306	Q09028	Histone-binding protein RBBP4 OS=Homo sapiens OX=9606 GN=RBBP4 PE=1 SV=3	38	47911	1	1	1	1	1.9	4.74	0.07
307	P62917	60S ribosomal protein L8 OS=Homo sapiens OX=9606 GN=RPL8 PE=1 SV=2	38	28235	1	1	1	1	4.3	11.03	0.12
308	P01857	Immunoglobulin heavy constant gamma 1 OS=Homo sapiens OX=9606 GN=IGHG1 PE=1 SV=1	38	36596	1	1	1	1	4.2	8.46	0.09
309	Q8TF72	Protein Shroom3 OS=Homo sapiens OX=9606 GN=SHROOM3 PE=1 SV=2	38	218321	2	2	1	1	0.5	7.87	0.01
310	Q13263	Transcription intermediary factor 1-beta OS=Homo sapiens OX=9606 GN=TRIM28 PE=1 SV=5	38	90261	1	1	1	1	2.4	5.52	0.04
311	O60264	SWI/SNF-related matrix-associated actin-dependent regulator of chromatin subfamily A member 5 OS=Homo sapiens OX=9606 GN=SMARCA5 PE=1 SV=1	38	122513	1	1	1	1	1	8.27	0.03
312	Q13410	Butyrophilin subfamily 1 member A1 OS=Homo sapiens OX=9606 GN=BTN1A1 PE=1 SV=3	37	59493	1	1	1	1	1.9	5.38	0.06
313	P59665	Neutrophil defensin 1 OS=Homo sapiens OX=9606 GN=DEFA1 PE=1 SV=1	37	10536	1	1	1	1	9.6	6.54	0.33
314	P62910	60S ribosomal protein L32 OS=Homo sapiens OX=9606 GN=RPL32 PE=1 SV=2	37	15964	1	1	1	1	9.6	11.32	0.21
315	Q96HS1	Serine/threonine-protein phosphatase PGAM5, mitochondrial OS=Homo sapiens OX=9606 GN=PGAM5 PE=1 SV=2	37	32213	2	2	2	2	7.3	8.88	0.22
316	P43243	Matrin-3 OS=Homo sapiens OX=9606 GN=MATR3 PE=1 SV=2	37	95078	1	1	1	1	2.5	5.87	0.03
317	Q9Y5J1	U3 small nucleolar RNA-associated protein 18 homolog OS=Homo sapiens OX=9606 GN=UTP18 PE=1 SV=3	37	62421	1	1	1	1	3.2	8.93	0.05
318	P62906	60S ribosomal protein L10a OS=Homo sapiens OX=9606 GN=RPL10A PE=1 SV=2	37	24987	1	1	1	1	3.7	9.94	0.13
319	P01876	Immunoglobulin heavy constant alpha 1 OS=Homo sapiens OX=9606 GN=IGHA1 PE=1 SV=2	36	38486	1	1	1	1	4.8	6.08	0.09
320	P35232	Prohibitin OS=Homo sapiens OX=9606 GN=PHB PE=1 SV=1	36	29843	1	1	1	1	4	5.57	0.11
321	P08123	Collagen alpha-2(I) chain OS=Homo sapiens OX=9606 GN=COL1A2 PE=1 SV=7	36	129749	1	1	1	1	1	9.08	0.03
322	O75396	Vesicle-trafficking protein SEC22b OS=Homo sapiens OX=9606 GN=SEC22B PE=1 SV=4	36	24806	1	1	1	1	6.5	6.43	0.14
323	Q5VT52	Regulation of nuclear pre-mRNA domain-containing protein 2 OS=Homo sapiens OX=9606 GN=RPRD2 PE=1 SV=1	35	156380	1	1	1	1	0.8	6.97	0.02
324	P08865	40S ribosomal protein SA OS=Homo sapiens OX=9606 GN=RPSA PE=1 SV=4	35	32947	1	1	1	1	4.4	4.79	0.1
325	Q6IQ22	Ras-related protein Rab-12 OS=Homo sapiens OX=9606 GN=RAB12 PE=1 SV=3	35	27573	1	1	1	1	4.5	8.67	0.12
326	Q14697	Neutral alpha-glucosidase AB OS=Homo sapiens OX=9606 GN=GANAB PE=1 SV=3	35	107263	1	1	1	1	0.7	5.74	0.03
327	Q6UXN9	WD repeat-containing protein 82 OS=Homo sapiens OX=9606 GN=WDR82 PE=1 SV=1	35	35456	2	2	2	2	3.5	7.59	0.2
328	P53999	Activated RNA polymerase II transcriptional coactivator p15 OS=Homo sapiens OX=9606 GN=SUB1 PE=1 SV=3	35	14386	1	1	1	1	4.7	9.6	0.24
329	P15311	Ezrin OS=Homo sapiens OX=9606 GN=EZR PE=1 SV=4	34	69484	1	1	1	1	1.5	5.94	0.05
330	P14174	Macrophage migration inhibitory factor OS=Homo sapiens OX=9606 GN=MIF PE=1 SV=4	34	12639	1	1	1	1	7.8	7.74	0.27
331	P42766	60S ribosomal protein L35 OS=Homo sapiens OX=9606 GN=RPL35 PE=1 SV=2	34	14543	1	1	1	1	8.1	11.04	0.23
332	P22695	Cytochrome b-c1 complex subunit 2, mitochondrial OS=Homo sapiens OX=9606 GN=UQCRC2 PE=1 SV=3	34	48584	1	1	1	1	3.5	8.74	0.07
333	O95831	Apoptosis-inducing factor 1, mitochondrial OS=Homo sapiens OX=9606 GN=AIFM1 PE=1 SV=1	34	67144	1	1	1	1	1.8	9.04	0.05
334	Q8IZP2	Putative protein FAM10A4 OS=Homo sapiens OX=9606 GN=ST13P4 PE=5 SV=1	33	27561	1	1	1	1	5.8	5.01	0.12
335	A0A0C4DH55	Immunoglobulin kappa variable 3D-7 OS=Homo sapiens OX=9606 GN=IGKV3D-7 PE=3 SV=5	33	13254	1	1	1	1	7.6	5.63	0.26
336	P47756	F-actin-capping protein subunit beta OS=Homo sapiens OX=9606 GN=CAPZB PE=1 SV=4	33	31616	1	1	1	1	3.6	5.36	0.11
337	Q969P6	DNA topoisomerase I, mitochondrial OS=Homo sapiens OX=9606 GN=TOP1MT PE=1 SV=1	33	70398	1	1	1	1	1.3	9.46	0.05
338	Q8NG92	Olfactory receptor 13H1 OS=Homo sapiens OX=9606 GN=OR13H1 PE=2 SV=1	32	35117	1	1	1	1	2.3	9.25	0.09
339	Q01650	Large neutral amino acids transporter small subunit 1 OS=Homo sapiens OX=9606 GN=SLC7A5 PE=1 SV=2	32	55659	2	2	2	2	4.9	7.9	0.12
340	P12268	Inosine-5~-monophosphate dehydrogenase 2 OS=Homo sapiens OX=9606 GN=IMPDH2 PE=1 SV=2	32	56226	1	1	1	1	1.6	6.44	0.06
341	O15014	Zinc finger protein 609 OS=Homo sapiens OX=9606 GN=ZNF609 PE=1 SV=2	32	152352	1	1	1	1	1.6	8.24	0.02
342	P01871	Immunoglobulin heavy constant mu OS=Homo sapiens OX=9606 GN=IGHM PE=1 SV=4	32	50093	1	1	1	1	1.3	6.35	0.07
343	P49321	Nuclear autoantigenic sperm protein OS=Homo sapiens OX=9606 GN=NASP PE=1 SV=2	32	85471	1	1	1	1	1	4.26	0.04
344	Q14195	Dihydropyrimidinase-related protein 3 OS=Homo sapiens OX=9606 GN=DPYSL3 PE=1 SV=1	32	62323	1	1	1	1	1.8	6.04	0.05
345	P55201	Peregrin OS=Homo sapiens OX=9606 GN=BRPF1 PE=1 SV=2	31	139066	1	1	1	1	0.5	8.16	0.02
346	P62861	40S ribosomal protein S30 OS=Homo sapiens OX=9606 GN=FAU PE=1 SV=1	31	6644	1	1	1	1	16.9	12.15	0.54
347	Q4G0X9	Coiled-coil domain-containing protein 40 OS=Homo sapiens OX=9606 GN=CCDC40 PE=2 SV=2	31	130375	2	2	1	1	0.6	5.21	0.03
348	P60174	Triosephosphate isomerase OS=Homo sapiens OX=9606 GN=TPI1 PE=1 SV=3	31	31057	2	2	2	2	9.1	5.65	0.23
349	A6NMY6	Putative annexin A2-like protein OS=Homo sapiens OX=9606 GN=ANXA2P2 PE=5 SV=2	31	38806	1	1	1	1	3.2	6.49	0.09
350	Q96HC4	PDZ and LIM domain protein 5 OS=Homo sapiens OX=9606 GN=PDLIM5 PE=1 SV=5	31	65102	1	1	1	1	1.5	8.55	0.05
351	P09923	Intestinal-type alkaline phosphatase OS=Homo sapiens OX=9606 GN=ALPI PE=1 SV=2	31	57119	1	1	1	1	2.1	5.53	0.06
352	A0A0B4J1U7	Immunoglobulin heavy variable 6-1 OS=Homo sapiens OX=9606 GN=IGHV6-1 PE=3 SV=1	31	13587	2	2	1	1	5.8	9.3	0.25
353	O14979	Heterogeneous nuclear ribonucleoprotein D-like OS=Homo sapiens OX=9606 GN=HNRNPDL PE=1 SV=3	31	46580	1	1	1	1	1.9	9.59	0.07
354	P08708	40S ribosomal protein S17 OS=Homo sapiens OX=9606 GN=RPS17 PE=1 SV=2	31	15597	1	1	1	1	8.9	9.85	0.22
355	Q6ZVX7	F-box only protein 50 OS=Homo sapiens OX=9606 GN=NCCRP1 PE=1 SV=1	31	30942	1	1	1	1	4	6.16	0.11
356	Q9BSD7	Cancer-related nucleoside-triphosphatase OS=Homo sapiens OX=9606 GN=NTPCR PE=1 SV=1	30	20928	1	1	1	1	6.3	9.61	0.16
357	P61619	Protein transport protein Sec61 subunit alpha isoform 1 OS=Homo sapiens OX=9606 GN=SEC61A1 PE=1 SV=2	30	52687	1	1	1	1	2.3	8.3	0.06
358	Q8N187	Calcium-responsive transcription factor OS=Homo sapiens OX=9606 GN=CARF PE=1 SV=2	30	81218	1	1	1	1	1.8	5.47	0.04
359	P25205	DNA replication licensing factor MCM3 OS=Homo sapiens OX=9606 GN=MCM3 PE=1 SV=3	30	91551	1	1	1	1	1	5.53	0.04
360	P62273	40S ribosomal protein S29 OS=Homo sapiens OX=9606 GN=RPS29 PE=1 SV=2	30	6900	1	1	1	1	19.6	10.17	0.52
361	P0DOY2	Immunoglobulin lambda constant 2 OS=Homo sapiens OX=9606 GN=IGLC2 PE=1 SV=1	30	11458	1	1	1	1	9.4	6.92	0.3
362	Q8N7B6	PACRG-like protein OS=Homo sapiens OX=9606 GN=PACRGL PE=1 SV=2	30	27421	1	1	1	1	3.6	9.71	0.12
363	Q08170	Serine/arginine-rich splicing factor 4 OS=Homo sapiens OX=9606 GN=SRSF4 PE=1 SV=2	29	56759	1	1	1	1	1.8	11.52	0.06
364	Q08554	Desmocollin-1 OS=Homo sapiens OX=9606 GN=DSC1 PE=1 SV=2	29	101406	1	1	1	1	1.2	5.25	0.03
365	O15304	Apoptosis regulatory protein Siva OS=Homo sapiens OX=9606 GN=SIVA1 PE=1 SV=2	28	19594	1	1	1	1	7.4	7.86	0.17
366	Q9UPT8	Zinc finger CCCH domain-containing protein 4 OS=Homo sapiens OX=9606 GN=ZC3H4 PE=1 SV=3	28	140797	1	1	1	1	0.5	5.87	0.02
367	Q8TCG1	Protein CIP2A OS=Homo sapiens OX=9606 GN=CIP2A PE=1 SV=2	28	103318	1	1	1	1	0.8	5.85	0.03
368	Q96TC7	Regulator of microtubule dynamics protein 3 OS=Homo sapiens OX=9606 GN=RMDN3 PE=1 SV=2	28	52542	1	1	1	1	2.3	5.02	0.06
369	Q9Y4Z0	U6 snRNA-associated Sm-like protein LSm4 OS=Homo sapiens OX=9606 GN=LSM4 PE=1 SV=1	28	15511	1	1	1	1	5	10.02	0.22
370	P02743	Serum amyloid P-component OS=Homo sapiens OX=9606 GN=APCS PE=1 SV=2	28	25485	1	1	1	1	2.7	6.1	0.13
371	P26196	Probable ATP-dependent RNA helicase DDX6 OS=Homo sapiens OX=9606 GN=DDX6 PE=1 SV=2	28	54781	1	1	1	1	2.3	8.85	0.06
372	Q53GQ0	Very-long-chain 3-oxoacyl-CoA reductase OS=Homo sapiens OX=9606 GN=HSD17B12 PE=1 SV=2	28	34416	1	1	1	1	2.2	9.34	0.1
373	P15259	Phosphoglycerate mutase 2 OS=Homo sapiens OX=9606 GN=PGAM2 PE=1 SV=3	28	28919	1	1	1	1	4.3	8.99	0.11
374	Q08378	Golgin subfamily A member 3 OS=Homo sapiens OX=9606 GN=GOLGA3 PE=1 SV=2	28	167765	1	1	1	1	0.9	5.34	0.02
375	Q9Y262	Eukaryotic translation initiation factor 3 subunit L OS=Homo sapiens OX=9606 GN=EIF3L PE=1 SV=1	28	66912	1	1	1	1	1.6	5.93	0.05
376	P49755	Transmembrane emp24 domain-containing protein 10 OS=Homo sapiens OX=9606 GN=TMED10 PE=1 SV=2	28	25131	1	1	1	1	5	6.97	0.13
377	Q13867	Bleomycin hydrolase OS=Homo sapiens OX=9606 GN=BLMH PE=1 SV=1	28	53155	1	1	1	1	2.4	5.87	0.06
378	P83731	60S ribosomal protein L24 OS=Homo sapiens OX=9606 GN=RPL24 PE=1 SV=1	28	17882	1	1	1	1	5.1	11.26	0.19
379	P53396	ATP-citrate synthase OS=Homo sapiens OX=9606 GN=ACLY PE=1 SV=3	28	121674	1	1	1	1	1.4	6.95	0.03
380	Q96HU8	GTP-binding protein Di-Ras2 OS=Homo sapiens OX=9606 GN=DIRAS2 PE=1 SV=1	28	22813	1	1	1	1	5.5	8.98	0.15
381	O94973	AP-2 complex subunit alpha-2 OS=Homo sapiens OX=9606 GN=AP2A2 PE=1 SV=2	27	104807	1	1	1	1	1.1	6.53	0.03
382	Q8WWZ4	ATP-binding cassette sub-family A member 10 OS=Homo sapiens OX=9606 GN=ABCA10 PE=2 SV=3	27	177443	1	1	1	1	0.6	6.22	0.02
383	Q9UNX3	60S ribosomal protein L26-like 1 OS=Homo sapiens OX=9606 GN=RPL26L1 PE=1 SV=1	27	17246	1	1	1	1	5.5	10.55	0.2
384	P62316	Small nuclear ribonucleoprotein Sm D2 OS=Homo sapiens OX=9606 GN=SNRPD2 PE=1 SV=1	27	13632	1	1	1	1	7.6	9.92	0.25
385	Q5M775	Cytospin-B OS=Homo sapiens OX=9606 GN=SPECC1 PE=1 SV=1	27	119197	1	1	1	1	0.7	6.29	0.03
386	Q9NQ39	Putative 40S ribosomal protein S10-like OS=Homo sapiens OX=9606 GN=RPS10P5 PE=5 SV=1	27	20279	1	1	1	1	8.5	10.13	0.17
387	Q15388	Mitochondrial import receptor subunit TOM20 homolog OS=Homo sapiens OX=9606 GN=TOMM20 PE=1 SV=1	27	16459	1	1	1	1	4.8	8.8	0.21
388	Q8NAA5	Leucine-rich repeat-containing protein 75A OS=Homo sapiens OX=9606 GN=LRRC75A PE=2 SV=2	27	37985	1	1	1	1	2	8.65	0.09
389	A5YKK6	CCR4-NOT transcription complex subunit 1 OS=Homo sapiens OX=9606 GN=CNOT1 PE=1 SV=2	27	269106	1	1	1	1	0.4	6.65	0.01
390	Q13061	Triadin OS=Homo sapiens OX=9606 GN=TRDN PE=1 SV=4	26	81660	1	1	1	1	2.7	9.42	0.04
391	Q8WU76	Sec1 family domain-containing protein 2 OS=Homo sapiens OX=9606 GN=SCFD2 PE=1 SV=2	26	75877	1	1	1	1	1.2	6.21	0.04
392	Q93075	Putative deoxyribonuclease TATDN2 OS=Homo sapiens OX=9606 GN=TATDN2 PE=1 SV=2	26	85996	1	1	1	1	1.1	7.08	0.04
393	Q99943	1-acyl-sn-glycerol-3-phosphate acyltransferase alpha OS=Homo sapiens OX=9606 GN=AGPAT1 PE=1 SV=2	26	32038	1	1	1	1	3.5	9.48	0.1
394	O75367	Core histone macro-H2A.1 OS=Homo sapiens OX=9606 GN=H2AFY PE=1 SV=4	26	39764	1	1	1	1	5.9	9.8	0.08
395	Q5T6F2	Ubiquitin-associated protein 2 OS=Homo sapiens OX=9606 GN=UBAP2 PE=1 SV=1	26	117614	1	1	1	1	1.3	6.89	0.03
396	P31025	Lipocalin-1 OS=Homo sapiens OX=9606 GN=LCN1 PE=1 SV=1	26	19409	1	1	1	1	4.5	5.39	0.17
397	P05089	Arginase-1 OS=Homo sapiens OX=9606 GN=ARG1 PE=1 SV=2	26	34884	1	1	1	1	3.4	6.72	0.1
398	A2PYH4	Probable ATP-dependent DNA helicase HFM1 OS=Homo sapiens OX=9606 GN=HFM1 PE=1 SV=2	26	163705	1	1	1	1	0.6	6.66	0.02
399	P06756	Integrin alpha-V OS=Homo sapiens OX=9606 GN=ITGAV PE=1 SV=2	26	117048	1	1	1	1	1.2	5.45	0.03
400	Q96RU2	Ubiquitin carboxyl-terminal hydrolase 28 OS=Homo sapiens OX=9606 GN=USP28 PE=1 SV=1	26	123554	1	1	1	1	1.2	5.1	0.03
401	Q9HC44	Vasculin-like protein 1 OS=Homo sapiens OX=9606 GN=GPBP1L1 PE=1 SV=1	26	52612	1	1	1	1	3.4	6.36	0.06
402	Q86TI2	Dipeptidyl peptidase 9 OS=Homo sapiens OX=9606 GN=DPP9 PE=1 SV=3	26	98999	1	1	1	1	1	6.01	0.03
403	P35221	Catenin alpha-1 OS=Homo sapiens OX=9606 GN=CTNNA1 PE=1 SV=1	26	100693	1	1	1	1	1.2	5.95	0.03
404	Q9C0A0	Contactin-associated protein-like 4 OS=Homo sapiens OX=9606 GN=CNTNAP4 PE=1 SV=3	26	147178	1	1	1	1	0.5	6.22	0.02
405	A0A087WSZ0	Immunoglobulin kappa variable 1D-8 OS=Homo sapiens OX=9606 GN=IGKV1D-8 PE=3 SV=6	26	13056	1	1	1	1	5.1	7.63	0.26
406	Q6IS14	Eukaryotic translation initiation factor 5A-1-like OS=Homo sapiens OX=9606 GN=EIF5AL1 PE=2 SV=2	26	16990	1	1	1	1	7.8	4.85	0.2
407	P14678	Small nuclear ribonucleoprotein-associated proteins B and B~ OS=Homo sapiens OX=9606 GN=SNRPB PE=1 SV=2	26	24765	1	1	1	1	2.9	11.2	0.14
408	Q13435	Splicing factor 3B subunit 2 OS=Homo sapiens OX=9606 GN=SF3B2 PE=1 SV=2	25	100279	1	1	1	1	1.3	5.52	0.03
409	O60762	Dolichol-phosphate mannosyltransferase subunit 1 OS=Homo sapiens OX=9606 GN=DPM1 PE=1 SV=1	25	29673	1	1	1	1	4.2	9.57	0.11
410	Q99623	Prohibitin-2 OS=Homo sapiens OX=9606 GN=PHB2 PE=1 SV=2	25	33276	1	1	1	1	3	9.83	0.1
411	Q8WZ42	Titin OS=Homo sapiens OX=9606 GN=TTN PE=1 SV=4	25	3842904	1	1	1	1	0	6.02	0
412	Q9BXC9	Bardet-Biedl syndrome 2 protein OS=Homo sapiens OX=9606 GN=BBS2 PE=1 SV=1	25	80448	1	1	1	1	1.8	5.74	0.04
413	P02545	Prelamin-A/C OS=Homo sapiens OX=9606 GN=LMNA PE=1 SV=1	25	74380	1	1	1	1	1.2	6.57	0.04
414	Q92896	Golgi apparatus protein 1 OS=Homo sapiens OX=9606 GN=GLG1 PE=1 SV=2	25	138341	1	1	1	1	0.7	6.52	0.02
415	Q5JNZ5	Putative 40S ribosomal protein S26-like 1 OS=Homo sapiens OX=9606 GN=RPS26P11 PE=5 SV=1	25	13336	1	1	1	1	6.1	10.55	0.26
416	Q8TCS8	Polyribonucleotide nucleotidyltransferase 1, mitochondrial OS=Homo sapiens OX=9606 GN=PNPT1 PE=1 SV=2	24	86524	1	1	1	1	0.8	7.87	0.04
417	O00410	Importin-5 OS=Homo sapiens OX=9606 GN=IPO5 PE=1 SV=4	24	125032	1	1	1	1	1.4	4.83	0.03
418	O75071	EF-hand calcium-binding domain-containing protein 14 OS=Homo sapiens OX=9606 GN=EFCAB14 PE=1 SV=1	24	55339	1	1	1	1	2	5.98	0.06
419	P49411	Elongation factor Tu, mitochondrial OS=Homo sapiens OX=9606 GN=TUFM PE=1 SV=2	24	49852	1	1	1	1	1.5	7.26	0.07
420	Q13148	TAR DNA-binding protein 43 OS=Homo sapiens OX=9606 GN=TARDBP PE=1 SV=1	24	45053	1	1	1	1	4.3	5.85	0.07
421	P01706	Immunoglobulin lambda variable 2-11 OS=Homo sapiens OX=9606 GN=IGLV2-11 PE=1 SV=2	24	12807	1	1	1	1	6.7	6.69	0.27
422	Q15517	Corneodesmosin OS=Homo sapiens OX=9606 GN=CDSN PE=1 SV=3	24	52288	1	1	1	1	3.4	8.69	0.06
423	P08758	Annexin A5 OS=Homo sapiens OX=9606 GN=ANXA5 PE=1 SV=2	24	35971	1	1	1	1	2.8	4.94	0.09
424	Q9Y2S7	Polymerase delta-interacting protein 2 OS=Homo sapiens OX=9606 GN=POLDIP2 PE=1 SV=1	24	42235	1	1	1	1	2.7	8.8	0.08
425	P13796	Plastin-2 OS=Homo sapiens OX=9606 GN=LCP1 PE=1 SV=6	23	70814	1	1	1	1	1.4	5.29	0.05
426	P62266	40S ribosomal protein S23 OS=Homo sapiens OX=9606 GN=RPS23 PE=1 SV=3	23	15969	1	1	1	1	5.6	10.5	0.21
427	Q96KG9	N-terminal kinase-like protein OS=Homo sapiens OX=9606 GN=SCYL1 PE=1 SV=1	22	90202	1	1	1	1	1.7	5.94	0.04
428	P09497	Clathrin light chain B OS=Homo sapiens OX=9606 GN=CLTB PE=1 SV=1	22	25289	1	1	1	1	3.5	4.57	0.13
429	Q2M329	Coiled-coil domain-containing protein 96 OS=Homo sapiens OX=9606 GN=CCDC96 PE=2 SV=2	22	62958	1	1	1	1	2.2	4.92	0.05
430	Q14137	Ribosome biogenesis protein BOP1 OS=Homo sapiens OX=9606 GN=BOP1 PE=1 SV=2	22	84261	1	1	1	1	0.8	5.8	0.04
431	Q92771	Putative ATP-dependent RNA helicase DDX12 OS=Homo sapiens OX=9606 GN=DDX12P PE=5 SV=3	22	107307	2	2	2	2	1.9	8.57	0.06
432	Q92974	Rho guanine nucleotide exchange factor 2 OS=Homo sapiens OX=9606 GN=ARHGEF2 PE=1 SV=4	22	112386	1	1	1	1	0.7	6.89	0.03
433	P49747	Cartilage oligomeric matrix protein OS=Homo sapiens OX=9606 GN=COMP PE=1 SV=2	22	85431	1	1	1	1	2.1	4.36	0.04
434	Q96NL8	Protein C8orf37 OS=Homo sapiens OX=9606 GN=C8orf37 PE=1 SV=1	21	23993	1	1	1	1	7.2	6.52	0.14
435	A3KN83	Protein strawberry notch homolog 1 OS=Homo sapiens OX=9606 GN=SBNO1 PE=1 SV=1	21	154900	1	1	1	1	0.5	7.96	0.02
436	Q8IVH8	Mitogen-activated protein kinase kinase kinase kinase 3 OS=Homo sapiens OX=9606 GN=MAP4K3 PE=1 SV=1	21	102449	1	1	1	1	0.9	7.38	0.03
437	Q6ZR08	Dynein heavy chain 12, axonemal OS=Homo sapiens OX=9606 GN=DNAH12 PE=2 SV=2	21	359792	1	1	1	1	0.3	5.85	0.01
438	P05023	Sodium/potassium-transporting ATPase subunit alpha-1 OS=Homo sapiens OX=9606 GN=ATP1A1 PE=1 SV=1	20	114135	1	1	1	1	1.1	5.33	0.03
439	Q8N3K9	Cardiomyopathy-associated protein 5 OS=Homo sapiens OX=9606 GN=CMYA5 PE=1 SV=3	20	450760	1	1	1	1	0.2	4.73	0.01
440	Q9C0G0	Zinc finger protein 407 OS=Homo sapiens OX=9606 GN=ZNF407 PE=1 SV=2	19	251658	1	1	1	1	0.8	6.05	0.01
441	Q14011	Cold-inducible RNA-binding protein OS=Homo sapiens OX=9606 GN=CIRBP PE=1 SV=1	18	18637	1	1	1	1	6.4	9.51	0.18
442	Q86UW6	NEDD4-binding protein 2 OS=Homo sapiens OX=9606 GN=N4BP2 PE=1 SV=2	15	200444	1	1	1	1	1.4	5.11	0.02
443	Q9HB58	Sp110 nuclear body protein OS=Homo sapiens OX=9606 GN=SP110 PE=1 SV=5	15	79600	1	1	1	1	1.9	9.1	0.04
