# Supplementary material for: Nucleus-translocated GCLM promotes chemoresistance in colorectal cancer through a moonlighting function
Source: Nat Commun. 2025 Jan 2;16:263. doi: 10.1038/s41467-024-55568-1 (PMC11696352; doi:10.1038/s41467-024-55568-1)
Supplement: Supplementary file 4 — Supplementary Data 3 [file 41467_2024_55568_MOESM4_ESM.xlsx]

## Sheet: Supplementary Data 3-1
Supplementary Data 3-1: List of proteins bound by total GCLM via LC-MS/MS analysis in 293T cells
prot_hit_num	prot_acc	prot_desc	prot_score	prot_mass	prot_matches	prot_matches_sig	prot_sequences	prot_sequences_sig	prot_cover	prot_pi	emPAI
1	sp|P02768|ALBU_HUMAN	Serum albumin OS=Homo sapiens OX=9606 GN=ALB PE=1 SV=2	1848	71317	61	61	8	8	14.3	5.92	0.8
2	sp|P04264|K2C1_HUMAN	Keratin, type II cytoskeletal 1 OS=Homo sapiens OX=9606 GN=KRT1 PE=1 SV=6	1352	66170	51	51	21	21	29.8	8.15	2.7
3	sp|Q9Y3I0|RTCB_HUMAN	tRNA-splicing ligase RtcB homolog OS=Homo sapiens OX=9606 GN=RTCB PE=1 SV=1	1329	55688	52	52	20	20	39.6	6.77	6.46
4	sp|P48506|GSH1_HUMAN	Glutamate--cysteine ligase catalytic subunit OS=Homo sapiens OX=9606 GN=GCLC PE=1 SV=2	1224	73518	49	49	22	22	30.9	5.74	2.71
5	sp|P35637|FUS_HUMAN	RNA-binding protein FUS OS=Homo sapiens OX=9606 GN=FUS PE=1 SV=1	1192	53622	44	44	10	10	16.9	9.4	2.29
6	sp|P13645|K1C10_HUMAN	Keratin, type I cytoskeletal 10 OS=Homo sapiens OX=9606 GN=KRT10 PE=1 SV=6	1001	59020	40	40	24	24	32	5.13	3.09
7	sp|P11940|PABP1_HUMAN	Polyadenylate-binding protein 1 OS=Homo sapiens OX=9606 GN=PABPC1 PE=1 SV=2	865	70854	38	38	21	21	28	9.52	2.25
8	sp|P48507|GSH0_HUMAN	Glutamate--cysteine ligase regulatory subunit OS=Homo sapiens OX=9606 GN=GCLM PE=1 SV=1	855	31050	37	37	13	13	45.3	5.69	6.63
9	sp|P35908|K22E_HUMAN	Keratin, type II cytoskeletal 2 epidermal OS=Homo sapiens OX=9606 GN=KRT2 PE=1 SV=2	841	65678	30	30	21	21	33.2	8.07	2.23
10	sp|O00571|DDX3X_HUMAN	ATP-dependent RNA helicase DDX3X OS=Homo sapiens OX=9606 GN=DDX3X PE=1 SV=3	745	73597	36	36	21	21	31.7	6.73	1.98
11	sp|P35527|K1C9_HUMAN	Keratin, type I cytoskeletal 9 OS=Homo sapiens OX=9606 GN=KRT9 PE=1 SV=3	686	62255	31	31	12	12	19.1	5.14	1.66
12	sp|O15523|DDX3Y_HUMAN	ATP-dependent RNA helicase DDX3Y OS=Homo sapiens OX=9606 GN=DDX3Y PE=1 SV=2	628	73564	30	30	18	18	26.4	7.24	1.5
13	sp|Q01844|EWS_HUMAN	RNA-binding protein EWS OS=Homo sapiens OX=9606 GN=EWSR1 PE=1 SV=1	610	68721	20	20	6	6	13.1	9.37	0.39
14	sp|P05787|K2C8_HUMAN	Keratin, type II cytoskeletal 8 OS=Homo sapiens OX=9606 GN=KRT8 PE=1 SV=7	595	53671	25	25	19	19	37.3	5.52	2.29
15	sp|Q8NCA5|FA98A_HUMAN	Protein FAM98A OS=Homo sapiens OX=9606 GN=FAM98A PE=1 SV=2	585	55694	24	24	11	11	23.6	9.1	1.23
16	sp|Q9UN86|G3BP2_HUMAN	Ras GTPase-activating protein-binding protein 2 OS=Homo sapiens OX=9606 GN=G3BP2 PE=1 SV=2	574	54145	24	24	12	12	28.4	5.41	1.89
17	sp|P19474|RO52_HUMAN	E3 ubiquitin-protein ligase TRIM21 OS=Homo sapiens OX=9606 GN=TRIM21 PE=1 SV=1	542	55162	28	28	15	15	30.5	5.98	2.19
18	sp|Q96PK6|RBM14_HUMAN	RNA-binding protein 14 OS=Homo sapiens OX=9606 GN=RBM14 PE=1 SV=2	526	69620	23	23	16	16	26.6	9.68	1.19
19	sp|P17844|DDX5_HUMAN	Probable ATP-dependent RNA helicase DDX5 OS=Homo sapiens OX=9606 GN=DDX5 PE=1 SV=1	512	69618	24	24	16	16	23.9	9.06	1.29
20	sp|Q92804|RBP56_HUMAN	TATA-binding protein-associated factor 2N OS=Homo sapiens OX=9606 GN=TAF15 PE=1 SV=1	467	62021	20	20	6	6	13.3	8.04	0.68
21	sp|A0A075B6S2|KVD29_HUMAN	Immunoglobulin kappa variable 2D-29 OS=Homo sapiens OX=9606 GN=IGKV2D-29 PE=3 SV=1	458	13249	14	14	2	2	16.7	6.54	0.58
22	sp|Q9P258|RCC2_HUMAN	Protein RCC2 OS=Homo sapiens OX=9606 GN=RCC2 PE=1 SV=2	443	56790	25	25	17	17	29.3	9.02	2.08
23	sp|P61978|HNRPK_HUMAN	Heterogeneous nuclear ribonucleoprotein K OS=Homo sapiens OX=9606 GN=HNRNPK PE=1 SV=1	442	51230	19	19	9	9	23.3	5.39	1.11
24	sp|P11142|HSP7C_HUMAN	Heat shock cognate 71 kDa protein OS=Homo sapiens OX=9606 GN=HSPA8 PE=1 SV=1	416	71082	15	15	11	11	20	5.37	0.8
25	sp|P68371|TBB4B_HUMAN	Tubulin beta-4B chain OS=Homo sapiens OX=9606 GN=TUBB4B PE=1 SV=1	410	50255	19	19	11	11	27.6	4.79	1.14
26	sp|Q13310|PABP4_HUMAN	Polyadenylate-binding protein 4 OS=Homo sapiens OX=9606 GN=PABPC4 PE=1 SV=1	410	71080	20	20	13	13	20.3	9.31	1.06
27	sp|P05783|K1C18_HUMAN	Keratin, type I cytoskeletal 18 OS=Homo sapiens OX=9606 GN=KRT18 PE=1 SV=2	402	48029	19	19	12	12	23.3	5.34	1.22
28	sp|Q92499|DDX1_HUMAN	ATP-dependent RNA helicase DDX1 OS=Homo sapiens OX=9606 GN=DDX1 PE=1 SV=2	395	83349	20	20	14	14	20.9	6.81	0.85
29	sp|Q7Z417|NUFP2_HUMAN	Nuclear fragile X mental retardation-interacting protein 2 OS=Homo sapiens OX=9606 GN=NUFIP2 PE=1 SV=1	385	76132	11	11	9	9	19.1	8.7	0.46
30	sp|P08727|K1C19_HUMAN	Keratin, type I cytoskeletal 19 OS=Homo sapiens OX=9606 GN=KRT19 PE=1 SV=4	348	44079	15	15	11	11	25.3	5.04	1.21
31	sp|P60709|ACTB_HUMAN	Actin, cytoplasmic 1 OS=Homo sapiens OX=9606 GN=ACTB PE=1 SV=1	321	42052	17	17	9	9	26.4	5.29	1.3
32	sp|P07437|TBB5_HUMAN	Tubulin beta chain OS=Homo sapiens OX=9606 GN=TUBB PE=1 SV=2	314	50095	17	17	10	10	25	4.78	1.02
33	sp|Q5VTE0|EF1A3_HUMAN	Putative elongation factor 1-alpha-like 3 OS=Homo sapiens OX=9606 GN=EEF1A1P5 PE=5 SV=1	313	50495	12	12	6	6	13.4	9.15	0.66
34	sp|Q92841|DDX17_HUMAN	Probable ATP-dependent RNA helicase DDX17 OS=Homo sapiens OX=9606 GN=DDX17 PE=1 SV=2	304	80906	14	14	9	9	13.9	8.53	0.49
35	sp|P31943|HNRH1_HUMAN	Heterogeneous nuclear ribonucleoprotein H OS=Homo sapiens OX=9606 GN=HNRNPH1 PE=1 SV=4	296	49484	12	12	5	5	15.4	5.89	0.67
36	sp|P13647|K2C5_HUMAN	Keratin, type II cytoskeletal 5 OS=Homo sapiens OX=9606 GN=KRT5 PE=1 SV=3	288	62568	15	15	12	12	18.6	7.59	0.95
37	sp|P18124|RL7_HUMAN	60S ribosomal protein L7 OS=Homo sapiens OX=9606 GN=RPL7 PE=1 SV=1	251	29264	12	12	8	8	32.3	10.66	1.63
38	sp|O14979|HNRDL_HUMAN	Heterogeneous nuclear ribonucleoprotein D-like OS=Homo sapiens OX=9606 GN=HNRNPDL PE=1 SV=3	235	46580	9	9	7	7	16.7	9.59	0.73
39	sp|Q14103|HNRPD_HUMAN	Heterogeneous nuclear ribonucleoprotein D0 OS=Homo sapiens OX=9606 GN=HNRNPD PE=1 SV=1	233	38581	13	13	9	9	29	7.62	1.68
40	sp|P04259|K2C6B_HUMAN	Keratin, type II cytoskeletal 6B OS=Homo sapiens OX=9606 GN=KRT6B PE=1 SV=5	230	60315	14	14	10	10	14	8.09	0.79
41	sp|Q07020|RL18_HUMAN	60S ribosomal protein L18 OS=Homo sapiens OX=9606 GN=RPL18 PE=1 SV=2	225	21735	9	9	6	6	31.9	11.73	1.36
42	sp|P39023|RL3_HUMAN	60S ribosomal protein L3 OS=Homo sapiens OX=9606 GN=RPL3 PE=1 SV=2	213	46365	10	10	8	8	17.4	10.19	0.73
43	sp|Q15233|NONO_HUMAN	Non-POU domain-containing octamer-binding protein OS=Homo sapiens OX=9606 GN=NONO PE=1 SV=4	212	54311	10	10	7	7	14.4	9.01	0.6
44	sp|P62269|RS18_HUMAN	40S ribosomal protein S18 OS=Homo sapiens OX=9606 GN=RPS18 PE=1 SV=3	211	17708	9	9	7	7	38.2	10.99	3.03
45	sp|P02533|K1C14_HUMAN	Keratin, type I cytoskeletal 14 OS=Homo sapiens OX=9606 GN=KRT14 PE=1 SV=4	208	51872	13	13	10	10	21.4	5.09	0.85
46	sp|Q13283|G3BP1_HUMAN	Ras GTPase-activating protein-binding protein 1 OS=Homo sapiens OX=9606 GN=G3BP1 PE=1 SV=1	202	52189	10	10	6	6	13.9	5.36	0.63
47	sp|P23396|RS3_HUMAN	40S ribosomal protein S3 OS=Homo sapiens OX=9606 GN=RPS3 PE=1 SV=2	200	26842	11	11	9	9	38.3	9.68	1.87
48	sp|P04406|G3P_HUMAN	Glyceraldehyde-3-phosphate dehydrogenase OS=Homo sapiens OX=9606 GN=GAPDH PE=1 SV=3	199	36201	8	8	6	6	24.5	8.57	0.69
49	sp|P22626|ROA2_HUMAN	Heterogeneous nuclear ribonucleoproteins A2/B1 OS=Homo sapiens OX=9606 GN=HNRNPA2B1 PE=1 SV=2	198	37464	10	10	7	7	19	8.97	0.81
50	sp|P67809|YBOX1_HUMAN	Y-box-binding protein 1 OS=Homo sapiens OX=9606 GN=YBX1 PE=1 SV=3	196	35903	7	7	6	6	37	9.87	0.7
51	sp|P26373|RL13_HUMAN	60S ribosomal protein L13 OS=Homo sapiens OX=9606 GN=RPL13 PE=1 SV=4	192	24304	9	9	5	5	22.7	11.65	1.17
52	sp|P62917|RL8_HUMAN	60S ribosomal protein L8 OS=Homo sapiens OX=9606 GN=RPL8 PE=1 SV=2	191	28235	7	7	5	5	16.3	11.03	0.95
53	sp|Q52LJ0|FA98B_HUMAN	Protein FAM98B OS=Homo sapiens OX=9606 GN=FAM98B PE=1 SV=2	181	45918	10	10	4	4	12.7	8.88	0.52
54	sp|P62851|RS25_HUMAN	40S ribosomal protein S25 OS=Homo sapiens OX=9606 GN=RPS25 PE=1 SV=1	178	13791	6	6	4	4	24	10.12	2.03
55	sp|P52272|HNRPM_HUMAN	Heterogeneous nuclear ribonucleoprotein M OS=Homo sapiens OX=9606 GN=HNRNPM PE=1 SV=3	177	77749	11	11	10	10	15.1	8.84	0.51
56	sp|P11021|BIP_HUMAN	Endoplasmic reticulum chaperone BiP OS=Homo sapiens OX=9606 GN=HSPA5 PE=1 SV=2	176	72402	7	7	6	6	10.9	5.07	0.3
57	sp|P05388|RLA0_HUMAN	60S acidic ribosomal protein P0 OS=Homo sapiens OX=9606 GN=RPLP0 PE=1 SV=1	169	34423	7	7	6	6	15.8	5.71	0.9
58	sp|P19338|NUCL_HUMAN	Nucleolin OS=Homo sapiens OX=9606 GN=NCL PE=1 SV=3	166	76625	8	8	6	6	8.2	4.6	0.29
59	sp|P62753|RS6_HUMAN	40S ribosomal protein S6 OS=Homo sapiens OX=9606 GN=RPS6 PE=1 SV=1	166	28834	7	7	6	6	21.7	10.85	0.93
60	sp|P62263|RS14_HUMAN	40S ribosomal protein S14 OS=Homo sapiens OX=9606 GN=RPS14 PE=1 SV=3	165	16434	5	5	4	4	23.2	10.07	1.12
61	sp|P62701|RS4X_HUMAN	40S ribosomal protein S4, X isoform OS=Homo sapiens OX=9606 GN=RPS4X PE=1 SV=2	164	29807	9	9	7	7	21.3	10.16	1.09
62	sp|P62241|RS8_HUMAN	40S ribosomal protein S8 OS=Homo sapiens OX=9606 GN=RPS8 PE=1 SV=2	153	24475	5	5	5	5	26.9	10.32	0.9
63	sp|P60842|IF4A1_HUMAN	Eukaryotic initiation factor 4A-I OS=Homo sapiens OX=9606 GN=EIF4A1 PE=1 SV=1	151	46353	6	6	6	6	15.3	5.32	0.51
64	sp|Q12905|ILF2_HUMAN	Interleukin enhancer-binding factor 2 OS=Homo sapiens OX=9606 GN=ILF2 PE=1 SV=2	150	43263	7	7	5	5	14.9	5.19	0.55
65	sp|P61247|RS3A_HUMAN	40S ribosomal protein S3a OS=Homo sapiens OX=9606 GN=RPS3A PE=1 SV=2	148	30154	7	7	6	6	20.5	9.75	1.08
66	sp|P25705|ATPA_HUMAN	ATP synthase subunit alpha, mitochondrial OS=Homo sapiens OX=9606 GN=ATP5F1A PE=1 SV=1	145	59828	6	6	5	5	9.9	9.16	0.31
67	sp|P18621|RL17_HUMAN	60S ribosomal protein L17 OS=Homo sapiens OX=9606 GN=RPL17 PE=1 SV=3	140	21611	5	5	5	5	26.1	10.18	1.06
68	sp|P0DMV8|HS71A_HUMAN	Heat shock 70 kDa protein 1A OS=Homo sapiens OX=9606 GN=HSPA1A PE=1 SV=1	137	70294	6	6	5	5	10.3	5.48	0.26
69	sp|P15880|RS2_HUMAN	40S ribosomal protein S2 OS=Homo sapiens OX=9606 GN=RPS2 PE=1 SV=2	136	31590	7	7	6	6	20.1	10.25	0.82
70	sp|P51114|FXR1_HUMAN	Fragile X mental retardation syndrome-related protein 1 OS=Homo sapiens OX=9606 GN=FXR1 PE=1 SV=3	136	70020	10	10	10	10	19.3	5.84	0.58
71	sp|P31942|HNRH3_HUMAN	Heterogeneous nuclear ribonucleoprotein H3 OS=Homo sapiens OX=9606 GN=HNRNPH3 PE=1 SV=2	135	36960	6	6	3	3	10.4	6.37	0.54
72	sp|P62424|RL7A_HUMAN	60S ribosomal protein L7a OS=Homo sapiens OX=9606 GN=RPL7A PE=1 SV=2	133	30148	10	10	8	8	27.1	10.61	1.31
73	sp|P62249|RS16_HUMAN	40S ribosomal protein S16 OS=Homo sapiens OX=9606 GN=RPS16 PE=1 SV=2	132	16549	7	7	6	6	37.7	10.21	2.06
74	sp|P52597|HNRPF_HUMAN	Heterogeneous nuclear ribonucleoprotein F OS=Homo sapiens OX=9606 GN=HNRNPF PE=1 SV=3	131	45985	7	7	3	3	7.7	5.38	0.41
75	sp|Q86YZ3|HORN_HUMAN	Hornerin OS=Homo sapiens OX=9606 GN=HRNR PE=1 SV=2	129	283140	7	7	4	4	2.8	10.05	0.08
76	sp|P52732|KIF11_HUMAN	Kinesin-like protein KIF11 OS=Homo sapiens OX=9606 GN=KIF11 PE=1 SV=2	128	120111	6	6	6	6	5.9	5.47	0.17
77	sp|Q99729|ROAA_HUMAN	Heterogeneous nuclear ribonucleoprotein A/B OS=Homo sapiens OX=9606 GN=HNRNPAB PE=1 SV=2	127	36316	3	3	2	2	6.9	8.22	0.19
78	sp|O43148|MCES_HUMAN	mRNA cap guanine-N7 methyltransferase OS=Homo sapiens OX=9606 GN=RNMT PE=1 SV=1	125	55494	6	6	5	5	10.7	6.3	0.33
79	sp|Q9BQE3|TBA1C_HUMAN	Tubulin alpha-1C chain OS=Homo sapiens OX=9606 GN=TUBA1C PE=1 SV=1	122	50548	7	7	5	5	11.8	4.96	0.37
80	sp|O60506|HNRPQ_HUMAN	Heterogeneous nuclear ribonucleoprotein Q OS=Homo sapiens OX=9606 GN=SYNCRIP PE=1 SV=2	120	69788	6	6	5	5	7.7	8.68	0.26
81	sp|P51991|ROA3_HUMAN	Heterogeneous nuclear ribonucleoprotein A3 OS=Homo sapiens OX=9606 GN=HNRNPA3 PE=1 SV=2	117	39799	7	7	5	5	15.6	9.1	0.61
82	sp|P62244|RS15A_HUMAN	40S ribosomal protein S15a OS=Homo sapiens OX=9606 GN=RPS15A PE=1 SV=2	116	14944	3	3	3	3	24.6	10.14	0.85
83	sp|P26599|PTBP1_HUMAN	Polypyrimidine tract-binding protein 1 OS=Homo sapiens OX=9606 GN=PTBP1 PE=1 SV=1	115	57357	6	6	5	5	8.1	9.22	0.4
84	sp|P52294|IMA5_HUMAN	Importin subunit alpha-5 OS=Homo sapiens OX=9606 GN=KPNA1 PE=1 SV=3	114	60925	5	5	5	5	10.2	4.94	0.3
85	sp|P62750|RL23A_HUMAN	60S ribosomal protein L23a OS=Homo sapiens OX=9606 GN=RPL23A PE=1 SV=1	113	17684	3	3	2	2	15.4	10.44	0.42
86	sp|Q07666|KHDR1_HUMAN	KH domain-containing, RNA-binding, signal transduction-associated protein 1 OS=Homo sapiens OX=9606 GN=KHDRBS1 PE=1 SV=1	112	48311	5	5	3	3	8.6	8.73	0.3
87	sp|O60701|UGDH_HUMAN	UDP-glucose 6-dehydrogenase OS=Homo sapiens OX=9606 GN=UGDH PE=1 SV=1	110	55674	4	4	4	4	9.3	6.73	0.26
88	sp|P62266|RS23_HUMAN	40S ribosomal protein S23 OS=Homo sapiens OX=9606 GN=RPS23 PE=1 SV=3	110	15969	3	3	3	3	21.7	10.5	0.78
89	sp|P09651|ROA1_HUMAN	Heterogeneous nuclear ribonucleoprotein A1 OS=Homo sapiens OX=9606 GN=HNRNPA1 PE=1 SV=5	110	38837	6	6	4	4	11.3	9.17	0.39
90	sp|P36578|RL4_HUMAN	60S ribosomal protein L4 OS=Homo sapiens OX=9606 GN=RPL4 PE=1 SV=5	109	47953	7	7	5	5	11.9	11.07	0.39
91	sp|P12956|XRCC6_HUMAN	X-ray repair cross-complementing protein 6 OS=Homo sapiens OX=9606 GN=XRCC6 PE=1 SV=2	108	70084	4	4	4	4	7.1	6.23	0.2
92	sp|P10809|CH60_HUMAN	60 kDa heat shock protein, mitochondrial OS=Homo sapiens OX=9606 GN=HSPD1 PE=1 SV=2	108	61187	3	3	3	3	5.2	5.7	0.17
93	sp|Q9Y224|RTRAF_HUMAN	RNA transcription, translation and transport factor protein OS=Homo sapiens OX=9606 GN=RTRAF PE=1 SV=1	105	28165	7	7	6	6	21.3	6.19	0.95
94	sp|P62906|RL10A_HUMAN	60S ribosomal protein L10a OS=Homo sapiens OX=9606 GN=RPL10A PE=1 SV=2	105	24987	4	4	4	4	16.6	9.94	0.65
95	sp|P30050|RL12_HUMAN	60S ribosomal protein L12 OS=Homo sapiens OX=9606 GN=RPL12 PE=1 SV=1	104	17979	2	2	2	2	15.2	9.48	0.41
96	sp|Q9NVI7|ATD3A_HUMAN	ATPase family AAA domain-containing protein 3A OS=Homo sapiens OX=9606 GN=ATAD3A PE=1 SV=2	100	71610	4	4	4	4	5.7	9.08	0.2
97	sp|P08238|HS90B_HUMAN	Heat shock protein HSP 90-beta OS=Homo sapiens OX=9606 GN=HSP90AB1 PE=1 SV=4	98	83554	5	5	5	5	5	4.97	0.21
98	sp|P07355|ANXA2_HUMAN	Annexin A2 OS=Homo sapiens OX=9606 GN=ANXA2 PE=1 SV=2	96	38808	4	4	4	4	11.2	7.57	0.39
99	sp|P07900|HS90A_HUMAN	Heat shock protein HSP 90-alpha OS=Homo sapiens OX=9606 GN=HSP90AA1 PE=1 SV=5	95	85006	5	5	5	5	6.3	4.94	0.21
100	sp|Q02878|RL6_HUMAN	60S ribosomal protein L6 OS=Homo sapiens OX=9606 GN=RPL6 PE=1 SV=3	95	32765	5	5	5	5	18.1	10.59	0.62
101	sp|P06748|NPM_HUMAN	Nucleophosmin OS=Homo sapiens OX=9606 GN=NPM1 PE=1 SV=2	92	32726	4	4	4	4	12.2	4.64	0.47
102	sp|P63244|RACK1_HUMAN	Receptor of activated protein C kinase 1 OS=Homo sapiens OX=9606 GN=RACK1 PE=1 SV=3	91	35511	4	4	4	4	11.4	7.6	0.43
103	sp|P62273|RS29_HUMAN	40S ribosomal protein S29 OS=Homo sapiens OX=9606 GN=RPS29 PE=1 SV=2	90	6900	4	4	2	2	32.1	10.17	1.3
104	sp|P38919|IF4A3_HUMAN	Eukaryotic initiation factor 4A-III OS=Homo sapiens OX=9606 GN=EIF4A3 PE=1 SV=4	89	47126	4	4	4	4	11.9	6.3	0.31
105	sp|P40429|RL13A_HUMAN	60S ribosomal protein L13a OS=Homo sapiens OX=9606 GN=RPL13A PE=1 SV=2	89	23619	5	5	4	4	15.3	10.94	0.7
106	sp|Q06830|PRDX1_HUMAN	Peroxiredoxin-1 OS=Homo sapiens OX=9606 GN=PRDX1 PE=1 SV=1	88	22324	3	3	3	3	15.6	8.27	0.52
107	sp|Q9Y6M1|IF2B2_HUMAN	Insulin-like growth factor 2 mRNA-binding protein 2 OS=Homo sapiens OX=9606 GN=IGF2BP2 PE=1 SV=2	88	66195	2	2	2	2	4.2	8.48	0.1
108	sp|P62805|H4_HUMAN	Histone H4 OS=Homo sapiens OX=9606 GN=H4C1 PE=1 SV=2	88	11360	4	4	3	3	29.1	11.36	1.22
109	sp|P62826|RAN_HUMAN	GTP-binding nuclear protein Ran OS=Homo sapiens OX=9606 GN=RAN PE=1 SV=3	88	24579	4	4	4	4	20.8	7.01	0.67
110	sp|P02545|LMNA_HUMAN	Prelamin-A/C OS=Homo sapiens OX=9606 GN=LMNA PE=1 SV=1	85	74380	5	5	5	5	7.8	6.57	0.24
111	sp|Q8WWM7|ATX2L_HUMAN	Ataxin-2-like protein OS=Homo sapiens OX=9606 GN=ATXN2L PE=1 SV=2	84	113589	7	7	7	7	7.8	8.7	0.22
112	sp|P62829|RL23_HUMAN	60S ribosomal protein L23 OS=Homo sapiens OX=9606 GN=RPL23 PE=1 SV=1	83	14970	4	4	2	2	11.4	10.51	0.51
113	sp|P46781|RS9_HUMAN	40S ribosomal protein S9 OS=Homo sapiens OX=9606 GN=RPS9 PE=1 SV=3	83	22635	5	5	5	5	23.2	10.66	0.99
114	sp|P61353|RL27_HUMAN	60S ribosomal protein L27 OS=Homo sapiens OX=9606 GN=RPL27 PE=1 SV=2	82	15788	5	5	4	4	36	10.56	1.18
115	sp|Q96HS1|PGAM5_HUMAN	Serine/threonine-protein phosphatase PGAM5, mitochondrial OS=Homo sapiens OX=9606 GN=PGAM5 PE=1 SV=2	81	32213	2	2	2	2	6.6	8.88	0.22
116	sp|P81605|DCD_HUMAN	Dermcidin OS=Homo sapiens OX=9606 GN=DCD PE=1 SV=2	80	11391	4	4	2	2	12.7	6.08	1.2
117	sp|P62899|RL31_HUMAN	60S ribosomal protein L31 OS=Homo sapiens OX=9606 GN=RPL31 PE=1 SV=1	79	14454	2	2	2	2	13.6	10.54	0.53
118	sp|Q9BZZ5|API5_HUMAN	Apoptosis inhibitor 5 OS=Homo sapiens OX=9606 GN=API5 PE=1 SV=3	79	59310	4	4	4	4	7.4	6.99	0.24
119	sp|P07195|LDHB_HUMAN	L-lactate dehydrogenase B chain OS=Homo sapiens OX=9606 GN=LDHB PE=1 SV=2	79	36900	3	3	3	3	11.1	5.71	0.29
120	sp|P46782|RS5_HUMAN	40S ribosomal protein S5 OS=Homo sapiens OX=9606 GN=RPS5 PE=1 SV=4	79	23033	3	3	3	3	11.3	9.73	0.5
121	sp|P38646|GRP75_HUMAN	Stress-70 protein, mitochondrial OS=Homo sapiens OX=9606 GN=HSPA9 PE=1 SV=2	78	73920	2	2	2	2	3.7	5.87	0.09
122	sp|Q5T9A4|ATD3B_HUMAN	ATPase family AAA domain-containing protein 3B OS=Homo sapiens OX=9606 GN=ATAD3B PE=1 SV=1	78	73098	4	4	4	4	6	9.3	0.19
123	sp|P38159|RBMX_HUMAN	RNA-binding motif protein, X chromosome OS=Homo sapiens OX=9606 GN=RBMX PE=1 SV=3	77	42306	4	4	4	4	10.5	10.06	0.35
124	sp|P00338|LDHA_HUMAN	L-lactate dehydrogenase A chain OS=Homo sapiens OX=9606 GN=LDHA PE=1 SV=2	77	36950	2	2	2	2	6.9	8.44	0.19
125	sp|P62913|RL11_HUMAN	60S ribosomal protein L11 OS=Homo sapiens OX=9606 GN=RPL11 PE=1 SV=2	76	20468	2	2	2	2	12.9	9.64	0.36
126	sp|P26641|EF1G_HUMAN	Elongation factor 1-gamma OS=Homo sapiens OX=9606 GN=EEF1G PE=1 SV=3	76	50429	2	2	2	2	6.2	6.25	0.14
127	sp|Q00839|HNRPU_HUMAN	Heterogeneous nuclear ribonucleoprotein U OS=Homo sapiens OX=9606 GN=HNRNPU PE=1 SV=6	75	91269	3	3	3	3	3.6	5.76	0.11
128	sp|P16989|YBOX3_HUMAN	Y-box-binding protein 3 OS=Homo sapiens OX=9606 GN=YBX3 PE=1 SV=4	74	40066	3	3	3	3	10.2	9.77	0.27
129	sp|P61254|RL26_HUMAN	60S ribosomal protein L26 OS=Homo sapiens OX=9606 GN=RPL26 PE=1 SV=1	74	17248	5	5	3	3	17.9	10.55	0.71
130	sp|P62280|RS11_HUMAN	40S ribosomal protein S11 OS=Homo sapiens OX=9606 GN=RPS11 PE=1 SV=3	74	18590	6	6	6	6	25.3	10.31	1.73
131	sp|P05141|ADT2_HUMAN	ADP/ATP translocase 2 OS=Homo sapiens OX=9606 GN=SLC25A5 PE=1 SV=7	73	33059	4	4	4	4	13.1	9.71	0.47
132	sp|P83731|RL24_HUMAN	60S ribosomal protein L24 OS=Homo sapiens OX=9606 GN=RPL24 PE=1 SV=1	72	17882	2	2	2	2	10.8	11.26	0.41
133	sp|P08670|VIME_HUMAN	Vimentin OS=Homo sapiens OX=9606 GN=VIM PE=1 SV=4	72	53676	2	2	2	2	6	5.06	0.13
134	sp|P61313|RL15_HUMAN	60S ribosomal protein L15 OS=Homo sapiens OX=9606 GN=RPL15 PE=1 SV=2	71	24245	3	3	3	3	14.7	11.62	0.47
135	sp|P62277|RS13_HUMAN	40S ribosomal protein S13 OS=Homo sapiens OX=9606 GN=RPS13 PE=1 SV=2	71	17212	4	4	4	4	23.8	10.53	1.05
136	sp|P10412|H14_HUMAN	Histone H1.4 OS=Homo sapiens OX=9606 GN=H1-4 PE=1 SV=2	71	21852	2	2	2	2	9.6	11.03	0.33
137	sp|P26196|DDX6_HUMAN	Probable ATP-dependent RNA helicase DDX6 OS=Homo sapiens OX=9606 GN=DDX6 PE=1 SV=2	67	54781	5	5	5	5	12.2	8.85	0.34
138	sp|P06576|ATPB_HUMAN	ATP synthase subunit beta, mitochondrial OS=Homo sapiens OX=9606 GN=ATP5F1B PE=1 SV=3	67	56525	3	3	3	3	6.2	5.26	0.19
139	sp|Q06787|FMR1_HUMAN	Synaptic functional regulator FMR1 OS=Homo sapiens OX=9606 GN=FMR1 PE=1 SV=1	66	71473	4	4	4	4	5.1	6.99	0.2
140	sp|P23528|COF1_HUMAN	Cofilin-1 OS=Homo sapiens OX=9606 GN=CFL1 PE=1 SV=3	64	18719	2	2	2	2	15.1	8.22	0.39
141	sp|P39019|RS19_HUMAN	40S ribosomal protein S19 OS=Homo sapiens OX=9606 GN=RPS19 PE=1 SV=2	64	16051	2	2	2	2	13.8	10.31	0.47
142	sp|P84098|RL19_HUMAN	60S ribosomal protein L19 OS=Homo sapiens OX=9606 GN=RPL19 PE=1 SV=1	63	23565	2	2	2	2	13.3	11.48	0.3
143	sp|P60174|TPIS_HUMAN	Triosephosphate isomerase OS=Homo sapiens OX=9606 GN=TPI1 PE=1 SV=3	63	31057	1	1	1	1	4.2	5.65	0.11
144	sp|P36542|ATPG_HUMAN	ATP synthase subunit gamma, mitochondrial OS=Homo sapiens OX=9606 GN=ATP5F1C PE=1 SV=1	62	33032	3	3	2	2	7	9.23	0.33
145	sp|P06733|ENOA_HUMAN	Alpha-enolase OS=Homo sapiens OX=9606 GN=ENO1 PE=1 SV=2	62	47481	5	5	3	3	8.5	7.01	0.31
146	sp|Q3MHD2|LSM12_HUMAN	Protein LSM12 homolog OS=Homo sapiens OX=9606 GN=LSM12 PE=1 SV=2	61	21972	2	2	2	2	11.3	7.63	0.33
147	sp|P02790|HEMO_HUMAN	Hemopexin OS=Homo sapiens OX=9606 GN=HPX PE=1 SV=2	61	52385	4	4	1	1	2.4	6.55	0.06
148	sp|Q9NXV2|KCTD5_HUMAN	BTB/POZ domain-containing protein KCTD5 OS=Homo sapiens OX=9606 GN=KCTD5 PE=1 SV=1	60	26475	4	4	2	2	12.4	5.89	0.27
149	sp|P47914|RL29_HUMAN	60S ribosomal protein L29 OS=Homo sapiens OX=9606 GN=RPL29 PE=1 SV=2	60	17798	1	1	1	1	9.4	11.66	0.19
150	sp|Q15365|PCBP1_HUMAN	Poly(rC)-binding protein 1 OS=Homo sapiens OX=9606 GN=PCBP1 PE=1 SV=2	58	37987	3	3	3	3	9.8	6.66	0.29
151	sp|Q15717|ELAV1_HUMAN	ELAV-like protein 1 OS=Homo sapiens OX=9606 GN=ELAVL1 PE=1 SV=2	57	36240	3	3	3	3	8.9	9.23	0.3
152	sp|P46776|RL27A_HUMAN	60S ribosomal protein L27a OS=Homo sapiens OX=9606 GN=RPL27A PE=1 SV=2	56	16665	2	2	2	2	14.2	11	0.45
153	sp|P27348|1433T_HUMAN	14-3-3 protein theta OS=Homo sapiens OX=9606 GN=YWHAQ PE=1 SV=1	55	28032	1	1	1	1	5.7	4.68	0.12
154	sp|P27635|RL10_HUMAN	60S ribosomal protein L10 OS=Homo sapiens OX=9606 GN=RPL10 PE=1 SV=4	55	25044	4	4	4	4	18.7	10.11	0.65
155	sp|Q8NEY8|PPHLN_HUMAN	Periphilin-1 OS=Homo sapiens OX=9606 GN=PPHLN1 PE=1 SV=2	55	52819	3	3	3	3	6.1	9.15	0.2
156	sp|Q8NC51|PAIRB_HUMAN	Plasminogen activator inhibitor 1 RNA-binding protein OS=Homo sapiens OX=9606 GN=SERBP1 PE=1 SV=2	54	44995	3	3	3	3	10.5	8.66	0.24
157	sp|Q9NQ39|RS10L_HUMAN	Putative 40S ribosomal protein S10-like OS=Homo sapiens OX=9606 GN=RPS10P5 PE=5 SV=1	53	20279	2	2	2	2	11.9	10.13	0.36
158	sp|P50914|RL14_HUMAN	60S ribosomal protein L14 OS=Homo sapiens OX=9606 GN=RPL14 PE=1 SV=4	52	23531	1	1	1	1	5.1	10.94	0.14
159	sp|P14625|ENPL_HUMAN	Endoplasmin OS=Homo sapiens OX=9606 GN=HSP90B1 PE=1 SV=1	52	92696	1	1	1	1	2.7	4.76	0.04
160	sp|P35030|TRY3_HUMAN	Trypsin-3 OS=Homo sapiens OX=9606 GN=PRSS3 PE=1 SV=2	52	33306	1	1	1	1	4.3	7.46	0.1
161	sp|P01859|IGHG2_HUMAN	Immunoglobulin heavy constant gamma 2 OS=Homo sapiens OX=9606 GN=IGHG2 PE=1 SV=2	52	36505	2	2	1	1	2.8	7.66	0.09
162	sp|P17987|TCPA_HUMAN	T-complex protein 1 subunit alpha OS=Homo sapiens OX=9606 GN=TCP1 PE=1 SV=1	51	60819	3	3	3	3	5.8	5.8	0.17
163	sp|O95793|STAU1_HUMAN	Double-stranded RNA-binding protein Staufen homolog 1 OS=Homo sapiens OX=9606 GN=STAU1 PE=1 SV=2	50	63428	2	2	2	2	3.6	9.46	0.11
164	sp|Q14444|CAPR1_HUMAN	Caprin-1 OS=Homo sapiens OX=9606 GN=CAPRIN1 PE=1 SV=2	50	78489	2	2	2	2	2.8	5.14	0.09
165	sp|P62861|RS30_HUMAN	40S ribosomal protein S30 OS=Homo sapiens OX=9606 GN=FAU PE=1 SV=1	49	6644	1	1	1	1	16.9	12.15	0.54
166	sp|P42766|RL35_HUMAN	60S ribosomal protein L35 OS=Homo sapiens OX=9606 GN=RPL35 PE=1 SV=2	48	14543	2	2	2	2	15.4	11.04	0.52
167	sp|Q9UMS4|PRP19_HUMAN	Pre-mRNA-processing factor 19 OS=Homo sapiens OX=9606 GN=PRPF19 PE=1 SV=1	48	55603	2	2	2	2	3	6.14	0.12
168	sp|P14618|KPYM_HUMAN	Pyruvate kinase PKM OS=Homo sapiens OX=9606 GN=PKM PE=1 SV=4	48	58470	3	3	3	3	4.9	7.96	0.18
169	sp|Q8NAB2|KBTB3_HUMAN	Kelch repeat and BTB domain-containing protein 3 OS=Homo sapiens OX=9606 GN=KBTBD3 PE=2 SV=3	48	71220	3	3	1	1	1.1	5.18	0.05
170	sp|P50991|TCPD_HUMAN	T-complex protein 1 subunit delta OS=Homo sapiens OX=9606 GN=CCT4 PE=1 SV=4	47	58401	2	2	2	2	3.9	7.96	0.12
171	sp|O15355|PPM1G_HUMAN	Protein phosphatase 1G OS=Homo sapiens OX=9606 GN=PPM1G PE=1 SV=1	47	59919	1	1	1	1	2	4.28	0.05
172	sp|P78371|TCPB_HUMAN	T-complex protein 1 subunit beta OS=Homo sapiens OX=9606 GN=CCT2 PE=1 SV=4	46	57794	2	2	2	2	3.7	6.01	0.12
173	sp|P49368|TCPG_HUMAN	T-complex protein 1 subunit gamma OS=Homo sapiens OX=9606 GN=CCT3 PE=1 SV=4	46	61066	1	1	1	1	2	6.1	0.05
174	sp|P63104|1433Z_HUMAN	14-3-3 protein zeta/delta OS=Homo sapiens OX=9606 GN=YWHAZ PE=1 SV=1	46	27899	1	1	1	1	5.7	4.73	0.12
175	sp|P07910|HNRPC_HUMAN	Heterogeneous nuclear ribonucleoproteins C1/C2 OS=Homo sapiens OX=9606 GN=HNRNPC PE=1 SV=4	45	33707	4	4	3	3	10.5	4.95	0.32
176	sp|Q8WUA2|PPIL4_HUMAN	Peptidyl-prolyl cis-trans isomerase-like 4 OS=Homo sapiens OX=9606 GN=PPIL4 PE=1 SV=1	45	57703	3	3	3	3	7.9	5.63	0.18
177	sp|P18077|RL35A_HUMAN	60S ribosomal protein L35a OS=Homo sapiens OX=9606 GN=RPL35A PE=1 SV=2	45	12587	3	3	3	3	20.9	11.07	1.06
178	sp|P63151|2ABA_HUMAN	Serine/threonine-protein phosphatase 2A 55 kDa regulatory subunit B alpha isoform OS=Homo sapiens OX=9606 GN=PPP2R2A PE=1 SV=1	43	52173	2	2	2	2	5.1	5.82	0.13
179	sp|P0C0S5|H2AZ_HUMAN	Histone H2A.Z OS=Homo sapiens OX=9606 GN=H2AZ1 PE=1 SV=2	43	13545	2	2	2	2	12.5	10.58	0.57
180	sp|P08708|RS17_HUMAN	40S ribosomal protein S17 OS=Homo sapiens OX=9606 GN=RPS17 PE=1 SV=2	40	15597	2	2	2	2	15.6	9.85	0.48
181	sp|Q6NXT2|H3C_HUMAN	Histone H3.3C OS=Homo sapiens OX=9606 GN=H3F3C PE=1 SV=3	40	15318	1	1	1	1	5.2	11.1	0.22
182	sp|P62979|RS27A_HUMAN	Ubiquitin-40S ribosomal protein S27a OS=Homo sapiens OX=9606 GN=RPS27A PE=1 SV=2	40	18296	1	1	1	1	5.8	9.68	0.18
183	sp|Q92504|S39A7_HUMAN	Zinc transporter SLC39A7 OS=Homo sapiens OX=9606 GN=SLC39A7 PE=1 SV=2	39	50201	1	1	1	1	3	6.36	0.07
184	sp|P62910|RL32_HUMAN	60S ribosomal protein L32 OS=Homo sapiens OX=9606 GN=RPL32 PE=1 SV=2	39	15964	2	2	2	2	17	11.32	0.47
185	sp|Q15366|PCBP2_HUMAN	Poly(rC)-binding protein 2 OS=Homo sapiens OX=9606 GN=PCBP2 PE=1 SV=1	39	38955	2	2	2	2	6.8	6.33	0.18
186	sp|Q9H0S4|DDX47_HUMAN	Probable ATP-dependent RNA helicase DDX47 OS=Homo sapiens OX=9606 GN=DDX47 PE=1 SV=1	39	50900	2	2	2	2	6.2	9.18	0.13
187	sp|P02760|AMBP_HUMAN	Protein AMBP OS=Homo sapiens OX=9606 GN=AMBP PE=1 SV=1	38	39886	1	1	1	1	2.3	5.95	0.08
188	sp|Q8ND56|LS14A_HUMAN	Protein LSM14 homolog A OS=Homo sapiens OX=9606 GN=LSM14A PE=1 SV=3	37	50727	2	2	2	2	3.9	9.55	0.13
189	sp|Q5QNW6|H2B2F_HUMAN	Histone H2B type 2-F OS=Homo sapiens OX=9606 GN=HIST2H2BF PE=1 SV=3	37	13912	1	1	1	1	7.1	10.31	0.25
190	sp|Q9UJS0|CMC2_HUMAN	Calcium-binding mitochondrial carrier protein Aralar2 OS=Homo sapiens OX=9606 GN=SLC25A13 PE=1 SV=2	37	74528	2	2	2	2	3.1	8.79	0.09
191	sp|Q9UHR4|BI2L1_HUMAN	Brain-specific angiogenesis inhibitor 1-associated protein 2-like protein 1 OS=Homo sapiens OX=9606 GN=BAIAP2L1 PE=1 SV=2	36	57189	1	1	1	1	2.7	8.82	0.06
192	sp|Q8IUX4|ABC3F_HUMAN	DNA dC->dU-editing enzyme APOBEC-3F OS=Homo sapiens OX=9606 GN=APOBEC3F PE=1 SV=3	36	45846	1	1	1	1	3.2	6.86	0.07
193	sp|Q9H089|LSG1_HUMAN	Large subunit GTPase 1 homolog OS=Homo sapiens OX=9606 GN=LSG1 PE=1 SV=2	36	75863	2	2	2	2	2.3	5.96	0.09
194	sp|P23526|SAHH_HUMAN	Adenosylhomocysteinase OS=Homo sapiens OX=9606 GN=AHCY PE=1 SV=4	36	48255	1	1	1	1	2.5	5.92	0.07
195	sp|A6NHQ2|FBLL1_HUMAN	rRNA/tRNA 2~-O-methyltransferase fibrillarin-like protein 1 OS=Homo sapiens OX=9606 GN=FBLL1 PE=3 SV=2	35	34839	1	1	1	1	3.3	10.35	0.1
196	sp|P39748|FEN1_HUMAN	Flap endonuclease 1 OS=Homo sapiens OX=9606 GN=FEN1 PE=1 SV=1	35	42908	1	1	1	1	2.9	8.8	0.08
197	sp|P30101|PDIA3_HUMAN	Protein disulfide-isomerase A3 OS=Homo sapiens OX=9606 GN=PDIA3 PE=1 SV=4	35	57146	1	1	1	1	2.2	5.98	0.06
198	sp|Q969F1|TF3C6_HUMAN	General transcription factor 3C polypeptide 6 OS=Homo sapiens OX=9606 GN=GTF3C6 PE=1 SV=1	34	24432	2	2	1	1	2.8	4.13	0.14
199	sp|E9PRG8|CK098_HUMAN	Uncharacterized protein C11orf98 OS=Homo sapiens OX=9606 GN=C11orf98 PE=4 SV=2	34	14225	1	1	1	1	10.6	11.53	0.24
200	sp|P04075|ALDOA_HUMAN	Fructose-bisphosphate aldolase A OS=Homo sapiens OX=9606 GN=ALDOA PE=1 SV=2	34	39851	2	2	2	2	6.9	8.3	0.17
201	sp|Q9UHB9|SRP68_HUMAN	Signal recognition particle subunit SRP68 OS=Homo sapiens OX=9606 GN=SRP68 PE=1 SV=2	33	71199	1	1	1	1	1.4	8.75	0.05
202	sp|Q02543|RL18A_HUMAN	60S ribosomal protein L18a OS=Homo sapiens OX=9606 GN=RPL18A PE=1 SV=2	33	21034	1	1	1	1	7.4	10.73	0.16
203	sp|Q5BJE1|CC178_HUMAN	Coiled-coil domain-containing protein 178 OS=Homo sapiens OX=9606 GN=CCDC178 PE=2 SV=3	33	102575	1	1	1	1	1	6.34	0.03
204	sp|P49411|EFTU_HUMAN	Elongation factor Tu, mitochondrial OS=Homo sapiens OX=9606 GN=TUFM PE=1 SV=2	33	49852	2	2	2	2	4	7.26	0.14
205	sp|Q5JNZ5|RS26L_HUMAN	Putative 40S ribosomal protein S26-like 1 OS=Homo sapiens OX=9606 GN=RPS26P11 PE=5 SV=1	32	13336	1	1	1	1	7.8	10.55	0.26
206	sp|P19525|E2AK2_HUMAN	Interferon-induced, double-stranded RNA-activated protein kinase OS=Homo sapiens OX=9606 GN=EIF2AK2 PE=1 SV=2	32	62512	1	1	1	1	1.1	8.58	0.05
207	sp|Q9NTK5|OLA1_HUMAN	Obg-like ATPase 1 OS=Homo sapiens OX=9606 GN=OLA1 PE=1 SV=2	31	44943	2	2	2	2	5.1	7.64	0.15
208	sp|Q8TD20|GTR12_HUMAN	Solute carrier family 2, facilitated glucose transporter member 12 OS=Homo sapiens OX=9606 GN=SLC2A12 PE=2 SV=1	31	67550	1	1	1	1	1.1	8.66	0.05
209	sp|P29460|IL12B_HUMAN	Interleukin-12 subunit beta OS=Homo sapiens OX=9606 GN=IL12B PE=1 SV=1	30	37773	1	1	1	1	3.7	5.52	0.09
210	sp|Q00577|PURA_HUMAN	Transcriptional activator protein Pur-alpha OS=Homo sapiens OX=9606 GN=PURA PE=1 SV=2	30	35003	1	1	1	1	2.8	6.07	0.09
211	sp|Q14376|GALE_HUMAN	UDP-glucose 4-epimerase OS=Homo sapiens OX=9606 GN=GALE PE=1 SV=2	30	38656	2	2	1	1	2.3	6.26	0.09
212	sp|Q9UHL9|GT2D1_HUMAN	General transcription factor II-I repeat domain-containing protein 1 OS=Homo sapiens OX=9606 GN=GTF2IRD1 PE=1 SV=1	30	106903	1	1	1	1	0.9	6.45	0.03
213	sp|P29692|EF1D_HUMAN	Elongation factor 1-delta OS=Homo sapiens OX=9606 GN=EEF1D PE=1 SV=5	29	31217	1	1	1	1	4.3	4.9	0.11
214	sp|O15371|EIF3D_HUMAN	Eukaryotic translation initiation factor 3 subunit D OS=Homo sapiens OX=9606 GN=EIF3D PE=1 SV=1	29	64560	1	1	1	1	2.6	5.79	0.05
215	sp|Q9UN81|LORF1_HUMAN	LINE-1 retrotransposable element ORF1 protein OS=Homo sapiens OX=9606 GN=L1RE1 PE=1 SV=1	28	40259	1	1	1	1	3.3	9.54	0.08
216	sp|P84090|ERH_HUMAN	Enhancer of rudimentary homolog OS=Homo sapiens OX=9606 GN=ERH PE=1 SV=1	28	12422	1	1	1	1	5.8	5.63	0.28
217	sp|P46779|RL28_HUMAN	60S ribosomal protein L28 OS=Homo sapiens OX=9606 GN=RPL28 PE=1 SV=3	28	15795	1	1	1	1	8	12.02	0.22
218	sp|P60866|RS20_HUMAN	40S ribosomal protein S20 OS=Homo sapiens OX=9606 GN=RPS20 PE=1 SV=1	28	13478	1	1	1	1	10.1	9.95	0.25
219	sp|Q9NRC6|SPTN5_HUMAN	Spectrin beta chain, non-erythrocytic 5 OS=Homo sapiens OX=9606 GN=SPTBN5 PE=1 SV=2	28	419230	1	1	1	1	0.2	6.21	0.01
220	sp|Q9NXV6|CARF_HUMAN	CDKN2A-interacting protein OS=Homo sapiens OX=9606 GN=CDKN2AIP PE=1 SV=3	28	61544	1	1	1	1	1.6	9.13	0.05
221	sp|P49207|RL34_HUMAN	60S ribosomal protein L34 OS=Homo sapiens OX=9606 GN=RPL34 PE=1 SV=3	28	13513	1	1	1	1	6.8	11.48	0.25
222	sp|O95470|SGPL1_HUMAN	Sphingosine-1-phosphate lyase 1 OS=Homo sapiens OX=9606 GN=SGPL1 PE=1 SV=3	28	64053	1	1	1	1	1.2	9.24	0.05
223	sp|Q9BWT6|MND1_HUMAN	Meiotic nuclear division protein 1 homolog OS=Homo sapiens OX=9606 GN=MND1 PE=1 SV=1	28	23909	1	1	1	1	4.4	8.29	0.14
224	sp|P22234|PUR6_HUMAN	Multifunctional protein ADE2 OS=Homo sapiens OX=9606 GN=PAICS PE=1 SV=3	28	47790	1	1	1	1	2.8	6.95	0.07
225	sp|O43175|SERA_HUMAN	D-3-phosphoglycerate dehydrogenase OS=Homo sapiens OX=9606 GN=PHGDH PE=1 SV=4	28	57356	1	1	1	1	2.1	6.29	0.06
226	sp|Q9BVP2|GNL3_HUMAN	Guanine nucleotide-binding protein-like 3 OS=Homo sapiens OX=9606 GN=GNL3 PE=1 SV=2	28	62468	1	1	1	1	1.8	9.23	0.05
227	sp|P05455|LA_HUMAN	Lupus La protein OS=Homo sapiens OX=9606 GN=SSB PE=1 SV=2	28	46979	1	1	1	1	1.5	6.68	0.07
228	sp|P25789|PSA4_HUMAN	Proteasome subunit alpha type-4 OS=Homo sapiens OX=9606 GN=PSMA4 PE=1 SV=1	27	29750	1	1	1	1	4.2	7.57	0.11
229	sp|A6PVS8|LRIQ3_HUMAN	Leucine-rich repeat and IQ domain-containing protein 3 OS=Homo sapiens OX=9606 GN=LRRIQ3 PE=1 SV=1	27	74256	1	1	1	1	1.9	9.73	0.04
230	sp|P46778|RL21_HUMAN	60S ribosomal protein L21 OS=Homo sapiens OX=9606 GN=RPL21 PE=1 SV=2	27	18610	1	1	1	1	6.9	10.49	0.18
231	sp|Q9H0D6|XRN2_HUMAN	5~-3~ exoribonuclease 2 OS=Homo sapiens OX=9606 GN=XRN2 PE=1 SV=1	27	109426	1	1	1	1	1.3	7.26	0.03
232	sp|P25398|RS12_HUMAN	40S ribosomal protein S12 OS=Homo sapiens OX=9606 GN=RPS12 PE=1 SV=3	27	14905	1	1	1	1	7.6	6.81	0.23
233	sp|Q16288|NTRK3_HUMAN	NT-3 growth factor receptor OS=Homo sapiens OX=9606 GN=NTRK3 PE=1 SV=2	27	95736	1	1	1	1	1.2	6.12	0.03
234	sp|Q96AA8|JKIP2_HUMAN	Janus kinase and microtubule-interacting protein 2 OS=Homo sapiens OX=9606 GN=JAKMIP2 PE=1 SV=1	27	95332	1	1	1	1	1.1	5.88	0.03
235	sp|P09497|CLCB_HUMAN	Clathrin light chain B OS=Homo sapiens OX=9606 GN=CLTB PE=1 SV=1	27	25289	1	1	1	1	6.6	4.57	0.13
236	sp|P62888|RL30_HUMAN	60S ribosomal protein L30 OS=Homo sapiens OX=9606 GN=RPL30 PE=1 SV=2	26	12947	1	1	1	1	16.5	9.65	0.26
237	sp|Q9UBB4|ATX10_HUMAN	Ataxin-10 OS=Homo sapiens OX=9606 GN=ATXN10 PE=1 SV=1	26	54196	1	1	1	1	1.3	5.12	0.06
238	sp|Q5VWM4|PRAM8_HUMAN	PRAME family member 8 OS=Homo sapiens OX=9606 GN=PRAMEF8 PE=2 SV=2	26	54931	1	1	1	1	2.7	5.99	0.06
239	sp|Q02413|DSG1_HUMAN	Desmoglein-1 OS=Homo sapiens OX=9606 GN=DSG1 PE=1 SV=2	26	114702	1	1	1	1	1.3	4.9	0.03
240	sp|Q14157|UBP2L_HUMAN	Ubiquitin-associated protein 2-like OS=Homo sapiens OX=9606 GN=UBAP2L PE=1 SV=2	26	114579	1	1	1	1	1	6.61	0.03
241	sp|Q8IVG5|SAM9L_HUMAN	Sterile alpha motif domain-containing protein 9-like OS=Homo sapiens OX=9606 GN=SAMD9L PE=1 SV=2	26	186126	1	1	1	1	0.6	8.25	0.02
242	sp|P32455|GBP1_HUMAN	Guanylate-binding protein 1 OS=Homo sapiens OX=9606 GN=GBP1 PE=1 SV=2	26	68401	1	1	1	1	2	5.97	0.05
243	sp|Q9Y2G5|OFUT2_HUMAN	GDP-fucose protein O-fucosyltransferase 2 OS=Homo sapiens OX=9606 GN=POFUT2 PE=1 SV=3	26	50229	1	1	1	1	1.9	6.15	0.07
244	sp|Q9Y295|DRG1_HUMAN	Developmentally-regulated GTP-binding protein 1 OS=Homo sapiens OX=9606 GN=DRG1 PE=1 SV=1	26	40802	1	1	1	1	3	9	0.08
245	sp|Q96NS5|ASB16_HUMAN	Ankyrin repeat and SOCS box protein 16 OS=Homo sapiens OX=9606 GN=ASB16 PE=1 SV=2	26	50689	2	2	1	1	2	8.39	0.06
246	sp|Q9H2X0|CHRD_HUMAN	Chordin OS=Homo sapiens OX=9606 GN=CHRD PE=1 SV=2	26	104703	1	1	1	1	1.2	8.07	0.03
247	sp|P07737|PROF1_HUMAN	Profilin-1 OS=Homo sapiens OX=9606 GN=PFN1 PE=1 SV=2	26	15216	1	1	1	1	5.7	8.44	0.22
248	sp|P98077|SHC2_HUMAN	SHC-transforming protein 2 OS=Homo sapiens OX=9606 GN=SHC2 PE=1 SV=4	26	62561	1	1	1	1	1.9	6.29	0.05
249	sp|P0DPD5|ZN723_HUMAN	Zinc finger protein 723 OS=Homo sapiens OX=9606 GN=ZNF723 PE=3 SV=1	25	60938	1	1	1	1	2.3	9.39	0.05
250	sp|Q5VVW2|GARL3_HUMAN	GTPase-activating Rap/Ran-GAP domain-like protein 3 OS=Homo sapiens OX=9606 GN=GARNL3 PE=2 SV=2	25	113808	1	1	1	1	0.6	7.57	0.03
251	sp|Q8WXE0|CSKI2_HUMAN	Caskin-2 OS=Homo sapiens OX=9606 GN=CASKIN2 PE=1 SV=2	25	127276	1	1	1	1	1.2	6.63	0.03
252	sp|P26368|U2AF2_HUMAN	Splicing factor U2AF 65 kDa subunit OS=Homo sapiens OX=9606 GN=U2AF2 PE=1 SV=4	25	53809	1	1	1	1	2.1	9.19	0.06
253	sp|Q96CW1|AP2M1_HUMAN	AP-2 complex subunit mu OS=Homo sapiens OX=9606 GN=AP2M1 PE=1 SV=2	25	49965	1	1	1	1	1.6	9.57	0.07
254	sp|P23588|IF4B_HUMAN	Eukaryotic translation initiation factor 4B OS=Homo sapiens OX=9606 GN=EIF4B PE=1 SV=2	25	69167	1	1	1	1	2.6	5.55	0.05
255	sp|Q13459|MYO9B_HUMAN	Unconventional myosin-IXb OS=Homo sapiens OX=9606 GN=MYO9B PE=1 SV=3	25	244846	1	1	1	1	0.5	8.91	0.01
256	sp|Q7Z388|D19L4_HUMAN	Probable C-mannosyltransferase DPY19L4 OS=Homo sapiens OX=9606 GN=DPY19L4 PE=1 SV=1	25	84499	1	1	1	1	1.8	8.41	0.04
257	sp|P55808|XG_HUMAN	Glycoprotein Xg OS=Homo sapiens OX=9606 GN=XG PE=2 SV=1	25	19882	1	1	1	1	10	6.96	0.17
258	sp|P0C874|S31D3_HUMAN	Spermatogenesis-associated protein 31D3 OS=Homo sapiens OX=9606 GN=SPATA31D3 PE=2 SV=1	25	103380	1	1	1	1	1.9	8.32	0.03
259	sp|P42658|DPP6_HUMAN	Dipeptidyl aminopeptidase-like protein 6 OS=Homo sapiens OX=9606 GN=DPP6 PE=1 SV=2	25	98154	1	1	1	1	1.4	5.95	0.03
260	sp|Q9BUJ2|HNRL1_HUMAN	Heterogeneous nuclear ribonucleoprotein U-like protein 1 OS=Homo sapiens OX=9606 GN=HNRNPUL1 PE=1 SV=2	24	96250	1	1	1	1	1.5	6.49	0.03
261	sp|Q01804|OTUD4_HUMAN	OTU domain-containing protein 4 OS=Homo sapiens OX=9606 GN=OTUD4 PE=1 SV=4	24	124823	1	1	1	1	1.4	6.25	0.03
262	sp|Q9H790|EXO5_HUMAN	Exonuclease V OS=Homo sapiens OX=9606 GN=EXO5 PE=1 SV=1	24	42132	1	1	1	1	2.9	5.28	0.08
263	sp|Q9NVE4|CCD87_HUMAN	Coiled-coil domain-containing protein 87 OS=Homo sapiens OX=9606 GN=CCDC87 PE=1 SV=2	24	96741	1	1	1	1	1.3	8.74	0.03
264	sp|Q6JQN1|ACD10_HUMAN	Acyl-CoA dehydrogenase family member 10 OS=Homo sapiens OX=9606 GN=ACAD10 PE=1 SV=1	24	119898	1	1	1	1	1.4	8.33	0.03
265	sp|Q9BXX2|AN30B_HUMAN	Ankyrin repeat domain-containing protein 30B OS=Homo sapiens OX=9606 GN=ANKRD30B PE=2 SV=3	24	159490	1	1	1	1	1.2	6.01	0.02
266	sp|Q9NTJ4|MA2C1_HUMAN	Alpha-mannosidase 2C1 OS=Homo sapiens OX=9606 GN=MAN2C1 PE=1 SV=1	24	116959	1	1	1	1	0.7	6.1	0.03
267	sp|P62847|RS24_HUMAN	40S ribosomal protein S24 OS=Homo sapiens OX=9606 GN=RPS24 PE=1 SV=1	24	15413	1	1	1	1	8.3	10.79	0.22
268	sp|O14672|ADA10_HUMAN	Disintegrin and metalloproteinase domain-containing protein 10 OS=Homo sapiens OX=9606 GN=ADAM10 PE=1 SV=1	23	86140	1	1	1	1	2	8.04	0.04
269	sp|Q9Y6V0|PCLO_HUMAN	Protein piccolo OS=Homo sapiens OX=9606 GN=PCLO PE=1 SV=5	23	562179	1	1	1	1	0.2	6.07	0.01
270	sp|Q13895|BYST_HUMAN	Bystin OS=Homo sapiens OX=9606 GN=BYSL PE=1 SV=3	23	49798	1	1	1	1	1.8	8.19	0.07
271	sp|Q8WXF5|CRGN_HUMAN	Gamma-crystallin N OS=Homo sapiens OX=9606 GN=CRYGN PE=2 SV=1	23	20953	1	1	1	1	3.8	5.4	0.16
272	sp|O95573|ACSL3_HUMAN	Long-chain-fatty-acid--CoA ligase 3 OS=Homo sapiens OX=9606 GN=ACSL3 PE=1 SV=3	23	81338	1	1	1	1	1.1	8.65	0.04
273	sp|O95208|EPN2_HUMAN	Epsin-2 OS=Homo sapiens OX=9606 GN=EPN2 PE=1 SV=3	23	68667	1	1	1	1	1.7	7.11	0.05
274	sp|Q9H792|PEAK1_HUMAN	Inactive tyrosine-protein kinase PEAK1 OS=Homo sapiens OX=9606 GN=PEAK1 PE=1 SV=4	22	195039	1	1	1	1	0.3	6.46	0.02
275	sp|Q9Y265|RUVB1_HUMAN	RuvB-like 1 OS=Homo sapiens OX=9606 GN=RUVBL1 PE=1 SV=1	21	50538	1	1	1	1	2.6	6.02	0.07
276	sp|P12643|BMP2_HUMAN	Bone morphogenetic protein 2 OS=Homo sapiens OX=9606 GN=BMP2 PE=1 SV=1	21	45130	1	1	1	1	4	9.15	0.07
277	sp|Q9HCM2|PLXA4_HUMAN	Plexin-A4 OS=Homo sapiens OX=9606 GN=PLXNA4 PE=1 SV=4	21	215682	1	1	1	1	0.5	6.42	0.02
278	sp|P12830|CADH1_HUMAN	Cadherin-1 OS=Homo sapiens OX=9606 GN=CDH1 PE=1 SV=3	21	97852	1	1	1	1	1.6	4.58	0.03
279	sp|Q8NFW8|NEUA_HUMAN	N-acylneuraminate cytidylyltransferase OS=Homo sapiens OX=9606 GN=CMAS PE=1 SV=2	21	49033	1	1	1	1	3.5	8.16	0.07
280	sp|P12004|PCNA_HUMAN	Proliferating cell nuclear antigen OS=Homo sapiens OX=9606 GN=PCNA PE=1 SV=1	21	29092	1	1	1	1	3.1	4.57	0.11
281	sp|Q969Q0|RL36L_HUMAN	60S ribosomal protein L36a-like OS=Homo sapiens OX=9606 GN=RPL36AL PE=1 SV=3	20	12746	1	1	1	1	8.5	10.67	0.27
282	sp|Q9BY77|PDIP3_HUMAN	Polymerase delta-interacting protein 3 OS=Homo sapiens OX=9606 GN=POLDIP3 PE=1 SV=2	18	46289	1	1	1	1	3.1	10	0.07
283	sp|Q8WXH0|SYNE2_HUMAN	Nesprin-2 OS=Homo sapiens OX=9606 GN=SYNE2 PE=1 SV=3	17	801817	1	1	1	1	0.1	5.26	0
284	sp|Q75N90|FBN3_HUMAN	Fibrillin-3 OS=Homo sapiens OX=9606 GN=FBN3 PE=2 SV=3	15	320449	1	1	1	1	0.4	4.92	0.01
285	sp|Q9NTJ3|SMC4_HUMAN	Structural maintenance of chromosomes protein 4 OS=Homo sapiens OX=9606 GN=SMC4 PE=1 SV=2	15	147775	1	1	1	1	0.5	6.37	0.02
286	sp|Q9C0G6|DYH6_HUMAN	Dynein heavy chain 6, axonemal OS=Homo sapiens OX=9606 GN=DNAH6 PE=2 SV=3	14	479671	1	1	1	1	0.2	5.72	0.01

## Sheet: Supplementary Data 3-2
Supplementary Data 3-2: List of proteins bound by IgG via LC-MS/MS analysis in 293T cells
prot_hit_num	prot_acc	prot_desc	prot_score	prot_mass	prot_matches	prot_matches_sig	prot_sequences	prot_sequences_sig	prot_cover	prot_pi	emPAI
1	sp|P04264|K2C1_HUMAN	Keratin, type II cytoskeletal 1 OS=Homo sapiens OX=9606 GN=KRT1 PE=1 SV=6	1575	66170	63	63	24	24	36.2	8.15	3.49
2	sp|P35527|K1C9_HUMAN	Keratin, type I cytoskeletal 9 OS=Homo sapiens OX=9606 GN=KRT9 PE=1 SV=3	1117	62255	42	42	19	19	30.3	5.14	3.01
3	sp|P13645|K1C10_HUMAN	Keratin, type I cytoskeletal 10 OS=Homo sapiens OX=9606 GN=KRT10 PE=1 SV=6	1081	59020	45	45	23	23	29.3	5.13	3.09
4	sp|Q86YZ3|HORN_HUMAN	Hornerin OS=Homo sapiens OX=9606 GN=HRNR PE=1 SV=2	974	283140	36	36	17	17	10.2	10.05	0.41
5	sp|P35908|K22E_HUMAN	Keratin, type II cytoskeletal 2 epidermal OS=Homo sapiens OX=9606 GN=KRT2 PE=1 SV=2	907	65678	35	35	23	23	38.7	8.07	2.56
6	sp|P35637|FUS_HUMAN	RNA-binding protein FUS OS=Homo sapiens OX=9606 GN=FUS PE=1 SV=1	833	53622	36	36	9	9	16.7	9.4	1.76
7	sp|Q9Y3I0|RTCB_HUMAN	tRNA-splicing ligase RtcB homolog OS=Homo sapiens OX=9606 GN=RTCB PE=1 SV=1	747	55688	30	30	16	16	33.9	6.77	2.74
8	sp|P02533|K1C14_HUMAN	Keratin, type I cytoskeletal 14 OS=Homo sapiens OX=9606 GN=KRT14 PE=1 SV=4	603	51872	25	25	14	14	27.5	5.09	1.52
9	sp|P13647|K2C5_HUMAN	Keratin, type II cytoskeletal 5 OS=Homo sapiens OX=9606 GN=KRT5 PE=1 SV=3	528	62568	27	27	18	18	26.3	7.59	1.64
10	sp|P08779|K1C16_HUMAN	Keratin, type I cytoskeletal 16 OS=Homo sapiens OX=9606 GN=KRT16 PE=1 SV=4	509	51578	23	23	15	15	29.2	4.99	1.69
11	sp|Q01844|EWS_HUMAN	RNA-binding protein EWS OS=Homo sapiens OX=9606 GN=EWSR1 PE=1 SV=1	355	68721	14	14	6	6	13.1	9.37	0.39
12	sp|P04259|K2C6B_HUMAN	Keratin, type II cytoskeletal 6B OS=Homo sapiens OX=9606 GN=KRT6B PE=1 SV=5	333	60315	17	17	13	13	20.9	8.09	1
13	sp|P48668|K2C6C_HUMAN	Keratin, type II cytoskeletal 6C OS=Homo sapiens OX=9606 GN=KRT6C PE=1 SV=3	292	60273	18	18	14	14	22.5	8.09	1.1
14	sp|P02538|K2C6A_HUMAN	Keratin, type II cytoskeletal 6A OS=Homo sapiens OX=9606 GN=KRT6A PE=1 SV=3	287	60293	18	18	14	14	22.5	8.09	1.1
15	sp|Q8NCA5|FA98A_HUMAN	Protein FAM98A OS=Homo sapiens OX=9606 GN=FAM98A PE=1 SV=2	250	55694	9	9	6	6	16.4	9.1	0.49
16	sp|Q92804|RBP56_HUMAN	TATA-binding protein-associated factor 2N OS=Homo sapiens OX=9606 GN=TAF15 PE=1 SV=1	244	62021	11	11	4	4	9	8.04	0.23
17	sp|P05787|K2C8_HUMAN	Keratin, type II cytoskeletal 8 OS=Homo sapiens OX=9606 GN=KRT8 PE=1 SV=7	231	53671	13	13	11	11	20.3	5.52	1.04
18	sp|O00571|DDX3X_HUMAN	ATP-dependent RNA helicase DDX3X OS=Homo sapiens OX=9606 GN=DDX3X PE=1 SV=3	190	73597	14	14	12	12	19	6.73	0.76
19	sp|P11940|PABP1_HUMAN	Polyadenylate-binding protein 1 OS=Homo sapiens OX=9606 GN=PABPC1 PE=1 SV=2	177	70854	9	9	9	9	14.5	9.52	0.5
20	sp|Q15233|NONO_HUMAN	Non-POU domain-containing octamer-binding protein OS=Homo sapiens OX=9606 GN=NONO PE=1 SV=4	158	54311	8	8	6	6	13.6	9.01	0.6
21	sp|Q96PK6|RBM14_HUMAN	RNA-binding protein 14 OS=Homo sapiens OX=9606 GN=RBM14 PE=1 SV=2	156	69620	7	7	6	6	7.8	9.68	0.32
22	sp|P17844|DDX5_HUMAN	Probable ATP-dependent RNA helicase DDX5 OS=Homo sapiens OX=9606 GN=DDX5 PE=1 SV=1	146	69618	7	7	7	7	12.5	9.06	0.38
23	sp|P05783|K1C18_HUMAN	Keratin, type I cytoskeletal 18 OS=Homo sapiens OX=9606 GN=KRT18 PE=1 SV=2	128	48029	7	7	4	4	8.4	5.34	0.3
24	sp|P31942|HNRH3_HUMAN	Heterogeneous nuclear ribonucleoprotein H3 OS=Homo sapiens OX=9606 GN=HNRNPH3 PE=1 SV=2	108	36960	3	3	3	3	10.4	6.37	0.29
25	sp|P22626|ROA2_HUMAN	Heterogeneous nuclear ribonucleoproteins A2/B1 OS=Homo sapiens OX=9606 GN=HNRNPA2B1 PE=1 SV=2	106	37464	7	7	6	6	16.4	8.97	0.66
26	sp|O14979|HNRDL_HUMAN	Heterogeneous nuclear ribonucleoprotein D-like OS=Homo sapiens OX=9606 GN=HNRNPDL PE=1 SV=3	106	46580	4	4	3	3	7.4	9.59	0.23
27	sp|Q14103|HNRPD_HUMAN	Heterogeneous nuclear ribonucleoprotein D0 OS=Homo sapiens OX=9606 GN=HNRNPD PE=1 SV=1	99	38581	4	4	3	3	7	7.62	0.28
28	sp|Q9UN86|G3BP2_HUMAN	Ras GTPase-activating protein-binding protein 2 OS=Homo sapiens OX=9606 GN=G3BP2 PE=1 SV=2	98	54145	4	4	4	4	13.3	5.41	0.27
29	sp|P62269|RS18_HUMAN	40S ribosomal protein S18 OS=Homo sapiens OX=9606 GN=RPS18 PE=1 SV=3	97	17708	3	3	3	3	13.8	10.99	0.69
30	sp|P11142|HSP7C_HUMAN	Heat shock cognate 71 kDa protein OS=Homo sapiens OX=9606 GN=HSPA8 PE=1 SV=1	96	71082	4	4	4	4	7.7	5.37	0.2
31	sp|P62273|RS29_HUMAN	40S ribosomal protein S29 OS=Homo sapiens OX=9606 GN=RPS29 PE=1 SV=2	95	6900	3	3	1	1	19.6	10.17	0.52
32	sp|A0A075B6S2|KVD29_HUMAN	Immunoglobulin kappa variable 2D-29 OS=Homo sapiens OX=9606 GN=IGKV2D-29 PE=3 SV=1	94	13249	2	2	2	2	16.7	6.54	0.58
33	sp|Q9Y224|RTRAF_HUMAN	RNA transcription, translation and transport factor protein OS=Homo sapiens OX=9606 GN=RTRAF PE=1 SV=1	94	28165	6	6	4	4	13.5	6.19	0.56
34	sp|Q52LJ0|FA98B_HUMAN	Protein FAM98B OS=Homo sapiens OX=9606 GN=FAM98B PE=1 SV=2	86	45918	2	2	1	1	2.8	8.88	0.15
35	sp|P02768|ALBU_HUMAN	Serum albumin OS=Homo sapiens OX=9606 GN=ALB PE=1 SV=2	82	71317	3	3	2	2	3.6	5.92	0.09
36	sp|Q5D862|FILA2_HUMAN	Filaggrin-2 OS=Homo sapiens OX=9606 GN=FLG2 PE=1 SV=1	82	249296	4	4	3	3	2.5	8.45	0.05
37	sp|Q92499|DDX1_HUMAN	ATP-dependent RNA helicase DDX1 OS=Homo sapiens OX=9606 GN=DDX1 PE=1 SV=2	79	83349	6	6	6	6	7.3	6.81	0.26
38	sp|P62851|RS25_HUMAN	40S ribosomal protein S25 OS=Homo sapiens OX=9606 GN=RPS25 PE=1 SV=1	77	13791	3	3	3	3	16.8	10.12	0.94
39	sp|P31943|HNRH1_HUMAN	Heterogeneous nuclear ribonucleoprotein H OS=Homo sapiens OX=9606 GN=HNRNPH1 PE=1 SV=4	72	49484	2	2	2	2	5.8	5.89	0.14
40	sp|P08670|VIME_HUMAN	Vimentin OS=Homo sapiens OX=9606 GN=VIM PE=1 SV=4	71	53676	2	2	2	2	6	5.06	0.13
41	sp|Q7Z417|NUFP2_HUMAN	Nuclear fragile X mental retardation-interacting protein 2 OS=Homo sapiens OX=9606 GN=NUFIP2 PE=1 SV=1	68	76132	4	4	4	4	7.1	8.7	0.18
42	sp|Q5VTE0|EF1A3_HUMAN	Putative elongation factor 1-alpha-like 3 OS=Homo sapiens OX=9606 GN=EEF1A1P5 PE=5 SV=1	67	50495	5	5	5	5	9.3	9.15	0.37
43	sp|P61978|HNRPK_HUMAN	Heterogeneous nuclear ribonucleoprotein K OS=Homo sapiens OX=9606 GN=HNRNPK PE=1 SV=1	53	51230	4	4	3	3	6.3	5.39	0.21
44	sp|A6NMY6|AXA2L_HUMAN	Putative annexin A2-like protein OS=Homo sapiens OX=9606 GN=ANXA2P2 PE=5 SV=2	51	38806	1	1	1	1	2.9	6.49	0.09
45	sp|P81605|DCD_HUMAN	Dermcidin OS=Homo sapiens OX=9606 GN=DCD PE=1 SV=2	51	11391	2	2	2	2	20	6.08	0.69
46	sp|P04406|G3P_HUMAN	Glyceraldehyde-3-phosphate dehydrogenase OS=Homo sapiens OX=9606 GN=GAPDH PE=1 SV=3	50	36201	2	2	2	2	10.7	8.57	0.19
47	sp|P62861|RS30_HUMAN	40S ribosomal protein S30 OS=Homo sapiens OX=9606 GN=FAU PE=1 SV=1	48	6644	1	1	1	1	16.9	12.15	0.54
48	sp|O43390|HNRPR_HUMAN	Heterogeneous nuclear ribonucleoprotein R OS=Homo sapiens OX=9606 GN=HNRNPR PE=1 SV=1	43	71184	1	1	1	1	1.9	8.23	0.05
49	sp|P14625|ENPL_HUMAN	Endoplasmin OS=Homo sapiens OX=9606 GN=HSP90B1 PE=1 SV=1	42	92696	1	1	1	1	2.7	4.76	0.04
50	sp|P62805|H4_HUMAN	Histone H4 OS=Homo sapiens OX=9606 GN=H4C1 PE=1 SV=2	41	11360	2	2	2	2	17.5	11.36	0.7
51	sp|Q9UBD9|CLCF1_HUMAN	Cardiotrophin-like cytokine factor 1 OS=Homo sapiens OX=9606 GN=CLCF1 PE=1 SV=1	40	25388	2	2	1	1	3.6	8.68	0.13
52	sp|Q92504|S39A7_HUMAN	Zinc transporter SLC39A7 OS=Homo sapiens OX=9606 GN=SLC39A7 PE=1 SV=2	39	50201	2	2	1	1	3	6.36	0.14
53	sp|O43148|MCES_HUMAN	mRNA cap guanine-N7 methyltransferase OS=Homo sapiens OX=9606 GN=RNMT PE=1 SV=1	36	55494	3	3	3	3	6.3	6.3	0.19
54	sp|P35030|TRY3_HUMAN	Trypsin-3 OS=Homo sapiens OX=9606 GN=PRSS3 PE=1 SV=2	36	33306	1	1	1	1	4.3	7.46	0.1
55	sp|P39019|RS19_HUMAN	40S ribosomal protein S19 OS=Homo sapiens OX=9606 GN=RPS19 PE=1 SV=2	35	16051	1	1	1	1	6.2	10.31	0.21
56	sp|Q9UJ98|STAG3_HUMAN	Cohesin subunit SA-3 OS=Homo sapiens OX=9606 GN=STAG3 PE=1 SV=2	34	140257	1	1	1	1	0.7	5.23	0.02
57	sp|P23396|RS3_HUMAN	40S ribosomal protein S3 OS=Homo sapiens OX=9606 GN=RPS3 PE=1 SV=2	34	26842	2	2	2	2	7.4	9.68	0.26
58	sp|Q07666|KHDR1_HUMAN	KH domain-containing, RNA-binding, signal transduction-associated protein 1 OS=Homo sapiens OX=9606 GN=KHDRBS1 PE=1 SV=1	34	48311	2	2	2	2	5.4	8.73	0.14
59	sp|Q8WWM7|ATX2L_HUMAN	Ataxin-2-like protein OS=Homo sapiens OX=9606 GN=ATXN2L PE=1 SV=2	33	113589	1	1	1	1	0.8	8.7	0.03
60	sp|A0A0B4J1U7|HV601_HUMAN	Immunoglobulin heavy variable 6-1 OS=Homo sapiens OX=9606 GN=IGHV6-1 PE=3 SV=1	32	13587	2	2	1	1	5.8	9.3	0.25
61	sp|Q9NQ39|RS10L_HUMAN	Putative 40S ribosomal protein S10-like OS=Homo sapiens OX=9606 GN=RPS10P5 PE=5 SV=1	32	20279	1	1	1	1	3.4	10.13	0.17
62	sp|Q3KNS1|PTHD3_HUMAN	Patched domain-containing protein 3 OS=Homo sapiens OX=9606 GN=PTCHD3 PE=1 SV=3	32	87842	1	1	1	1	1.3	5.84	0.04
63	sp|Q8NAQ8|YP023_HUMAN	Putative uncharacterized protein FLJ34945 OS=Homo sapiens OX=9606 PE=2 SV=1	30	14501	1	1	1	1	7.6	11.48	0.23
64	sp|Q96E39|RMXL1_HUMAN	RNA binding motif protein, X-linked-like-1 OS=Homo sapiens OX=9606 GN=RBMXL1 PE=1 SV=1	30	42173	1	1	1	1	1.8	9.9	0.08
65	sp|Q5BJE1|CC178_HUMAN	Coiled-coil domain-containing protein 178 OS=Homo sapiens OX=9606 GN=CCDC178 PE=2 SV=3	30	102575	1	1	1	1	1	6.34	0.03
66	sp|Q06830|PRDX1_HUMAN	Peroxiredoxin-1 OS=Homo sapiens OX=9606 GN=PRDX1 PE=1 SV=1	30	22324	1	1	1	1	5.5	8.27	0.15
67	sp|Q9H089|LSG1_HUMAN	Large subunit GTPase 1 homolog OS=Homo sapiens OX=9606 GN=LSG1 PE=1 SV=2	30	75863	1	1	1	1	1.4	5.96	0.04
68	sp|Q02413|DSG1_HUMAN	Desmoglein-1 OS=Homo sapiens OX=9606 GN=DSG1 PE=1 SV=2	29	114702	1	1	1	1	1.3	4.9	0.03
69	sp|Q9HC10|OTOF_HUMAN	Otoferlin OS=Homo sapiens OX=9606 GN=OTOF PE=1 SV=3	29	228207	1	1	1	1	0.5	5.49	0.01
70	sp|A6NIK2|LR10B_HUMAN	Leucine-rich repeat-containing protein 10B OS=Homo sapiens OX=9606 GN=LRRC10B PE=4 SV=2	28	32864	2	2	1	1	2.7	6.88	0.1
71	sp|Q8N7G0|PO5F2_HUMAN	POU domain, class 5, transcription factor 2 OS=Homo sapiens OX=9606 GN=POU5F2 PE=2 SV=1	28	36541	1	1	1	1	4.6	10.11	0.09
72	sp|P62701|RS4X_HUMAN	40S ribosomal protein S4, X isoform OS=Homo sapiens OX=9606 GN=RPS4X PE=1 SV=2	28	29807	1	1	1	1	3.4	10.16	0.11
73	sp|Q9NVE7|PANK4_HUMAN	4~-phosphopantetheine phosphatase OS=Homo sapiens OX=9606 GN=PANK4 PE=1 SV=1	27	86621	1	1	1	1	1.2	5.88	0.04
74	sp|P55808|XG_HUMAN	Glycoprotein Xg OS=Homo sapiens OX=9606 GN=XG PE=2 SV=1	27	19882	1	1	1	1	10	6.96	0.17
75	sp|P0C0S5|H2AZ_HUMAN	Histone H2A.Z OS=Homo sapiens OX=9606 GN=H2AZ1 PE=1 SV=2	27	13545	1	1	1	1	7	10.58	0.25
76	sp|P13591|NCAM1_HUMAN	Neural cell adhesion molecule 1 OS=Homo sapiens OX=9606 GN=NCAM1 PE=1 SV=3	27	95370	1	1	1	1	1.3	4.79	0.03
77	sp|P67809|YBOX1_HUMAN	Y-box-binding protein 1 OS=Homo sapiens OX=9606 GN=YBX1 PE=1 SV=3	26	35903	1	1	1	1	5.9	9.87	0.09
78	sp|Q96JB1|DYH8_HUMAN	Dynein heavy chain 8, axonemal OS=Homo sapiens OX=9606 GN=DNAH8 PE=1 SV=2	26	517984	1	1	1	1	0.2	5.95	0.01
79	sp|Q562R1|ACTBL_HUMAN	Beta-actin-like protein 2 OS=Homo sapiens OX=9606 GN=ACTBL2 PE=1 SV=2	26	42318	1	1	1	1	4.8	5.39	0.08
80	sp|P0DJR0|GIMD1_HUMAN	GTPase IMAP family member GIMD1 OS=Homo sapiens OX=9606 GN=GIMD1 PE=2 SV=1	26	24790	1	1	1	1	2.8	8.18	0.14
81	sp|P06312|KV401_HUMAN	Immunoglobulin kappa variable 4-1 OS=Homo sapiens OX=9606 GN=IGKV4-1 PE=1 SV=1	25	13486	1	1	1	1	7.4	5.09	0.25
82	sp|P0C7X1|TBC3H_HUMAN	TBC1 domain family member 3H OS=Homo sapiens OX=9606 GN=TBC1D3H PE=2 SV=3	25	62921	1	1	1	1	1.3	9.2	0.05
83	sp|P98077|SHC2_HUMAN	SHC-transforming protein 2 OS=Homo sapiens OX=9606 GN=SHC2 PE=1 SV=4	24	62561	1	1	1	1	1.9	6.29	0.05
84	sp|P05089|ARGI1_HUMAN	Arginase-1 OS=Homo sapiens OX=9606 GN=ARG1 PE=1 SV=2	24	34884	1	1	1	1	3.4	6.72	0.1
85	sp|O00445|SYT5_HUMAN	Synaptotagmin-5 OS=Homo sapiens OX=9606 GN=SYT5 PE=1 SV=2	24	43216	1	1	1	1	3.4	9.27	0.08
86	sp|Q8WWZ7|ABCA5_HUMAN	ATP-binding cassette sub-family A member 5 OS=Homo sapiens OX=9606 GN=ABCA5 PE=2 SV=2	23	187869	1	1	1	1	0.4	6.51	0.02
87	sp|Q9BZZ5|API5_HUMAN	Apoptosis inhibitor 5 OS=Homo sapiens OX=9606 GN=API5 PE=1 SV=3	23	59310	1	1	1	1	1.3	6.99	0.06
88	sp|Q9H0V1|TM168_HUMAN	Transmembrane protein 168 OS=Homo sapiens OX=9606 GN=TMEM168 PE=2 SV=2	23	80957	1	1	1	1	1.3	8.34	0.04
89	sp|O95573|ACSL3_HUMAN	Long-chain-fatty-acid--CoA ligase 3 OS=Homo sapiens OX=9606 GN=ACSL3 PE=1 SV=3	21	81338	1	1	1	1	1.1	8.65	0.04
90	sp|P10412|H14_HUMAN	Histone H1.4 OS=Homo sapiens OX=9606 GN=H1-4 PE=1 SV=2	19	21852	1	1	1	1	4.6	11.03	0.15
91	sp|Q86UW6|N4BP2_HUMAN	NEDD4-binding protein 2 OS=Homo sapiens OX=9606 GN=N4BP2 PE=1 SV=2	19	200444	1	1	1	1	1.4	5.11	0.02
92	sp|Q75N90|FBN3_HUMAN	Fibrillin-3 OS=Homo sapiens OX=9606 GN=FBN3 PE=2 SV=3	17	320449	1	1	1	1	0.4	4.92	0.01
