# Supplementary material for: Nucleus-translocated GCLM promotes chemoresistance in colorectal cancer through a moonlighting function
Source: Nat Commun. 2025 Jan 2;16:263. doi: 10.1038/s41467-024-55568-1 (PMC11696352; doi:10.1038/s41467-024-55568-1)
Supplement: Supplementary file 5 — Supplementary Data 4 [file 41467_2024_55568_MOESM5_ESM.xlsx]

## Sheet: Supplementary data 4-1
Supplementary Data 4-1: Sequence of siRNA, shRNA and sgRNA used in this study
Name	Sequence
sg CYP3A5	TCTTAGTGCTCTCCACAAAG
sg APEH	CACAACATCTACCACCACTG
sg ASS1	TGACCTGATGGAGTACGCAA
sg ALG1	GCATAGCATTGGTAACACAC
sg GGH	TGCCACAGATACTGTTGACG
sg GFPT1	GGAGAGAGGAGCTTTAACTG
sg GSTO2	GGCGGGTCCTGTGAGAATAG
sg AGMAT	GACAGTCAATCCTAGCACGG
sg SHMT2	TCATGCGGGCGTAGTCAATG
sg GCLM	TGATCTAGACAAAACACAGT
sh GCLM #1	GCTGGATTCTGTGATCATT
sh GCLM #2	CCACCAGATTTGACTGCAT
sh GCLC #1	GGAACAATGTCCGAGTTCA
sh GCLC #2	GAGTGATCCTTTCCTACAA
si NKRF	GGATCGAGCTACAGAGCTA
si importinα5 #1	GGAAGCATGTTGGACGATA
si importinα5 #2	GGAGTTCCTCAAACGAAAA
si p65	GCAGGCTATCAGTCAGCGCAT

## Sheet: Supplementary data 4-2
Supplementary Data 4-2: Sequence of primers used in Q-PCR/PCR assays
Name	Forward primer	Reverse primer
β-Actin	CATGTACGTTGCTATCCAGGC	CTCCTTAATGTCACGCACGAT
GCLM	TGTCTTGGAATGCACTGTATCTC	CCCAGTAAGGCTGTAAATGCTC
CCND1	GCTGCGAAGTGGAAACCATC	CCTCCTTCTGCACACATTTGAA
XIAP	GACCCTCCCCTTGGACC	CTGTTAAAAGTCATCTTCTCTTGAAA
Bcl2	AAAAATACAACATCACAGAGGAAGT	GTTTCCCCCTTGGCATGAGA
Bcl-xl	CCTAAGGCGGATTTGAATAATCTT	CCCGGTTGCTCTGAGACATT
iNOS	TCCCCCAGCCTCAAGTCTTA	GGAGGCTCCGATCAATCCAG
Flox	TCACTGGGACTTCATGTGCCTAGT	TAGAAGAGCCCACCACCATACCCA
Screen first PCR	AATGGACTATCATATGCTTACCGTAACTTGAAAGTATTTCG	TCTACTATTCTTTCCCCTGCACTGTTGTGGGCGATGTGCGCTCTG
Screen second PCR-1	AATGATACGGCGACCACCGAGATCTACACTCTTTCCCTACACGACGCTCTTCCGATCTTAAGTAGAGTCTTGTGGAAAGGACGAAACACCG	CAAGCAGAAGACGGCATACGAGATAAGTAGAGGTGACTGGAGTTCAGACGTGTGCTCTTCCGATCTTTCTACTATTCTTTCCCCTGCACTGT
Screen second PCR-2	AATGATACGGCGACCACCGAGATCTACACTCTTTCCCTACACGACGCTCTTCCGATCTATACACGATCTCTTGTGGAAAGGACGAAACACCG	CAAGCAGAAGACGGCATACGAGATACACGATCGTGACTGGAGTTCAGACGTGTGCTCTTCCGATCTATTCTACTATTCTTTCCCCTGCACTGT
Screen second PCR-3	AATGATACGGCGACCACCGAGATCTACACTCTTTCCCTACACGACGCTCTTCCGATCTGATCGCGCGGTTCTTGTGGAAAGGACGAAACACCG	CAAGCAGAAGACGGCATACGAGATCGCGCGGTGTGACTGGAGTTCAGACGTGTGCTCTTCCGATCTGATTCTACTATTCTTTCCCCTGCACTGT
Screen second PCR-4	AATGATACGGCGACCACCGAGATCTACACTCTTTCCCTACACGACGCTCTTCCGATCTCGATCATGATCGTCTTGTGGAAAGGACGAAACACCG	CAAGCAGAAGACGGCATACGAGATCATGATCGGTGACTGGAGTTCAGACGTGTGCTCTTCCGATCTCGATTCTACTATTCTTTCCCCTGCACTGT
Screen second PCR-5	AATGATACGGCGACCACCGAGATCTACACTCTTTCCCTACACGACGCTCTTCCGATCTTCGATCGTTACCATCTTGTGGAAAGGACGAAACACCG	CAAGCAGAAGACGGCATACGAGATCGTTACCAGTGACTGGAGTTCAGACGTGTGCTCTTCCGATCTTCGATTCTACTATTCTTTCCCCTGCACTGT
Screen second PCR-6	AATGATACGGCGACCACCGAGATCTACACTCTTTCCCTACACGACGCTCTTCCGATCTATCGATTCCTTGGTTCTTGTGGAAAGGACGAAACACCG	CAAGCAGAAGACGGCATACGAGATTCCTTGGTGTGACTGGAGTTCAGACGTGTGCTCTTCCGATCTATCGATTCTACTATTCTTTCCCCTGCACTGT
CYP3A5	CTCCTCTATCTATATGGGACCCG	CCAGAGACCCTGACGATAGGA
APEH	TCTGTATCGGGGCCTTAGCC	CTGAGTCCCCGTCATGGAAC
ASS1	GCTTATAACCTGGGATGGGCA	CGGAGCCTTTGCTGGACATA
ALG1	AGTGAATCCATTGCGTGGTCT	GCCCAACTGCAAGACTCTGA
GGH	TGGAGCCTCTCCGTGAAGAA	CCACCCCATTCAGGAAAATACC
GFPT1	AGATTGCCCACCGAAGCTC	CTCGTCTCGTTCGAGGAACA
GSTO2	CCAATCCTGGTCCGGTTGC	TGGAGCAGGAGCTAGGGTAA
AGMAT	TGGCTGAAGACTGCTGGATG	CATAGGCAGGATCCAGAGCG
SHMT2	CCGAGTTGCGATGCTGTACT	TCTGCAGCAACTCCCACATC
iNOS-NRE	GCAATCATAGCTCACTGCGG	GCTACTAACTGAGGTGGGAGG
IFN-β-NRE	GAAAGGGAGAAGTGAAAGTGGG	GGCCTATTTATATGAGATGGTCCT

## Sheet: Supplementary Data 4-3
Supplementary Data 4-3: Antibodies used in this study
Antibodies	Source	Identifier	Dilution
Rabbit monoclonal anti-GCLM	Abcam	Cat# ab126704, RRID:AB_11127439	IB, 1:1000; IHC, 1:100
Rabbit polyclonal anti-GCLM	Abcam	Cat# ab154017, RRID: N/A	IF, 1:100
Rabbit polyclonal anti-NKRF	Abcam	Cat# ab83977, RRID:AB_1861435	IB, 1:1000
Rabbit polyclonal anti-NKRF	Abcam	Cat# ab168829, RRID: N/A	IP, 5 ug
Rabbit monoclonal anti-Lamin B1	Abcam	Cat# ab133741, RRID:AB_2616597	IB, 1:1000
Rabbit monoclonal anti-Phosphothreonine	Abcam	Cat# ab218195, RRID: N/A	IB, 1:1000
Rabbit polyclonal anti-Phosphoserine	Abcam	Cat# ab9332, RRID:AB_307184	IB, 1:1000
Mouse monoclonal anti-Phosphotyrosine	Abcam	Cat# ab10321, RRID:AB_297058	IB, 1:1000
Rabbit monoclonal anti- NF-κB p65	Abcam	Cat# ab32536, RRID:AB_776751	IB, 1:1000
Rabbit monoclonal anti- NF-κB p105/p50	Abcam	Cat# ab32360, RRID:AB_776748	IB, 1:1000
Rabbit polyclonal anti-His tag	Abcam	Cat# ab9108, RRID:AB_307016	IB, 1:1000
Rabbit monoclonal anti-ATM phospho S1981	Abcam	Cat# ab81292, RRID:AB_1640207	IB, 1:1000
Mouse monoclonal Anti-β-Actin	Sigma-Aldrich	Cat# A5441, RRID:AB_476744	IB, 1:2000
Rabbit monoclonal anti-NF-κB	Cell Signaling Technology	Cat# 8242, RRID:AB_10859369	IB, 1:1000
Rabbit monoclonal anti-α-Tubulin	Cell Signaling Technology	Cat# 2125, RRID:AB_2619646	IB, 1:1000
Mouse monoclonal anti-GST-Tag	Cell Signaling Technology	Cat# 2624, RRID:AB_2189875	IB, 1:1000
Rabbit polyclonal anti-Ubiquitin	Cell Signaling Technology	Cat# 3933, RRID:AB_2180538	IB, 1:1000
Rabbit polyclonal anti-Phospho-p38 MAPK Thr180/Tyr182	Cell Signaling Technology	Cat# 9211, RRID:AB_331641	IB, 1:1000; IHC,1:100
Goat Anti-rabbit IgG (H+L), F(ab')2 Fragment (Alexa Fluor® 488 Conjugate)	Cell Signaling Technology	Cat# 4412, RRID:AB_1904025	IB, 1:1000
Goat anti-Mouse IgG (H+L) Cross-Adsorbed ReadyProbes Secondary Antibody, Alexa Fluor™ 594	Thermo Fisher Scientific	Cat# R37121, RRID:AB_2556549	IB, 1:1000
Rabbit polyclonal anti-importin α5	Proteintech	Cat# 18137-1-AP, RRID:AB_2133553	IB, 1:1000
Mouse monoclonal anti-importin α5	Proteintech	Cat# 67897-1-Ig, RRID:AB_2918653	IF, 1:100
Mouse monoclonal anti-Ki67	ZSGB-Bio	Cat# ZM-0167, RRID:AB_2920617	IHC, working solution
Rabbit polyclonal anti-Pan-acetyllysine	PTM BIO	Cat# PTM-105, RRID:AB_2877698	IB, 1:1000
Rabbit polyclonal anti-Mono/Di-Methyllysine	PTM BIO	Cat# PTM-602, RRID: N/A	IB, 1:1000
Normal mouse IgG	Santa Cruz Biotechnology	Cat# sc-2025, RRID:AB_737182	IP, 5 ug
Mouse monoclonal anit-Flag-Tag	Dia-An Biotechnology	Cat# 2064, RRID: N/A	IB, 1:1000; IP, 5 ug
Mouse monoclonal anti-HA-Tag	Dia-An Biotechnology	Cat# 2063, RRID:N/A	IB, 1:1000; IP, 5 ug
Rabbit polyclonal anti-Phospho-T17-GCLM	Dia-An Biotechnology	N/A	IB, 1:1000, IHC, 1:400
Rabbit polyclonal anti-Phospho-T106-GCLM	Dia-An Biotechnology	N/A	IB, 1:1000
Rabbit polyclonal anti-Phospho-T164-GCLM	Dia-An Biotechnology	N/A	IB, 1:1000

## Sheet: Supplementary Data 4-4
Supplementary Data 4-4: Reagent, kits and cells used in this study
Resource	Source	Identifier
Oxaliplatin	MedChemExpress	Cat# HY-17371
Cisplatin	MedChemExpress	Cat# HY-17394
Carboplatin	MedChemExpress	Cat# HY-17393
CPT-11	MedChemExpress	Cat# HY-16562
5-Fluorouracil	MedChemExpress	Cat# HY-90006
AKT inhibitor (MK2206)	MedChemExpress	Cat# HY-10358
ERK inhibitor (PD98059)	MedChemExpress	Cat# HY-12028
JNK inhibitor (SP600125)	MedChemExpress	Cat# HY-12041
P38 MAPK inhibitor (SB203580)	MedChemExpress	Cat# HY-10256
Puromycin	MedChemExpress	Cat# HY-B1743A
Protein A/G beads	MedChemExpress	Cat# HY-K0202
DAPI	Invitrogen	Cat# P36966
Lipofectamine RNAiMAX	Invitrogen	Cat# 13778150
BSO	Sigma-Aldrich	Cat# 19176
Protease Inhibitor Cocktail	Sigma-Aldrich	Cat# 5892970001
tamoxifen	Sigma-Aldrich	Cat# T5648
Trypan Blue solution	Sigma-Aldrich	Cat# T8154
Importin β inhibitor (Importazole, IPZ)	TargetMol	Cat# T3445
Calf intestinal alkaline phosphatase (CIP)	New England Biolabs	Cat# M0525V
NEBNext Ultra II Q5 Master Mix	New England Biolabs	Cat# M0544L
ViaFect Transfection Reagent	Promega	Cat# E4982
AOM	MP Biomedicals	Cat# 0218397180
DSS	MP Biomedicals	Cat# 0216011080
Glutathione Sepharose® 4B beads	GE Healthcare	Cat# 17075601
PVDF membranes	Bio-Rad Laboratories	Cat# IPVH00010
NF-κB luciferase reporter plasmid	Beyotime	Cat# D2206
GST-GCLM protein	Genecreat	N/A
His-NKRF protein	Genecreat	N/A
GST protein	Genecreat	N/A
GSH/GSSG-Glo™ Assay Kit	Promega	Cat# V6611
Dual-Luciferase Reporter Assay System	Promega	Cat# E1910
GoTaq qPCR Master Mix	Promega	Cat# A6002
CellTiter-Glo Luminescent Cell Viability Assay Kit	Promega	Cat# G7570
Nuclear and Cytoplasmic Extraction Kit	Thermo Scientific	Cat# 78835
Duolink In Situ Detection Reagents Red	Sigma-Aldrich	Cat# DUO92008
Annexin V-FITC/PI assay Kit	KeyGEN	Cat# KGA1107
Dako REAL™ EnVision™ Detection System	Copenhagen	Cat# K5007
Masson’s trichrome staining Kit	Servicebio Technology	Cat# G1006
DAB (SA-HRP) Tunel Cell Apoptosis Detection Kit	Servicebio Technology	Cat# G1507
HEK-293T cells	ATCC	Cat# CRL-11268
HCT116 cells	ATCC	Cat# CRL-247
DLD1 cells	ATCC	Cat# CRL-221
