# Supplementary material for: Nucleus-translocated GCLM promotes chemoresistance in colorectal cancer through a moonlighting function
Source: Nat Commun. 2025 Jan 2;16:263. doi: 10.1038/s41467-024-55568-1 (PMC11696352; doi:10.1038/s41467-024-55568-1)
Supplement: Supplementary file 9 — Source data [file 41467_2024_55568_MOESM9_ESM.xlsx]

## Sheet: Figure 1
Fig.1c
HCT116	Relative cell viability
		Oxa
sgRNA	NC	NC	CYP3A5	APEH	ASS1	ALG1	GGH	GFPT1	GSTO2	AGMAT	SHMT2	GCLM
	1.01635	0.765561	0.758019	0.635453	0.605284	0.622254	0.620368	0.575114	0.505346	0.461977	0.358267	0.282843
	1.00692	0.774989	0.769332	0.646767	0.595855	0.635453	0.665623	0.558143	0.48649	0.450663	0.341297	0.226274
	0.97675	0.79196	0.771218	0.737277	0.633568	0.650538	0.627911	0.535516	0.484604	0.431807	0.328098	0.282843
Fig.1d
HCT116	Cell viability
CON Oxa(μM)	shnc			shGCLM#1			shGCLM#2
1	102.054	98.6519	99.2818	102.433	100.949	96.619	107.838	99.3333	93.9333
5	95.3761	95.3761	90.2104	86.9901	83.4024	73.6292	78.2095	84.2	83
10	101.928	90.9664	90.8404	64.3921	62.0416	58.6601	75.3619	71.7333	70.2952
20	87.0606	77.3592	81.139	49.1756	45.691	36.4126	54.6381	50.1619	49.1143
40	61.7362	52.2868	46.8691	24.0208	23.5259	29.196	29.7524	29.8286	37.3619
60	35.6	36.3	40.21	11.5774	11.7939	11.6908	18.2571	26.7619	20.3238
80	30.6161	31.3721	28.7262	10	10.6	9.8	18.0095	10.1238	16.6381
DLD1	Cell viability
CON Oxa(μm)	shnc			shGCLM#1			shGCLM#2
1	97.95	101.87	100.17	104.77	96.19	99.03	93.36	102.7	103.96
5	98.94	85.07	91.54	88.13	81.08	88.22	78.7	79.21	88.67
10	92.32	90.49	80.57	79.46	71.48	75.9	77.16	77.76	76.23
20	83.82	75.45	77.94	63.66	66.97	77.1	67.32	76.24	71.02
40	78.2	62.64	69.31	49.13	53.13	54.09	57.47	58.43	52.86
60	65.85	61.53	68.32	35.77	40.6	33.32	46.36	53.09	37.28
80	45.52	47.8	45.32	26.35	22.17	20.54	34.99	36.92	27.56
100	35.12	32.31	38.32	19.09	11.27	16.62	20.19	19.25	33.16
Fig.1f	HCT116	tumor volume
	Days	shNC						shGCLM						shNC+Oxa						shGCLM+Oxa
	10	29.5367	66.4556	106.774	25.455	120.155	37.033	114.368	17.2991	81.2966	61.0649	48.8835	59.023	27.8383	48.6535	15.2642	85.7588	99.7776	88.7964	127.504	70.1618	43.6966	21.2786	53.512	66.2343
	14	46.626	81.4845	85.6884	129.927	103.613	271.977	53.868	55.8266	107.742	116.705	140.952	140.688	29.0055	65.863	112.229	141.807	187.372	112.672	47.1461	57.3903	70.6568	87.2577	137.353	150.505
	18	84.4321	145.906	177.536	224.316	229.474	368.013	93.6396	97.7848	90.4064	157.731	157.534	226.473	89.3025	166.133	118.447	115.672	168.755	246.903	64.9486	109.534	104.194	96.7609	124.78	171.543
	22	257.792	228.378	339.773	438.414	409.609	430.536	156.516	167.401	233.965	262.315	353.093	416.368	150.118	250.023	200.078	264.93	381.183	426.39	93.9597	97.2532	138.153	178.024	223.069	291.454
	26	371.894	424.329	413.84	512.771	523.792	586.756	204.805	260.598	272.319	318.322	405.331	416.288	258.724	261.272	306.69	355.378	456.379	490.922	127.743	154.619	199.873	257.792	228.378	347.494
	30	576.299	694.251	648.448	745.205	763.199	889.352	288.874	331.929	350.917	404.909	491.687	669.897	358.778	355.722	484.933	538.34	586.672	658.321	163.635	188.519	245.388	291.444	334.45	377.209
	34	834.451	862.381	865.932	930.09	1067.74	1111.18	358.799	408.328	521.328	518.296	600.298	649.812	452.742	487.367	596.88	601.16	748.137	779.378	132.793	201.838	302.523	341.878	351.527	389.829
	HCT116	tumor weight
		shNC	shGCLM	shNC+Oxa	shGCLM+Oxa
		1.39	0.7	0.74	0.28
		1.27	0.63	0.7	0.27
		1.22	0.52	0.66	0.2
		1.06	0.37	0.48	0.07
		0.89	0.25	0.4	0.05
		0.79	0.23	0.32	0.01
Fig.1g	PDX#1	tumor volume
	Days	siNC						siGCLM						siNC+Oxa						siGCLM+Oxa
	10	50.5862	27.5005	30.9584	32.7352	21.0638	24.0295	23.7589	39.6278	28.4552	31.5514	37.758	29.5649	27.8258	36.4777	42.2848	34.5446	33.722	35.44	27.6009	38.48	31.3884	42.7691	40.2337	11.5686
	14	82.5613	80.5543	52.0863	53.8228	52.2343	42.9609	62.7264	70.2354	69.2255	57.2144	42.16	40.8483	57.9597	39.52	58.382	64.1813	41.4495	52.6071	52.0836	51.1214	71.6901	52.3714	34.3218	39.7436
	18	130.369	113.95	138.6	87.4736	102.685	149.552	60.3705	121.404	107.266	133.208	121.105	115.893	74.9776	119.881	102.994	101.747	113.617	85.5816	101.358	93.5059	57.2378	47.85	75.9453	82.5627
	22	207.923	181.529	156.795	180.567	170.301	117.041	126.513	150.128	137.15	140.472	148.639	131.782	134.078	124.998	105.682	144.908	97.9909	135.086	84.9426	114.772	106.356	108.825	74.6101	81.1634
	26	307.576	189.226	151.101	263.845	224.719	192.601	136.462	132.219	114.881	189.228	152.568	211.835	52.9859	157.317	132.189	140.651	174.933	160.925	106.73	114.985	110.691	102.686	88.6987	110.117
	30	212.878	220.318	230.823	199.571	338.503	304.617	257.101	236.834	197.885	170.301	162.104	158.31	233.359	209.264	172.887	159.214	159.414	145.818	120.141	132.22	138.796	130.386	119.88	78.347
	34	388.686	342.383	312.816	299.482	275.874	262.519	288.82	261.587	244.86	235.253	216.36	183.836	254.245	258.06	238.761	208.253	209.779	185.021	191.958	168.577	136.996	87.3104	58.2962	163.171
	PDX#1	tumor weight
		siNC	siGCLM	siNC+OXA	siGCLM+OXA
		0.38	0.28	0.25	0.19
		0.34	0.26	0.25	0.17
		0.33	0.24	0.24	0.17
		0.29	0.24	0.21	0.14
		0.28	0.22	0.21	0.08
		0.27	0.2	0.18	0.05
Fig.1h	PDX#2	tumor volume
	Days	siNC						siGCLM						siNC+Oxa						siGCLM+Oxa
	10	57.4848	46.5222	71.1113	41.8891	44.8429	34.9552	66.1619	36.8139	69.0934	30.658	46.3948	53.3594	38.4355	69.8614	58.8698	51.1797	40.3202	47.13	59.8654	43.4527	42.8771	39.1438	71.7281	48.3606
	14	92.725	58.7951	71.8559	63.8613	75.2855	102.88	87.6855	67.3481	44.8527	119.558	79.86	43.8671	87.1764	67.9489	69.4337	62.1228	54.3304	44.5383	80.7134	79.1151	70.6603	52.7512	42.6069	32.0217
	18	131.881	121.148	102.206	86.0933	83	71.4432	100.118	79.092	59.4432	89.9586	97.9574	81	95.0332	75.8518	61.6311	87.9194	85.1239	62.099	89.3041	85.4025	65.9977	58.5052	64.4453	56.8078
	22	127.767	143.583	112.462	115.351	109.486	80.5203	85.3112	80.9848	122.028	89.9711	67.9531	117.056	120.32	74.2959	94.6336	52.6965	77.0703	82.725	91.8828	80.0947	59.5584	62.4358	52.0202	41.2264
	26	178.213	171.792	162.302	141.01	123.082	101.923	101.337	130.189	115.553	111.44	73.7916	91.2963	156.057	86.2349	96.286	78.3852	80.6274	75.8892	85.8993	75.1892	85.8149	47.4516	45.2708	31.8336
	30	212.733	176.569	169.402	166.888	146.112	126.169	144.398	94.1055	170.011	114.049	151.446	89.54	138.619	117.553	99.1246	84.2636	93.8748	112.925	74.9347	57.9339	63.0262	53.1019	22.345	11.8245
	34	231.837	210.805	186.732	189.237	180.394	163.408	165.937	151.696	150.646	126.513	114.831	93.1871	152.781	145.7	117.473	101.282	87.5702	83.6031	82.4736	71.5091	50.0756	30.9744	19.9268	0
	PDX#2	tumor weight
		siNC	siGCLM	siNC+OXA	siGCLM+OXA
		0.24	0.16	0.14	0.08
		0.22	0.15	0.14	0.07
		0.19	0.15	0.11	0.05
		0.19	0.12	0.1	0.03
		0.18	0.12	0.09	0.02
		0.18	0.07	0.08	0
Fig.1j	Relative Ki67+ cells (%) / HPF					Relative Tunel+ cells / HPF
PDX#1	siNC	siGCLM	siNC+OXA	siGCLM+OXA	PDX#1	siNC	siGCLM	siNC+OXA	siGCLM+OXA
	0.9884	0.765662	0.62645	0.306265		0.666667	2	2	3.66667
	1.04408	0.779583	0.556845	0.37587		1.33333	1.66667	1.66667	5.33333
	0.890952	0.612529	0.682135	0.445476		1	2	2.33333	4
	1.08585	0.654293	0.709977	0.515081		1.33333	2.66667	3.33333	4.66667
	0.960557	0.835267	0.640372	0.50116		1	1.66667	3	3.33333
	1.03016	0.584687	0.570766	0.348028		0.666667	2.33333	1.66667	4.66667

## Sheet: Figure 2
Fig.2a	IHC scores of GCLM			Fig.2b	CRC				CRC					Fig.2c	CR+PR+SD (%)	PD (%)
	Normal	Tumor			total GCLM	OS	High risk	Low risk	total GCLM	DFS	High risk	Low risk		GCLM Low	89.3	10.7
	10	300			300	87.2433	0		300	87.2433	0			GCLM High	60	40
	200	300			300	76.68	0		300	76.68	0
	300	300			300	71.8545	0		300	71.8545	0			Fig.2d
	5	300			300	61.6814	0		300	61.6814	0			HCT116	Relative cell viability				DLD1
	50	300			300	24.9667	1		270	102.383	0			shGCLM+					shGCLM+
	200	300			300	16.1898	1		270	79.7466	0			V	1.01968	1.00833	0.971991		V	1.00398	1.00507	0.990946
	5	300			300	12.5	1		270	70.553	0			WT	1.3944	1.46139	1.36488		WT	1.30388	1.38319	1.28866
	10	270			270	102.383	0		270	33.4	1			WT+BSO	1.07873	1.23089	1.20023		WT+BSO	1.24303	1.22673	1.11916
	10	270			270	79.7466	0		270	7.3	1
	0	270			270	70.553	0		270	4.03333	1			V+OXA	0.499621	0.55299	0.442846		V+OXA	0.588917	0.522637	0.465049
	10	270			270	53.4495	1		270	10.4667	0			WT+OXA	0.716503	0.781226	0.830053		WT+OXA	0.804057	0.881203	0.83774
	40	270			270	27.9161	1		240	54.6	1			WT+BSO+OXA	0.615443	0.658592	0.683573		WT+BSO+OXA	0.63238	0.722565	0.718218
	50	270			270	23.379	1		240	77.5511	0
	120	270			270	13.9815	1		210	98.418	0			Fig.2g
	0	240			240	103.981	1		210	86.5883	0			HCT116 shGCLM+	Relative cell viability				0XA				CDDP
	50	240			240	77.5511	0		210	83.7561	0			Ve	0.983664	0.996266	1.02007		0.71622	0.732322	0.767328		0.742124	0.760327	0.803034
	0	240			240	25.6483	1		210	81.6902	0			NLS	1.35613	1.39183	1.39603		1.38112	1.1874	1.14399		1.08798	1.28962	1.01937
	5	240			240	16.3545	1		210	68.6457	0			NLS-CA	1.32742	1.33092	1.22941		1.09078	1.1853	1.1909		1.04948	1.1909	1.12089
	20	210			210	98.418	0		210	60.5333	0
	180	210			210	86.5883	0		210	42.0667	1			Fig.2h	Relative apoptotic cell
	0	210			210	83.7561	0		210	20.8333	0				HCT116 V-1	0.974237
	20	210			210	81.6902	0		200	92.1813	0				HCT116 V-2	0.987595
	10	210			210	68.6457	0		200	91.0876	0				HCT116 V-3	1.03817
	0	210			210	60.5333	0		200	80.546	0				HCT116 NLS-1	0.597328
	200	210			210	58.5237	1		200	79.5821	0				HCT116 NLS-2	0.618321
	20	210			210	27.6129	1		200	72.7128	1				HCT116 NLS-3	0.751908
	100	210			210	25.3485	1		180	93.1143	0				HCT116 V+OXA-1	3.70611
	300	210			210	17.2802	1		180	82.7879	0				HCT116 V+OXA-2	3.7958
	5	200			200	92.1813	0		180	82.0785	0				HCT116 V+OXA-3	3.87595
	20	200			200	91.0876	0		180	30.6333	1				HCT116 NLS+OXA-1	2.23855
	90	200			200	80.6231	1		180	72.4553	0				HCT116 NLS+OXA-2	2.28149
	80	200			200	80.546	0		180	70.1216	0				HCT116 NLS+OXA-3	2.54962
	50	200			200	79.5821	0		180	60.7457	0
	0	200			200	72.7128	0		180	18.2333	1			Fig.2i	HCT116 shGCLM+	tumor volume
	80	200			200	18.9667	1		160	100.249	0				Days	Vector					rGCLM-NLS
	0	200			200	13.8563	1		160	83.0109	0				10	95.2139	67.4746	50.0522	43.2	34.3746	105.311	82.6699	63.7035	58.5844	32.5556
	0	180			180	93.1143	0		160	82.9241	0				14	145.043	107.538	83.4576	73.728	60.9684	158.078	128.137	102.433	95.5206	58.3064
	0	180			180	82.7879	0		160	46.4	1				18	256.279	235.81	180.798	168.907	119.127	283.543	265.638	245.003	154.08	143.316
	100	180			180	82.0785	0		160	7.43333	1				22	321.492	256.427	247.009	211.19	171.532	372.99	313.626	310.935	219.184	286.805
	70	180			180	81.7781	0		150	97.513	0				26	410.966	354.994	299.58	278.719	224.381	545.972	464.947	366.743	343.493	234.578
	100	180			180	74.0135	0		150	77.9815	0				30	585.105	490.414	429.798	407.357	355.011	742.023	607.889	593.011	524.762	441.047
	100	180			180	72.4553	0		150	70.3	1				34	718.981	643.858	578.67	511.541	504.949	815.95	767.731	759.169	711.933	627.394
	5	180			180	70.1216	0		150	19.1333	1					Vector+Oxa					rGCLM-NLS+Oxa
	0	180			180	60.7457	0		150	64.4811	0				10	83.9166	65.9974	53.3568	37.6563	33.7103	81.4854	60.4119	46.1856	29.7194	20.6983
	180	180			180	60.0469	1		150	39.9667	1				14	126.504	97.8532	77.963	54.1081	40.3606	129.779	105.546	88.2118	65.9293	60.008
	30	180			180	45.4333	1		140	86.1558	0				18	264.645	207.942	177.27	133.2	112.224	298.702	256.543	181.897	158.724	97.0212
	20	180			180	27.2667	1		140	85.5558	0				22	305.791	276.108	208.395	170.842	137.625	336.744	296.612	239.414	209.091	163.379
	40	160			160	100.249	0		140	78.581	0				26	385	381.1	289.343	226.379	192.414	436.839	376.081	283.697	251.626	196.474
	30	160			160	92.6125	0		140	74.7122	0				30	515.324	389.635	309.205	283.226	254.085	609.194	473.393	426.645	403.735	393.854
	30	160			160	83.0109	0		140	23.6667	0				34	556.116	454.295	357.123	311.91	267.78	732.67	705.664	666.145	501.001	422.796
	80	160			160	82.9241	0		140	2.2	1
	0	160			160	59.9459	1		140	9.86667	1				HCT116 shGCLM+	tumor weight
	0	160			160	48.3444	0		120	93.7469	0					Vector	rGCLM-NLS	Vector+Oxa	rGCLM-NLS+Oxa
	50	160			160	30.7129	1		120	81.6456	0					0.56	0.7	0.58	0.76
	20	150			150	97.513	0		120	33.3	1					0.63	0.72	0.43	0.77
	150	150			150	77.9815	0		120	74.1902	0					0.72	0.8	0.35	0.73
	10	150			150	77.2794	1		120	72.0333	0					0.68	0.77	0.31	0.43
	40	150			150	68.59	0		120	70.5475	0					0.49	0.78	0.21	0.43
	0	150			150	64.4811	0		120	69.7237	0
	10	150			150	49.2788	1		120	68.1486	0
	100	140			140	86.1558	0		120	67.454	0
	30	140			140	85.5558	0		120	63.6219	0
	100	140			140	78.581	0		120	62.6213	0
	40	140			140	74.7122	0		120	18.3333	1
	0	140			140	59.7541	0		120	23.3667	1
	70	140			140	29.8549	1		120	16.0667	1
	150	140			140	22.9333	1		120	13.1	1
	30	140			140	20.2539	1		100	25.9333	1
	0	140			140	18.951	1		100	97.1874	0
	100	120			120	93.7469	0		100	96.1125	0
	0	120			120	81.6456	0		100	95.9153	0
	40	120			120	75.8873	0		100	30.8333	1
	140	120			120	74.1902	0		100	92.5868	0
	70	120			120	72.0333	0		100	92.1805	0
	100	120			120	70.5475	0		100	91.0801	0
	40	120			120	69.7237	0		100	90.3831	0
	40	120			120	68.1486	0		100	88.4155	0
	5	120			120	67.454	0		100	88.2791	0
	100	120			120	63.6219	0		100	87.5149	0
	70	120			120	62.6213	0		100	84.8127	0
	50	120			120	38.8667	1		100	84.7124	0
	30	120			120	38.7135	1		100	25.7333	1
	100	120			120	36.6788	1		100	82.3811	0
	20	120			120	24.4892	1		100	80.9557	0
	0	120			120	23.7667	1		100	73.8233	1
	20	120			120	22.5481	1		100	72.1333	0
	100	120			120	21.6809	1		100	5.26667	1
	0	100			100	101.349	1		100	71.1797	0
	5	100			100	97.1874	0		100	55.1	1
	100	100			100	96.1125	0		100	69.7558	0
	100	100			100	95.9153	0		100	68.0143	0
	10	100			100	94.5551	0		100	62.2798	0
	100	100			100	92.5868	0		100	46.5667	0
	20	100			100	92.1805	0		100	15.8667	1
	0	100			100	91.0801	0		90	88.0547	0
	20	100			100	90.3831	0		90	80.7807	0
	10	100			100	88.4155	0		90	78.8138	0
	80	100			100	88.2791	0		90	78.0441	0
	80	100			100	87.5149	0		90	71.4887	0
	0	100			100	84.8127	0		90	60.0815	0
	10	100			100	84.7124	0		80	92.1477	0
	100	100			100	84.5833	0		80	89.0147	0
	30	100			100	82.3811	0		80	88.253	0
	60	100			100	80.9557	0		80	87.2228	0
	120	100			100	73.8233	0		80	84.7144	0
	60	100			100	72.1333	0		80	84.2213	0
	100	100			100	71.488	1		80	83.0565	0
	80	100			100	71.1797	0		80	80.8148	0
	80	100			100	69.8847	0		80	74.8138	0
	0	100			100	69.7558	0		80	72.8333	0
	70	100			100	68.0143	0		80	71.7465	0
	40	100			100	62.2798	0		80	71.4218	0
	40	100			100	57.8494	1		80	71.0829	0
	0	100			100	54.0823	1		80	68.8885	0
	0	100			100	50.1125	0		80	66.2558	0
	30	100			100	42.3127	1		80	64.9561	0
	0	100			100	40.3879	1		80	57.5667	1
	50	100			100	26.4145	1		80	29.3	1
	10	100			100	25.1879	1		80	41.7213	0
	90	100			100	18.9824	1		80	14.6333	1
	0	90			90	88.0547	0		80	25.2667	1
	0	90			90	80.7807	0		80	8.03333	1
	80	90			90	78.8138	0		80	20.5667	0
	210	90			90	78.0441	0		80	19.4	1
	0	90			90	71.4887	0		80	4.56667	1
	50	90			90	62.5153	1		80	7.43333	1
	0	90			90	60.0815	0		70	60.2	1
	10	90			90	54.0898	0		70	66.4134	0
	100	90			90	20.756	1		70	5.03333	1
	90	80			80	92.1477	0		60	97.9541	0
	80	80			80	89.0147	0		60	34.1	1
	60	80			80	88.253	0		60	94	0
	30	80			80	87.2228	0		60	90.2785	0
	10	80			80	84.7144	0		60	87.282	0
	140	80			80	84.2213	0		60	25.3	1
	100	80			80	83.0565	0		60	83.7226	0
	0	80			80	80.8148	0		60	78.481	0
	5	80			80	74.8138	0		60	77.8217	0
	30	80			80	74.3155	0		60	45.5667	1
	20	80			80	72.8333	0		60	73.2462	0
	0	80			80	71.7465	0		60	68.2784	0
	5	80			80	71.4218	0		60	67.6206	0
	0	80			80	71.0829	0		60	67.48	0
	10	80			80	68.8885	0		60	66.016	0
	0	80			80	66.2558	0		60	60.8333	0
	80	80			80	64.9561	0		60	9.93333	1
	10	80			80	61.6492	1		60	50.3	1
	0	80			80	48.8125	0		60	42.4	1
	20	80			80	45.9482	0		60	43.7	1
	50	80			80	44.8207	1		60	13.3333	1
	10	80			80	41.7213	0		60	17.6667	0
	160	80			80	33.6148	1		50	98.4825		0
	0	80			80	31.1218	1		50	93.1809		0
	50	80			80	29.216	1		50	89.1192		0
	0	80			80	27.623	1		50	66.6333		1
	10	80			80	25.1801	1		50	83.5556		0
	10	80			80	24.1894	1		50	82.714		0
	30	80			80	20.1467	1		50	80.4118		0
	20	80			80	19.3459	1		50	79.1143		0
	140	80			80	13.5218	1		50	75.6152		0
	40	70			70	68.8544	0		50	75.5869		0
	60	70			70	66.4134	0		50	73.5208		0
	60	70			70	58.8222	1		50	72.3791		0
	0	70			70	44.589	0		50	71.9333		0
	20	70			70	35.6463	1		50	69.9113		0
	10	70			70	27.4127	1		50	69.0899		0
	0	60			60	97.9541	0		50	2.83333		1
	100	60			60	95.1214	0		50	9.26667		0
	60	60			60	94	0		40	96.0125		0
	0	60			60	90.2785	0		40	95.9802		0
	0	60			60	87.282	0		40	94.9462		0
	60	60			60	86.0165	1		40	94.2479		0
	6	60			60	83.7226	0		40	88.8868		0
	40	60			60	78.481	0		40	88.8477		0
	10	60			60	77.8217	0		40	87.7817		0
	40	60			60	77.2667	0		40	86.3471		0
	160	60			60	73.2462	0		40	86.1493		0
	60	60			60	68.2784	0		40	85.8495		0
	20	60			60	67.6206	0		40	85.4208		0
	50	60			60	67.48	0		40	85.311		0
	0	60			60	66.016	0		40	84.3561		0
	60	60			60	60.8333	0		40	84.2144		0
	0	60			60	59.2792	1		40	82.1563		0
	10	60			60	57.2873	1		40	78.5115		0
	50	60			60	54.2823	1		40	73.1209		0
	0	60			60	52.8146	1		40	72.4142		0
	0	60			60	45.9489	1		40	23.6667		1
	0	60			60	33.0147	1		40	71.1214		0
	50	60			60	30.7333	1		40	69.1489		0
	80	60			60	30.3805	1		40	68.2808		1
	0	60			60	26.1479	1		40	18.5667		1
	40	50			50	98.4825	0		40	31		0
	0	50			50	93.1809	0		40	17.2		1
	100	50			50	89.1192	0		40	5.96667		0
	20	50			50	85.2781	0		30	14.2667		1
	70	50			50	83.5556	0		30	85.3128		0
	5	50			50	82.714	0		30	84.7811		0
	180	50			50	80.4118	0		30	82.1483		0
	60	50			50	79.1143	0		30	80.5141		0
	40	50			50	75.6152	0		30	79.7818		0
	0	50			50	75.5869	0		30	15.1		1
	80	50			50	73.8333		1	30	78.6224		0
	70	50			50	73.5208		0	30	73.0871		0
	20	50			50	72.3791		0	30	65.7537		0
	60	50			50	71.9333		0	30	60.9869		0
	30	50			50	69.9113		0	30	16.7667		1
	200	50			50	69.0899		0	30	10.6333		1
	10	50			50	48.8897		0	20	64.5667		1
	80	50			50	20.5876		1	20	99.0876		0
	0	50			50	15.5127		1	20	96.9158		0
	20	50			50	13.2171		1	20	93.8571		0
	10	40			40	96.0125		0	20	92.122		0
	80	40			40	95.9802		0	20	89.8154		0
	10	40			40	94.9462		0	20	86.3897		0
	30	40			40	94.2479		0	20	86.1241		0
	20	40			40	88.8868		0	20	85.8098		0
	20	40			40	88.8477		0	20	85.3667		0
	5	40			40	87.7817		0	20	85.3458		0
	40	40			40	86.3471		0	20	85.2546		0
	0	40			40	86.1493		0	20	84.6667		0
	40	40			40	85.8495		0	20	73.9333		1
	30	40			40	85.4208		0	20	84.0129		0
	50	40			40	85.311		0	20	83.0232		0
	20	40			40	84.3561		0	20	81.7486		0
	20	40			40	84.2144		0	20	79.9551		0
	40	40			40	82.1563		0	20	79.8451		0
	50	40			40	80.4479		0	20	79.7886		0
	20	40			40	78.5115		0	20	78.3444		0
	0	40			40	73.1209		0	20	76.3113		0
	5	40			40	72.4142		0	20	75.0789		0
	80	40			40	71.4566		1	20	74.3448		0
	60	40			40	71.1214		0	20	34.3333		1
	0	40			40	69.1489		0	20	73.5481		0
	0	40			40	68.2808		0	20	23.0333		1
	30	40			40	68.224		0	20	70.7436		0
	60	40			40	59.4827		1	20	70.5547		0
	40	40			40	46.455		0	20	69.9154		0
	0	40			40	42.7448		0	20	69.4156		0
	40	40			40	35.5		0	20	48.7333		0
	80	40			40	31.5222		1	20	68.2553		0
	0	40			40	30.5333		1	20	67.215		0
	50	40			40	30.2541		1	20	64.2572		0
	5	40			40	25.8825		1	20	12202.8		1
	30	40			40	14.2667		1	20	61.5483		0
	30	30			30	123.72		0	20	60.2098		0
	20	30			30	85.3128		0	20	17.2667		1
	30	30			30	84.7811		0	20	26.0333		1
	20	30			30	82.1483		0	20	30.1		1
	0	30			30	80.5141		0	20	26.5667		1
	5	30			30	79.7818		0	20	11.3		1
	100	30			30	79.1115		0	20	11.8333		0
	50	30			30	78.6224		0	20	16.6881		0
	0	30			30	73.0871		0	20	7.9		1
	10	30			30	65.7537		0	15	30.8		1
	0	30			30	60.9869		0	15	83.0898		0
	0	30			30	57.9119		0	15	80.8142		0
	10	30			30	55.482		0	15	68.4797		0
	50	30			30	44.1		0	15	30.5		1
	10	30			30	43.616		1	10	99.4162		0
	20	30			30	42.7156		1	10	97.7493		0
	0	30			30	42.4544		1	10	94.6156		0
	0	30			30	26.3		0	10	86.9134		0
	30	30			30	25.4333		1	10	86.482		0
	50	20			20	135.981		1	10	85.3542		0
	40	20			20	121.291		1	10	83.2333		0
	10	20			20	99.0876		0	10	83.0433		0
	0	20			20	96.9158		0	10	40.5667		1
	100	20			20	93.8571		0	10	81.348		0
	5	20			20	92.122		0	10	80.5141		0
	50	20			20	90.755		1	10	80.389		0
	20	20			20	89.8154		0	10	78.7572		0
	20	20			20	86.3897		0	10	78.6118		0
	140	20			20	86.1241		0	10	19.6		1
	140	20			20	85.8098		0	10	72.3233		0
	20	20			20	85.3667		0	10	71.7894		0
	50	20			20	85.3458		0	10	71.4458		0
	0	20			20	85.2546		0	10	66.1667		1
	20	20			20	84.6667		0	10	69.5147		0
	160	20			20	84.5886		0	10	69.079		0
	30	20			20	84.0129		0	10	68.5479		0
	10	20			20	83.0232		0	10	68.0549		0
	10	20			20	81.7486		0	10	25.6667		1
	100	20			20	79.9551		0	10	66.5149		0
	10	20			20	79.8451		0	10	57.4		1
	10	20			20	79.7886		0	10	65.5333		0
	20	20			20	78.3444		0	10	63.4		0
	0	20			20	77.9791		0	10	34.0333		1
	30	20			20	76.3113		0	10	61.0118		0
	0	20			20	75.0789		0	10	14.8		1
	50	20			20	74.3448		0	10	11.7333		1
	10	20			20	74.0135		0	5	85.9171		0
	20	20			20	73.5481		0	5	83.446		0
	20	20			20	70.9883		1	5	70.3785		0
	20	20			20	70.7436		0	5	69.9823		0
	10	20			20	70.5547		0	5	61.9667		0
	0	20			20	69.9154		0	5	67.9886		0
	0	20			20	69.4156		0	0	99.2865		1
	20	20			20	68.8817		1	0	97.9208		0
	20	20			20	68.2553		0	0	97.3826		0
	20	20			20	67.215		0	0	95.7467		0
	10	20			20	64.2572		0	0	94.7099		0
	10	20			20	62.0448		0	0	94.5868		0
	30	20			20	61.5483		0	0	94.3809		0
	0	20			20	60.2098		0	0	93.4142		0
	0	20			20	57.8126		0	0	46.3		1
	30	20			20	42.4217		1	0	91.3433		0
	10	20			20	41.8906		1	0	90.5162		0
	10	20			20	37.6164		1	0	88.1148		0
	100	20			20	33.5157		1	0	87.7525		0
	20	20			20	32.455		1	0	85.2467		0
	20	20			20	31.5495		1	0	52.0667		1
	10	20			20	24.7126		0	0	77.3218		0
	10	20			20	18.2828		1	0	73.1333		0
	30	20			20	16.6881		0	0	72.1		0
	0	20			20	12.682		1	0	71.0221		0
	10	15			15	88.9154		1	0	70.7201		0
	100	15			15	83.0898		0	0	70.4205		0
	10	15			15	80.8142		0	0	69.3162		0
	0	15			15	68.4797		0	0	69.1888		0
	20	15			15	31.9493		1	0	65.3219		0
	5	10			10	99.4162		0	0	64.413		0
	30	10			10	97.7493		0	0	32.4		1
	40	10			10	94.6156		0	0	61.8448		0
	0	10			10	86.9134		0	0	61.6458		0
	60	10			10	86.482		0	0	61.4518		0
	0	10			10	85.3542		0	0	61.4101		0
	10	10			10	83.2333		0	0	61.3667		0
	0	10			10	83.0433		0	0	61.1812		0
	0	10			10	83.0212		1	0	60.6487		0
	10	10			10	81.348		0	0	60.5766		0
	40	10			10	80.5141		0	0	60.1144		0
	5	10			10	80.389		0	0	24.8		1
	0	10			10	78.7572		0	0	18.8333		1
	20	10			10	78.6118		0	0	38.2552		0
	20	10			10	75.554		1	0	2.6		1
	20	10			10	73.0875		0	0	28.3		0
	20	10			10	72.3233		0
	100	10			10	71.7894		0
	100	10			10	71.4458		0
	0	10			10	70.0798		0
	60	10			10	69.5147		0
	20	10			10	69.079		0
	50	10			10	68.5479		0
	10	10			10	68.0549		0
	40	10			10	67.3139		0
	10	10			10	66.5149		0
	5	10			10	66.0468		1
	10	10			10	65.5333		0
	0	10			10	63.4		0
	10	10			10	61.4459		0
	30	10			10	61.0118		0
	240	10			10	35.9234		1
	10	10			10	34.09		1
	0	10			10	31.9217		1
	40	10			10	31.5554		1
	0	10			10	24.1808		1
	10	5			5	85.9171		0
	5	5			5	83.446		0
	5	5			5	70.3785		0
	100	5			5	69.9823		0
	10	5			5	69.3457		1
	5	5			5	67.9886		0
	5	0			0	99.2865		0
	160	0			0	97.9208		0
	100	0			0	97.3826		0
	40	0			0	95.7467		0
	10	0			0	94.7099		0
	20	0			0	94.5868		0
	40	0			0	94.3809		0
	40	0			0	93.4142		0
	10	0			0	91.5208		0
	50	0			0	91.3433		0
	40	0			0	90.5162		0
	40	0			0	88.1148		0
	0	0			0	87.79		0
	60	0			0	87.7525		0
	20	0			0	85.2467		0
	0	0			0	84.421		1
	100	0			0	77.3218		0
	50	0			0	74.7164		1
	0	0			0	72.1		0
	20	0			0	71.0221		1
	0	0			0	70.7201		0
	5	0			0	70.4205		0
	5	0			0	69.3162		0
	0	0			0	69.1888		0
	0	0			0	65.3219		0
	20	0			0	64.413		0
	10	0			0	63.8566		0
	60	0			0	61.8448		0
	0	0			0	61.6458		0
	30	0			0	61.4518		0
	0	0			0	61.4101		0
	0	0			0	61.3667		0
	40	0			0	61.1812		0
	20	0			0	60.6487		0
	100	0			0	60.5766		0
	20	0			0	60.1144		0
	40	0			0	57.6786		1
	0	0			0	43.0448		1
	10	0			0	40.8802		1
	10	0			0	38.2552		0
	60	0			0	37.347		0
	40	0			0	36.6667		1
	0	0			0	34.7816		1
	0	0			0	24.078		0

## Sheet: Figure 3
Fig.3k
Relative NF-κB/p65 activity		HCT116+OXA					293T+OXA
	shNC	0.948095	1.08937	0.962537		shNC	1.04327	1.01464	0.942109
	shGCLM	0.636259	0.59595	0.687891		shGCLM	0.605864	0.570534	0.608519
	shGCLM+GCLM-NLS	1.12068	1.17828	1.20725		shGCLM+GCLM-NLS	1.01561	1.12435	1.21418
	shGCLM+GCLM-NLS+oeNKRF	0.737209	0.813359	0.868876		shGCLM+GCLM-NLS+oeNKRF	0.89301	0.715689	0.810999
Fig.3l	HCT116 +oxa
Relative mRNA expression		shNC			shGCLM			shGCLM+NLS
	CCND1	1.09429	0.846745	1.07923	0.464366	0.497695	0.548412	0.882703	0.82932	0.939523
	XIAP	0.876606	0.965936	1.18099	0.526072	0.497695	0.608502	0.882703	0.972655	1.18921
	BCL2	0.986233	1.01396	1	0.689362	0.743979	0.529732	1.12506	1.05702	1.23114
	BCL-xl	1.00231	1.04488	0.954842	0.640232	0.735433	0.545884	1.17555	1.24258	1.06683
	iNOS	0.920188	1.07177	1.01396	0.723635	0.764895	0.679871	0.852635	0.907519	0.920188
Fig.3m	HCT116	PBS			OXA
Relative cell viability	Ve	0.880478	1.02191	1.09761	0.625498	0.615538	0.635458
	GCLM-NLS	1.23307	1.15139	1.31076	0.737052	0.896414	0.886454
	GCLM-NLS+siP65	0.747012	0.810757	0.866534	0.577689	0.460159	0.567729
Relative apoptotic cell
	HCT116 V-1	HCT116 V-2	HCT116 V-3	HCT116 NLS-1	HCT116 NLS-2	HCT116 NLS-3	HCT116 NLS+SIP65-1	HCT116 NLS+SIP65-2	HCT116 NLS+SIP65-3	HCT116 OXA+V-1	HCT116 OXA+V-2	HCT116 OXA+V-3	HCT116 OXA+NLS-1	HCT116 OXA+NLS-2	HCT116 OXA+NLS-3	HCT116 OXA+NLS+SIP65-1	HCT116 OXA+NLS+SIP65-2	HCT116 OXA+NLS+SIP65-3
	0.996489	1.01041	0.993104	0.734671	0.741442	0.705705	1.17254	1.17705	1.15411	1.41254	1.44489	1.46031	0.761756	0.862194	0.808025	2.06934	1.84288	2.08552

## Sheet: Figure 4
Fig.4e	Relative NF-κB/p65 activity	shGCLM
		Ve	WT	MUT
	HCT116	1.02384	1.24106	1.0768
		0.970151	1.33662	1.08215
		1.006	1.22314	1.12889
	DLD1	1.11801	1.47411	1.05747
		0.964763	1.42668	1.03775
		0.917227	1.46204	1.24068
Fig.4f	Relative cell viability
	HCT116 shGCLM				0XA
	Ve	0.944617	0.945333	1.11005	0.630222	0.580091	0.644545
	GCLM-WT	1.29196	1.30485	1.34638	1.00621	1.07496	1.11077
	GCLM-Mut	1.21747	1.13297	1.16663	0.899499	0.836477	0.726904
Fig.4g	Relative apoptotic cell
	HCT116 V-1	0.914309
	HCT116 V-2	0.911259
	HCT116 V-3	1.17443
	HCT116 WT-1	0.190238
	HCT116 WT-2	0.178314
	HCT116 WT-3	0.166944
	HCT116 MUT-1	0.516639
	HCT116 MUT-2	0.564615
	HCT116 MUT-3	0.606766
	HCT116 OXA+V-1	1.6492
	HCT116 OXA+V-2	1.65336
	HCT116 OXA+V-3	1.56711
	HCT116 OXA+WT-1	1.28508
	HCT116 OXA+WT-2	1.11675
	HCT116 OXA+WT-3	1.28148
	HCT116 OXA+MUT-1	1.50887
	HCT116 OXA+MUT-2	1.45507
	HCT116 OXA+MUT-3	1.6528
Fig.4l	Relative NF-κB/p65 activity
	HCT116 shGCLM+OXA
	shGCLM+Ve	0.900181	1.01563	1.08419
	shGCLM+WT	1.55371	1.4076	1.61589
	shGCLM+WT+siKPNA1	1.12647	1.21078	1.06044
Fig.4m	Relative cell viability
	HCT116 shGCLM+OXA
	oeVe	0.944881	0.951631	1.10349
	oeGCLM-WT	1.48144	1.50337	1.63329
	oeGCLM-WT+siImpα5	1.24184	1.29415	1.17604
	Relative apoptotic cell
	oeVe-1	1.01407
	oeVe-2	1.01315
	oeVe-3	0.972774
	oeGCLM-WT-1	0.391863
	oeGCLM-WT-2	0.444172
	oeGCLM-WT-3	0.415723
	oeGCLM-WT+siImpα5-1	0.810339
	oeGCLM-WT+siImpα5-2	0.828694
	oeGCLM-WT+siImpα5-3	0.826858

## Sheet: Figure 5
Fig.5j	Relative NF-κB/p65 activity
	HCT116+oxa					DLD1+oxa
	shGCLM+Ve	1.05679	1.0233	0.919908		0.983585	1.03086	0.985553
	shGCLM+WT	1.44099	1.40274	1.26195		1.55368	1.45036	1.51793
	shGCLM+T17A	1.08057	1.21176	1.02438		1.31729	1.10909	1.08984
	shGCLM+T17E	1.26805	1.32047	1.27707		1.47812	1.4741	1.62407
Fig.5k	Relative cell viability
	HCT116
		pbs			oxa
	shGCLM	1.01884	1.0675	1.0832	0.634223	0.648352	0.610675
	shG+WT	1.31711	1.23077	1.14914	1.07221	1.09576	1.15385
	shG+T17A	1.24647	1.09105	1.08791	0.800628	0.880691	0.872841
	shG+T17E	1.32182	1.16641	1.30455	1.21036	1.06907	1.05651
Fig.5l	Relative apoptotic cell
	shGCLM+
	HCT116 WT-1	HCT116 WT-2	HCT116 WT-3	HCT116 T17A-1	HCT116 T17A-2	HCT116 T17A-3	HCT116 T17E-1	HCT116 T17E-2	HCT116 T17E-3	HCT116 OXA+WT-1	HCT116 OXA+WT-2	HCT116 OXA+WT-3	HCT116 OXA+T17A-1	HCT116 OXA+T17A-2	HCT116 OXA+T17A-3	HCT116 OXA+T17E-1	HCT116 OXA+T17E-2	HCT116 OXA+T17E-3
	1.12721	0.94898	0.92381	1.48707	1.46429	1.45612	0.693878	0.613265	0.646939	1.44354	1.39626	1.37551	1.90782	1.88503	1.78163	1.37041	1.35952	1.30408

## Sheet: Figure 6
Fig.6b	AOM/DSS model	Polyp number/mouse					Average tumor volume (mm3)
		Gclmfl/fl	GclmiKO	Gclmfl/fl+OXA	GclmiKO+OXA		Gclmfl/fl	GclmiKO	Gclmfl/fl+OXA	GclmiKO+OXA
		5	3	3	1		24.6672	12.4904	5.21738	6.32957
		4	5	4	1		29.758	9.71137	18.2201	2.89352
		5	2	3	1		24.3996	40.1476	12.4794	4.52112
		3	2	2	1		68.0218	5.06366	11.0677	1.6276
		2	2	2	0		7.16146	10.2539	7.92101	2.89352
		2	2	2	0		7.95718	21.9907	27.8235	0
Fig.6d	Relative Tunel+cells / HPF
		Gclmfl/fl	GclmiKO	Gclmfl/fl+OXA	GclmiKO+OXA
		0.818174	2.1818	1.90907	7.09084
		1.0909	1.90907	2.72725	5.18177
		0.818174	2.1818	2.45452	4.3636
		0.818174	1.63635	3.2727	4.3636
		1.36362	2.45452	2.1818	5.4545
		1.0909	3.2727	1.63635	4.63632
Fig.6e	HCT116 shGCLM+	tumor volume
Days	Ve					WT					T17A					T17E					Ve+oxa					WT+oxa					T17A+oxa					T17E+oxa
10	27.9338	20.1444	19.4181	22.1762	15.6275	13.4929	37.7456	35.3916	6.84346	24.2598	30.2179	19.0088	19.3635	14.4104	16.0131	24.3858	16.5063	23.3446	17.4732	28.371	21.1185	27.7255	19.7819	22.1982	14.5927	15.2257	23.3125	15.7627	25.7447	33.0062	16.2652	16.8997	18.3776	23.2687	37.68	33.4286	10.2509	37.1917	16.5833	12.5648
14	61.1896	49.5281	48.594	80.958	41.4305	84.1634	79.7643	76.3779	40.0596	57.2744	67.6712	47.4657	48.4258	29.8442	42.1572	68.4063	73.8372	78.4493	47.8156	46.31	40.6594	34.016	45.0702	84.814	49.9459	40.7651	55.225	81.5921	39.1486	60.5662	79.8705	63.875	46.9319	72.1792	52.7556	59.9049	30.629	67.1991	68.2081	59.4268
18	127.531	106.472	149.805	139.622	114.932	257.441	239.22	188.157	154.658	105.609	219.999	194.654	161.756	135.466	92.6093	230.852	215.968	203.941	155.509	105.094	127.531	112.526	112.363	94.3684	76.2528	285.882	235.523	199.681	94.6547	77.3325	157.74	139.537	122.493	84.0903	80.4779	247.063	213.246	209.79	141.326	94.5504
22	337.157	258.11	184.068	179.535	136.101	436.011	341.605	385.058	302.971	236.519	485.637	321.153	273.983	208.022	169.95	404.086	397.392	313.484	355.152	240.207	225.636	198.772	151.03	122.663	100.079	422.251	334.831	312.842	288.302	190.12	235.521	194.095	170.981	136.795	124.431	447.92	384.769	273.721	232.434	204.953
26	435.89	352.866	320.079	217.423	190.109	660.529	482.992	570.012	414.406	352.715	670.723	492.992	336.683	314.962	243.638	738.602	649.208	403.509	371.438	311.796	303.371	251.172	202.162	162.104	134.777	559.436	453.276	377.348	340.163	267.935	318.396	288.874	256.064	200.023	167.513	518.686	444.465	431.112	372.477	226.164
30	574.967	454.86	417.776	378.615	316.917	697.442	890.558	579.906	608.403	653.264	739.446	571.642	466.84	401.628	334.642	932.512	716.131	697.869	568.722	533.608	340.652	299.233	268.282	204.683	141.96	734.948	618.176	520.64	441.37	500.889	362.01	362.33	327.134	276.256	274.646	741.669	652.126	599.791	463.417	406.99
34	616.368	600.363	584.257	451.577	453.776	840.586	926.392	1233.84	1119.03	843.996	842.976	1064.47	740.977	631.114	415.963	1257.36	1200.49	952.903	956.375	707.622	369.369	316.99	263.637	168.673	157.714	932.346	831.19	748.08	572.671	489.425	612.617	488.26	405.901	308.335	294.174	885.009	855.617	754.593	740.52	602.345
	HCT116 shGCLM+	tumor weight
			pbs					oxa
		Ve	0.66	0.59	0.44	0.42	0.41	0.32	0.29	0.26	0.2	0.12
		WT	1.13	1.02	1	0.85	0.93	0.96	0.82	0.78	0.79	0.64
		T17A	0.7	0.76	0.72	0.48	0.45	0.54	0.49	0.32	0.32	0.28
		T17E	1.18	1.1	0.99	0.96	0.86	0.89	0.88	0.86	0.72	0.73
Fig.6f	DLD1 shGCLM+	tumor volume
Days	V					WT					T17A					T17E
10	96.1769	75.4565	49.5526	51.4022		84.2824	81.0212	72.7401	65.143		72.7227	84.2383	70.21	50.1187		102.794	97.9909	68.8383	58.5235	23.4175
14	106.422	84.3063	56.4425	58.3048		109.747	101.632	93.5109	78.4244		87.8762	94.9513	76.2525	53.9633		93.7628	106.332	80.0345	70.1298	61.1712
18	136.324	120.155	96.6426	89.7627	33.8618	161.834	138.601	134.73	92.9115	86.3409	123.776	102.13	83.4124	70.5578	64.0645	136.866	132.64	109.004	86.7892	61.7982
22	184.171	158.234	128.78	121.725	157.308	229.503	220.224	213.21	159.338	145.967	187.875	178.31	137.963	127.602	126.059	237.924	228.844	182.55	145.818	117
26	220.592	220.409	233.359	218.489	238.209	405.174	376.901	344.344	286.594	250.97	312.632	293.635	225.512	202.041	219.264	394.258	411.48	308.471	271.447	239.019
30	368.558	329.008	270.78	255.64	287.317	608.635	581.992	524.59	512.616	436.995	442.208	411.185	310.881	288.739	302.341	559.436	550.696	511.988	450.978	409.148
34	686.803	513.337	373.349	373.171	357.739	1006.27	976.459	816.693	790.813	674.179	675.995	636.769	539.415	513.285	508.718	952.51	942.419	909.572	850.498	690.904
Fig.6g	PDX#1	tumor volume
Days	ctrl						p38i						folfox						p38i+folfox
10	104.128	166.531	176.794	164.028	175.495	193.276	92.3817	100.796	112.818	136.683	193.664	204.247	90.0908	98.0597	126.923	138.247	161.5	177.568	108.666	100.782	96.7941	105.372	150.671	175.611
14	67.1305	73.1935	211.628	234.168	268.034	370.15	126.9	91.1754	97.8623	212.028	277.933	353.248	104.148	137.095	203.222	146.312	184.421	274.623	101.86	117.067	141.584	165.106	183.644	200.756
18	165.973	203.592	252.865	386.611	378.562	467.728	180.207	180.764	218.564	315.606	365.697	424.229	182.342	204.619	225.696	257.667	333.109	361.572	140.562	168.704	175.952	186.607	196.103	201.69
22	318.5	400.513	412.111	429.705	482.833	532.551	276.007	298.869	324.666	372.568	428.702	491.11	219.649	225.6	249.281	269.164	362.546	364.086	136.469	190.306	240.198	268.687	270.762	279.94
26	359.853	443.098	525.34	634.615	668.947	703.791	372.643	408.926	463.992	504.204	533.881	588.34	342.2	359.717	380.568	387.996	415.521	442.192	196.942	246.438	263.264	289.345	319.461	373.59
30	557.812	598.47	638.277	686.17	764.72	839.177	431.797	468.182	545.513	601.5	693.909	739.443	361.65	376.9	499.65	508.04	608.01	627	203.06	208.9	283.88	305.81	400.32	416.022
34	747.689	738.709	891.127	901.192	996.699	1193.45	630.201	650.209	742.799	825.096	817.514	962.517	312.197	354.518	567.464	571.438	691.642	774.094	217.787	251.212	359.73	364.271	417.774	422.601
	PDX#1	tumor weight
	ctrl	P38i	folfox	p38i+folfox
	1.17	0.94	0.76	0.39
	0.96	0.82	0.64	0.37
	0.89	0.8	0.62	0.31
	0.88	0.79	0.58	0.29
	0.85	0.67	0.35	0.23
	0.81	0.62	0.29	0.21
Fig.6h	PDX#2	tumor volume
Days	ctrl						p38i						folfox						p38i+folfox
20	69.7959	70.3206	73.5786	73.7141	82.3719	91.9169	67.1115	73.32	79.8628	82.79	70.5686	75.1896	44.8287	60.4222	67.57	74.3735	93.24	89.3748	43.2597	51.5272	57.9793	63.89	109.081	129.129
25	72.5218	85.1254	89.4287	107.058	113.976	138.786	74.5557	93.64	101.16	94.25	109.266	108.776	60.9252	66.3366	79.41	100.111	117.613	135.276	53.2869	56.6377	61.4451	74.52	133.553	139.903
30	84.6625	126.02	124.818	131.572	145.627	167.688	83.1128	101.946	103.795	133.29	138.521	138.726	65.77	80.3681	84.6725	110.455	132.289	172.01	57.2	66.7475	72.6065	107.148	131.521	158.837
35	140.181	185.413	202.031	159.812	187.295	196.095	120.498	129.492	141.538	152.265	173.604	183.259	97.6129	106.814	119.545	140.667	151.301	172.848	81.5413	107.918	97.1451	118.413	152.881	170.69
40	152.906	217.597	243.388	245.699	257.404	375.135	134.987	161.221	162.149	233.796	255.274	255.783	155.594	159.17	173.307	173.809	174.622	201.129	116.433	111.348	110.261	122.85	168.259	196.487
45	246.747	271.663	290.55	362.451	436.635	469.274	195.239	202.809	234.121	271.194	310.758	345.716	150.859	180.496	230.463	234.253	243.134	302.887	123.611	120.691	151.668	158.925	161.099	175.768
50	348.554	365.682	415.639	468.182	507.086	544.394	213.533	273.215	299.475	356.963	418.475	424.487	172.255	193.038	235.967	264.793	285.887	327.369	128.551	150.063	149.098	182.258	178.591	188.061
	PDX#2	tumor weight
	ctrl	P38i	folfox	p38i+folfox
	0.553	0.428	0.311	0.186
	0.508	0.422	0.297	0.177
	0.457	0.388	0.258	0.172
	0.416	0.309	0.23	0.148
	0.395	0.26	0.21	0.141
	0.391	0.2	0.18	0.126

## Sheet: Figure 7
Fig.7a	IHC scores of nGCLM			Fig.7b	IHC scores of pT17-GCLM			Fig.7c	CRC					CRC				Fig.7d	CRC								Fig.7e	GC				ESCC					Fig.7f
	Normal	Tumor			Normal	Tumor			nuclear GCLM	OS	High risk	Low risk		nuclear GCLM	DFS	High risk	Low risk		pT17-GCLM	OS	High risk	Low risk	pT17-GCLM	DFS	High risk	Low risk		nuclear GCLM	OS	High risk	Low risk	nuclear GCLM	OS	High risk	Low risk			CR+PR+SD (%)	PD (%)
	0	300			150	300			300	12.5	1			300	55.1	1			300	44.589	0		300	45.5667	1			300	3.24663	0		270	22	1			nGCLM Low	62.8	37.2
	0	300			180	300			300	69.8847	0			300	7.43333	1			300	48.8125	0		300	72.3791	0			300	1.26667	1		240	10.0333	1			nGCLM High	13.3	86.7
	0	300			210	300			300	59.7541	0			300	9.26667	0			300	77.2667	0		300	75.5869	0			300	0.3	0		200	139.013	0				CR+PR+SD (%)	PD (%)
	5	300			240	300			300	13.5218	1			300	60.2098	0			300	72.3791	0		300	11.3	1			300	0.2	0		200	99.1884	0			pT17-GCLM Low	62.8	37.2
	0	300			240	300			300	15.5127	1			270	4.03333	1			300	22.9333	1		300	61.4101	0			270	19.4827	0		200	43.5	1			pT17-GCLM High	26.7	73.3
	0	300			100	300			300	60.2098	0			270	10.6333	1			300	23.7667	1		300	16.7667	1			270	18.0667	1		200	26.1	1
	10	270			180	300			270	24.9667	1			270	18.5667	1			300	75.5869	0		300	79.9551	0			270	16.0333	1		200	19.5	1			Fig.7h
	20	270			180	300			270	23.379	1			270	17.2667	1			300	73.8333	1		300	99.4162	0			270	6.3	1		190	140.915	0				pT17-GCLM Low (%)	pT17-GCLM High (%)
	0	270			270	300			270	42.7156	1			270	60.5766	0			300	32.455	1		300	8.03333	1			270	5.74459	0		190	126.613	0			nGCLM Low	59.4	40.6
	20	270			240	300			270	59.4827	1			240	7.3	1			300	61.4101	0		300	34.0333	1			270	5.46667	1		180	98.4156	0			nGCLM High	46	54
	0	270			270	300			270	13.2171	1			240	20.8333	0			300	62.5153	1		300	62.6213	0			270	1.13333	0		180	15.1	1
	0	270			150	300			270	13.8563	1			240	67.48	0			300	57.9119	0		300	30.1	1			270	0.483464	0		170	11.9	1				Ki67 Low (%)	Ki67 High (%)
	20	270			270	300			270	55.482	0			240	9.86667	1			300	79.9551	0		300	64.5667	1			270	0.347222	0		160	39.9333	1			nGCLM Low	56.7	43.3
	10	270			270	300			270	57.8126	0			240	5.26667	1			300	34.09	1		285	92.1805	0			240	22.5	1		160	25.5	1			nGCLM High	39.6	60.4
	20	270			100	300			270	60.5766	0			240	66.2558	0			300	99.4162	0		270	18.5667	1			210	83.4806	0		160	14.3333	1
	0	240			200	300			240	27.9161	1			240	5.03333	1			300	45.9482	0		270	17.2667	1			210	14.2333	1		160	9.43333	1				Tunel Low (%)	Tunel High (%)
	0	240			60	300			240	25.6483	1			240	66.016	0			300	27.623	1		270	66.016	0			210	3.33333	1		160	5.7	1			nGCLM Low	49.2	50.8
	90	240			210	300			240	16.3545	1			240	69.0899	0			300	61.4459	0		270	61.6814	0			200	22.749	0		140	126.754	0			nGCLM High	62.8	37.2
	0	240			210	300			240	27.6129	1			210	11.8333	0			300	37.347	0		270	30.6333	1			200	20.6667	1		140	123.649	0
	0	240			270	300			240	67.48	0			200	61.6458	0			300	92.6125	0		270	97.9541	0			200	9.63333	1		140	109.715	0				pP38 Low (%)	pP38 High (%)
	20	240			300	300			240	18.951	1			200	9.93333	1			300	38.8667	1		270	16.6881	0			200	1.33333	0		140	14.7	1			nGCLM Low	56.3	43.7
	20	240			10	300			240	71.488	1			180	10.4667	0			300	62.6213	0		270	25.9333	1			200	1.17982	0		140	8.4	1			nGCLM High	43.7	56.3
	0	240			300	300			240	66.2558	0			180	18.2333	1			300	27.4127	1		270	85.4208	0			180	50.8824	0		140	8.3	1
	10	240			270	300			240	58.8222	1			180	70.7201	0			300	37.6164	1		270	94.5868	0			180	37.5901	0		140	4.93333	1
	20	240			10	300			240	66.016	0			180	7.43333	1			300	16.1898	1		270	43.7	1			180	34.5667	1		120	133.114	0
	0	240			270	300			240	69.0899	0			180	2.2	1			300	24.1808	1		240	61.9667	0			180	27	1		120	119.981	0
	0	210			120	300			210	25.3485	1			180	16.0667	1			300	135.981	1		240	83.7561	0			180	21.7667	1		120	117.19	0
	0	210			270	300			210	17.2802	1			180	67.454	0			300	57.6786	1		240	80.546	0			180	19.5667	1		120	84.6804	0
	0	210			240	285			210	18.2828	1			180	4.56667	1			285	92.1805	0		240	74.7122	0			180	12.0333	1		120	17.1	1
	20	210			90	270			210	50.1125	0			180	5.96667	0			270	59.4827	1		240	23.0333	1			180	11.7667	1		120	16.8	1
	0	210			30	270			210	24.078	0			180	23.6667	1			270	57.8126	0		240	79.7466	0			180	9.51339	0		110	86.9	1
	0	200			240	270			200	18.9667	1			180	26.5667	1			270	66.016	0		210	5.96667	0			180	4.36667	1		100	126.213	0
	0	200			150	270			200	61.6458	0			180	14.8	1			270	61.6814	0		210	95.9153	0			180	1.67782	0		100	123.445	0
	20	200			30	270			200	59.2792	1			180	71.7894	0			270	74.0135	0		210	19.4	1			160	85.2218	0		100	123.19	0
	10	180			180	270			180	13.9815	1			180	60.6487	0			270	31.1218	1		210	66.6333	1			160	68.4333	1		100	110.049	0
	10	180			240	270			180	60.0469	1			160	72.7128	1			270	81.7781	0		200	9.93333	1			160	33.3228	0		100	76.6	1
	0	180			200	270			180	70.7201	0			160	78.5115	0			270	97.9541	0		200	2.2	1			160	31.5667	1		100	71.8667	1
	0	180			270	270			180	30.7129	1			160	69.1888	0			270	16.6881	0		200	26.5667	1			160	25.2	1		100	58.7	1
	0	180			300	270			180	20.2539	1			160	65.5333	0			270	101.349	1		200	12202.8	1			160	23.7667	1		100	54.8215	0
	0	180			210	270			180	24.4892	1			160	45.5667	1			270	85.4208	0		200	25.2667	1			160	21.5667	1		100	54.8	1
	10	180			160	270			180	67.454	0			160	67.6206	0			270	94.5868	0		200	84.2144	0			160	17.3333	1		100	42.3	1
	0	180			120	270			180	19.3459	1			160	50.3	1			270	45.9489	1		200	83.0565	0			160	17.0333	1		100	29.6667	1
	0	180			10	240			180	74.3155	0			160	72.3791	0			240	55.482	0		200	63.4	0			160	13.9	1		100	17.1	1
	40	180			270	240			180	44.589	0			160	31	0			240	90.755	1		200	85.3667	0			160	9.63333	1		100	16.1	1
	0	180			140	240			180	14.2667	1			160	80.5141	0			240	69.3457	1		200	33.3	1			150	10.288	0		100	11.7	1
	140	180			150	240			180	71.4566	1			160	71.4458	0			240	83.7561	0		200	83.5556	0			150	0.566667	1		100	11.6	1
	0	180			30	240			180	26.3	0			160	28.3	0			240	80.546	0		200	67.9886	0			140	68.4208	0		100	6.63333	1
	10	180			270	240			180	33.5157	1			160	32.4	1			240	74.7122	0		200	97.7493	0			140	55.8473	0		100	3.6	1
	20	180			80	240			180	35.9234	1			140	23.6667	0			240	70.9883	1		200	93.4142	0			140	39.2787	0		95	119.312	0
	0	180			270	240			180	71.7894	0			140	68.0143	0			240	52.8146	1		200	2.6	1			140	24.2333	1		90	131.915	0
	0	180			300	240			180	60.6487	0			140	72.1333	0			240	79.7466	0		200	54.6	1			120	86.3126	0		90	121.088	0
	0	160			160	240			160	72.7128	0			140	57.5667	1			240	25.4333	1		180	7.3	1			120	79.2118	0		90	120.45	0
	10	160			140	210			160	78.5115	0			140	68.2808	1			210	25.3485	1		180	10.4667	0			120	60.8212	0		90	115.449	0
	0	160			300	210			160	69.1888	0			140	75.0789	0			210	17.2802	1		180	50.3	1			120	20.2667	1		90	114.313	0
	0	160			180	210			160	65.5333	0			140	69.3162	0			210	14.2667	1		180	69.3162	0			100	92.0115	0		90	111.513	0
	20	160			270	210			160	48.8125	0			140	24.8	1			210	95.9153	0		180	66.1667	1			100	89.4872	0		90	96.779	0
	20	160			270	210			160	77.2667	0			120	61.6814	0			210	20.1467	1		180	64.413	0			100	83.7782	0		90	85.9	1
	10	160			30	210			160	67.6206	0			120	79.8451	0			210	25.8825	1		180	69.7237	0			100	83.2898	0		90	85.7222	0
	20	160			150	210			160	57.2873	1			120	7.9	1			210	85.2781	0		180	76.3113	0			100	76.8549	0		90	70.4	1
	20	160			20	200			160	72.3791	0			120	12202.8	1			200	25.6483	1		180	17.6667	0			100	75.9118	0		90	64.7	1
	0	160			30	200			160	31.5222	1			120	60.8333	0			200	16.3545	1		180	71.1797	0			100	55.6667	1		90	55.1333	1
	10	160			30	200			160	80.5141	0			120	66.1667	1			200	59.2792	1		180	82.9241	0			100	41.98	0		90	45.4	1
	10	160			180	200			160	71.4458	0			120	66.5149	0			200	20.2539	1		180	34.1	1			100	25.2117	0		90	33.7	1
	10	160			210	200			160	34.7816	1			120	64.413	0			200	33.5157	1		180	69.9113	0			100	18.2333	1		90	22.9	1
	20	160			210	200			160	63.8566	0			100	30.6333	1			200	62.0448	0		180	81.7486	0			100	17.9333	1		90	15.7	1
	0	140			180	200			140	22.9333	1			100	46.4	1			200	29.216	1		170	98.4825	0			100	8.06667	1		90	15.1	1
	0	140			270	200			140	29.8549	1			100	72.4553	0			200	84.2144	0		160	97.1874	0			100	7.6	1		90	14.6	1
	0	140			180	200			140	68.0143	0			100	71.8545	0			200	83.0565	0		160	20.5667	0			100	7.54558	0		90	13.8	1
	0	140			20	200			140	26.4145	1			100	30.5	1			200	63.4	0		160	85.8495	0			100	6.06667	1		90	12.1	1
	10	140			270	200			140	72.1333	0			100	15.8667	1			200	85.3667	0		160	69.9154	0			100	4.93333	1		90	11.6	1
	0	140			210	200			140	61.6492	1			100	60.2	1			200	75.8873	0		160	90.3831	0			100	3.31089	0		90	6.6	1
	0	140			90	200			140	68.2808	0			100	15.1	1			200	83.5556	0		160	85.3458		0		90	84.9221	0		90	6.6	1
	0	140			20	200			140	75.0789	0			100	78.6224	0			200	67.9886	0		160	92.1813		0		90	73.6563	0		90	6.03333	1
	10	140			240	200			140	69.3162	0			100	78.6118	0			200	44.1	0		160	62.2798		0		90	65.1116	0		90	5.86667	1
	0	140			300	200			140	43.0448	1			90	80.8142	0			200	45.4333	1		160	90.2785		0		90	57.047	0		85	124.223	0
	40	120			240	200			120	61.6814	0			90	66.4134	0			200	97.7493	0		160	96.0125		0		90	47.4485	0		85	112.313	0
	0	120			300	200			120	79.8451	0			90	82.714	0			200	93.4142	0		160	80.5141		0		90	33.3667	1		85	16.1	1
	10	120			270	200			120	12.682	1			90	91.3433	0			200	36.6667	1		150	15.8667		1		90	29.6238	0		80	135.556	0
	0	120			300	200			120	62.0448	0			80	70.1216	0			200	103.981	1		150	78.7572		0		90	19.1	1		80	130.282	0
	20	120			270	200			120	22.5481	1			80	95.9153	0			200	121.291	1		150	77.5511		0		90	15.2333	1		80	109.948	0
	0	120			240	180			120	60.8333	0			80	97.1874	0			180	12.5	1		140	20.8333		0		90	15.0821	0		80	106.249	0
	0	120			270	180			120	18.9824	1			80	78.0441	0			180	27.9161	1		140	46.5667		0		90	14.2667	1		80	70.3667	1
	60	120			10	180			120	54.0898	0			80	19.4	1			180	50.1125	0		140	34.3333		1		90	2.73333	1		80	41.8667	1
	0	120			210	180			120	70.0798	0			80	25.2667	1			180	13.9815	1		140	68.1486		0		80	89.6883	0		80	39.7667	1
	10	120			30	180			120	66.5149	0			80	20.5667	0			180	57.2873	1		140	70.3		1		80	89.5444	0		80	35.0333	1
	10	120			180	180			120	64.413	0			80	75.5869	0			180	69.3162	0		140	91.0801		0		80	88.9217	0		80	34.2333	1
	10	100			60	180			100	74.0135	0			80	79.1143	0			180	54.0898	0		140	39.9667		1		80	87.2823	0		80	25.7	1
	10	100			90	180			100	59.9459	1			80	71.9333	0			180	70.0798	0		120	72.1		0		80	86.2798	0		80	23.8667	1
	20	100			270	180			100	72.4553	0			80	48.7333	0			180	64.413	0		110	98.418		0		80	85.4209	0		80	18.3	1
	0	100			160	180			100	71.8545	0			80	70.7436	0			180	42.4217	1		100	11.8333		0		80	84.6216	0		80	15.5	1
	10	100			200	180			100	31.9493	1			80	69.5147	0			180	69.7237	0		100	32.4		1		80	84.5483	0		80	12.5	1
	5	100			210	180			100	25.1879	1			80	78.7572	0			180	76.3113	0		100	72.1333		0		80	84.4	1		80	8.7	1
	10	100			90	180			100	68.8544	0			80	61.9667	0			180	30.3805	1		100	78.3444		0		80	65.7118	0		80	8.6	1
	20	100			20	180			100	79.1115	0			80	85.9171	0			180	71.1797	0		100	73.2462		0		80	32.7667	1		80	8.6	1
	10	100			180	180			100	78.6224	0			70	75.6152	0			180	31.5495	1		100	19.6		1		80	25.3667	1		80	7.7	1
	0	100			240	180			100	90.755	1			70	71.0221	0			180	82.9241	0		100	69.9823		0		80	17.8431	0		80	6.93333	1
	0	100			180	180			100	77.9791	0			60	70.553	0			180	42.3127	1		100	73.9333		1		80	15.5667	1		80	5	1
	20	100			180	180			100	78.6118	0			60	83.7561	0			180	95.1214	0		100	61.4518		0		80	12.279	0		80	3.2	1
	0	90			120	180			90	80.8142	0			60	68.6457	0			180	69.9113	0		100	61.3667		0		70	94.6142	0		75	81.1	1
	0	90			150	180			90	20.756	1			60	80.546	0			180	81.7486	0		100	25.7333		1		70	90.6175	0		75	11.9	1
	20	90			210	170			90	66.4134	0			60	74.7122	0			170	98.4825	0		100	85.311		0		70	83.8432	0		70	144.713	0
	10	90			120	160			90	82.714	0			60	46.5667	0			160	97.1874		0	100	86.482		0		70	76.6157	0		70	134.314	0
	0	90			140	160			90	91.3433	0			60	88.4155	0			160	25.1801		1	100	83.0433		0		70	29.7154	0		70	124.046	0
	10	80			180	160			80	70.1216	0			60	80.7807	0			160	30.7333		1	100	70.4205		0		60	95.9793	0		70	120.915	0
	0	80			40	160			80	23.7667	1			60	60.0815	0			160	85.8495		0	100	61.8448		0		60	88.1476	0		70	116.648	0
	10	80			60	160			80	95.9153	0			60	72.3233	0			160	69.9154		0	90	75.6152		0		60	78.28	0		70	101.912	0
	10	80			140	160			80	97.1874	0			60	68.8885	0			160	90.3831		0	90	88.4155		0		60	66.8667	1		70	101.749	0
	40	80			180	160			80	78.0441	0			60	71.0829	0			160	85.3458		0	90	99.2865		1		60	34.4667	1		70	36.0333	1
	0	80			180	160			80	20.1467	1			60	78.3444	0			160	92.1813		0	90	40.5667		1		60	18.5115	0		70	27.5667	1
	10	80			30	160			80	29.216	1			60	82.1563	0			160	62.2798		0	90	61.1812		0		60	10	1		70	26.9	1
	0	80			240	160			80	25.1801	1			60	82.1483	0			160	90.2785		0	90	68.2553		0		50	98.4787		0	70	25.6	1
	0	80			30	160			80	75.5869	0			60	77.9815	0			160	96.0125		0	90	83.0109		0		50	96.6208		0	70	23.1667	1
	10	80			30	160			80	79.1143	0			60	23.3667	1			160	80.5141		0	90	69.4156		0		50	96.379		0	70	21.2	1
	20	80			240	150			80	71.9333	0			60	87.282	0			150	25.1879		1	90	83.0898		0		50	95.8207		0	70	14	1
	0	80			140	150			80	68.8817	1			60	73.2462	0			150	78.7572		0	80	70.7201		0		50	95.5234		0	70	6.2	1
	40	80			30	150			80	70.7436	0			60	77.8217	0			150	77.5511		0	80	67.6206		0		50	95.3213		0	70	5.1	1
	20	80			120	140			80	42.4217	1			60	89.1192	0			140	27.6129		1	80	66.5149		0		50	94.583		0	65	18.8	1
	10	80			30	140			80	69.5147	0			60	85.8495	0			140	57.8494		1	80	78.6118		0		50	93.1885		0	65	15.5	1
	20	80			0	140			80	78.7572	0			60	84.3561	0			140	74.0135		0	80	60.0815		0		50	90.7543		0	65	9.8	1
	10	80			30	140			80	75.554	1			60	85.3128	0			140	68.1486		0	80	30.8		1		50	85.8157		0	60	151.723	0
	20	80			150	140			80	69.3457	1			60	73.5481	0			140	77.2794		1	80	25.3		1		50	84.9546		0	60	143.389	0
	10	80			180	140			80	85.9171	0			60	11.3	1			140	91.0801		0	80	38.2552		0		50	83.1333		0	60	118	1
	10	70			30	140			70	75.6152	0			60	86.1241	0			140	24.7126		0	70	67.454		0		50	68.648		0	60	112.023	0
	20	70			180	140			70	71.0221	1			60	23.0333	1			140	49.2788		1	70	80.8148		0		50	49.313		0	60	111.316	0
	0	60			150	120			60	70.553	0			60	69.9154	0			120	80.4479		0	70	83.2333		0		50	32.8333		1	60	105.382	0
	0	60			180	120			60	83.7561	0			60	85.8098	0			120	72.1		0	70	94.2479		0		50	32.6472		0	60	92.9227	0
	0	60			80	110			60	68.6457	0			60	34.3333	1			110	98.418		0	60	85.3128		0		50	24.7667		1	60	40.8	1
	0	60			120	100			60	80.546	0			60	13.1	1			100	13.8563		1	60	85.8098		0		50	23.846		0	60	40.5	1
	0	60			200	100			60	74.7122	0			60	70.3785	0			100	18.2828		1	60	13.1		1		50	15.5333		1	60	32.0333	1
	40	60			210	100			60	57.8494	1			60	83.446	0			100	63.8566		0	60	11.7333		1		50	14.4333		1	60	21.1	1
	20	60			10	100			60	88.4155	0			60	61.4101	0			100	72.1333		0	60	68.2784		0		50	8.13333		0	60	18.9333	1
	100	60			140	100			60	80.7807	0			60	95.7467	0			100	78.3444		0	60	87.2228		0		50	7.27705		0	60	18.6	1
	20	60			40	100			60	60.0815	0			60	99.2865	1			100	73.2462		0	50	70.3785		0		45	100.313		0	60	18	1
	20	60			160	100			60	72.3233	0			50	71.4887	0			100	73.0875		0	50	80.9557		0		45	98.0161		0	60	11.9	1
	40	60			40	100			60	68.8885	0			50	71.7465	0			100	48.3444		0	50	87.7817		0		40	121.613		0	60	10.7	1
	10	60			10	100			60	31.1218	1			50	84.2144	0			100	69.9823		0	40	72.8333		0		40	98.3901		0	60	6.6	1
	0	60			300	100			60	71.0829	0			50	19.6	1			100	84.5886		0	40	84.8127		0		40	97.1487		0	60	6.5	1
	0	60			150	100			60	78.3444	0			50	84.0129	0			100	61.4518		0	40	29.3		1		40	94.2793		0	60	5.10009	0
	0	60			180	100			60	82.1563	0			40	33.4	1			100	61.3667		0	40	52.0667		1		40	91.0209		0	55	5.3		1
	10	60			160	100			60	82.1483	0			40	98.418	0			100	84.5833		0	40	19.1333		1		40	90.5464		0	50	171.223		0
	10	60			120	100			60	77.9815	0			40	81.6902	0			100	85.311		0	30	60.6487		0		40	88.0154		0	50	153.59		0
	60	60			140	100			60	36.6788	1			40	60.7457	0			100	86.482		0	30	83.446		0		40	86.1901		0	50	151.412		0
	5	60			30	100			60	87.282	0			40	64.4811	0			100	83.0433		0	30	97.513		0		40	81.6573		0	50	141.712		0
	0	60			0	100			60	30.7333	1			40	69.7237	0			100	70.4205		0	30	89.0147		0		40	81.4447		0	50	137.212		0
	20	60			120	100			60	73.2462	0			40	74.1902	0			100	61.8448		0	30	93.1143		0		40	75.7218		0	50	135.347		0
	20	60			270	90			60	77.8217	0			40	72.0333	0			90	13.2171		1	30	86.1493		0		40	73.8765		0	50	126.321		0
	0	60			240	90			60	26.1479	1			40	82.3811	0			90	75.6152		0	20	84.3561		0		40	73.8667		1	50	126.279		0
	20	60			270	90			60	89.1192	0			40	92.1805	0			90	88.4155		0	20	64.4811		0		40	54.4885		0	50	104.221		0
	0	60			270	90			60	73.8333	1			40	96.1125	0			90	99.2865		0	20	83.7226		0		40	52.011		0	50	100.047		0
	10	60			150	90			60	25.8825	1			40	84.7124	0			90	83.0212		1	20	73.5208		0		40	36.2333		1	50	97.9		1
	10	60			10	90			60	85.8495	0			40	92.5868	0			90	61.1812		0	20	96.9158		0		40	34.1333		1	50	94.0239		0
	20	60			20	90			60	84.3561	0			40	90.3831	0			90	68.2553		0	20	84.7144		0		40	31.3114		0	50	93.5111		0
	20	60			60	90			60	85.3128	0			40	92.1477	0			90	83.0109		0	10	88.0547		0		40	24.2333		1	50	78.7		1
	10	60			120	90			60	73.5481	0			40	83.0565	0			90	42.4544		1	10	88.8868		0		40	21.516		0	50	72.3667		0
	20	60			180	90			60	32.455	1			40	41.7213	0			90	69.4156		0	0	102.383		0		40	19.7122		0	50	67.1		1
	0	60			270	90			60	86.1241	0			40	80.8148	0			90	83.0898		0						40	15.5333		0	50	66.9		1
	0	60			90	80			60	70.9883	1			40	97.9541	0			80	70.7201		0						40	13.1667		1	50	66.7		1
	0	60			30	80			60	69.9154	0			40	13.3333	1			80	67.6206		0						40	12.1333		1	50	51.9		1
	10	60			70	80			60	85.8098	0			40	63.6219		0		80	66.5149		0						30	99.3555		0	50	46.5		1
	0	60			150	80			60	74.0135	0			40	79.7886		0		80	78.6118		0						30	98.6903		0	50	44.4667		1
	0	60			240	80			60	21.6809	1			40	67.215		0		80	60.0815		0						30	97.3871		0	50	40.9		1
	20	60			270	80			60	70.3785	0			40	89.8154		0		80	88.9154		1						30	97.3107		0	50	24.1		1
	10	60			180	80			60	83.446	0			40	69.1489		0		80	86.0165		1						30	88.1333		0	50	21.6		1
	10	60			120	80			60	61.4101	0			40	78.8138		0		80	38.2552		0						30	80.7893		0	50	20		1
	0	60			20	70			60	95.7467	0			40	94.9462		0		70	67.454		0						30	43.6		1	50	17.3		1
	0	60			10	70			60	99.2865	0			40	66.6333		1		70	80.8148		0						30	23.4		1	50	16.5		1
	10	50			80	70			50	71.4887	0			40	88.8477		0		70	83.2333		0						30	19.6098		0	50	13.6		1
	0	50			210	70			50	71.7465	0			40	16.7667		1		70	94.2479		0						30	18.9667		1	50	12.0333		1
	0	50			30	60			50	84.2144	0			40	60.9869		0		60	85.3128		0						30	16.8333		1	50	8.86667		1
	0	50			40	60			50	73.0875	0			40	73.0871		0		60	85.8098		0						30	13.8667		1	45	154.423		0
	20	50			60	60			50	30.5333	1			40	79.9551		0		60	21.6809		1						30	12.6		1	45	24.3		1
	20	50			150	60			50	84.0129	0			40	16.6881		0		60	31.5554		1						20	97.3162		0	40	157.956		0
	10	40			270	60			40	53.4495	1			40	92.122		0		60	68.2784		0						20	93.8448		0	40	153.357		0
	5	40			60	60			40	98.418	0			40	61.5483		0		60	87.2228		0						20	91.7872		0	40	152.355		0
	20	40			120	50			40	81.6902	0			40	85.2546		0		50	70.3785		0						20	91.5823		0	40	136.445		0
	0	40			120	50			40	80.6231	1			40	68.4797		0		50	80.9557		0						20	87.0564		0	40	109.213		0
	0	40			100	50			40	81.7781	0			40	94.6156		0		50	87.7817		0						20	86.483		0	40	100.85		0
	10	40			180	40			40	60.7457	0			40	63.4		0		40	72.8333		0						20	85.2796		0	40	98.349		0
	40	40			70	40			40	48.3444	0			40	40.5667		1		40	84.8127		0						20	80.8114		0	40	78.7		1
	0	40			60	40			40	64.4811	0			40	69.9823		0		40	44.8207		1						20	78.85		0	40	62.5		1
	10	40			20	40			40	69.7237	0			40	46.3		1		40	84.421		1						20	73.3212		0	40	56.4		1
	10	40			140	40			40	74.1902	0			40	18.8333		1		40	87.79		0						20	71.2118		0	40	54.5		1
	5	40			20	40			40	72.0333	0			40	61.1812		0		40	68.59		0						20	52.3333		1	40	31.7		1
	10	40			30	30			40	82.3811	0			30	79.7466		0		30	60.6487		0						20	33.1551		0	40	25.7667		1
	5	40			180	30			40	92.1805	0			30	68.1486		0		30	83.446		0						20	29.0333		1	40	19.9333		1
	10	40			120	30			40	96.1125	0			30	69.7558		0		30	97.513		0						20	25.6		0	40	18.7		1
	0	40			150	30			40	84.7124	0			30	72.8333		0		30	89.0147		0						20	24.6333		1	40	18.2		1
	0	40			40	30			40	92.5868	0			30	85.3542		0		30	93.1143		0						20	20.9333		1	40	16.8		1
	0	40			10	30			40	90.3831	0			30	71.1214		0		30	86.1493		0						20	19.8667		1	40	5.5		1
	0	40			80	20			40	62.5153	1			30	73.1209		0		20	84.3561		0						20	17		1	35	109.924		0
	10	40			80	20			40	92.1477	0			30	95.9802		0		20	64.4811		0						20	15.5		1	35	6.4		1
	10	40			140	20			40	83.0565	0			30	85.3667		0		20	83.7226		0						20	11.7333		1	30	137.782		0
	0	40			60	20			40	41.7213	0			30	76.3113		0		20	48.8897		0						20	10.8		1	30	134.181		0
	20	40			120	20			40	80.8148	0			30	85.3458		0		20	73.5208		0						20	10.2		1	30	122.356		0
	0	40			20	20			40	97.9541	0			30	70.5547		0		20	96.9158		0						20	8.93333		1	30	113.656		0
	0	40			90	20			40	52.8146	1			30	99.4162		0		20	84.7144		0						20	5.53333		1	30	101.655		0
	0	40			30	10			40	33.0147	1			30	83.2333		0		10	88.0547		0						20	5.33333		0	30	92.5667		1
	0	40			20	10			40	63.6219	0			30	94.3809		0		10	88.8868		0						20	5		0	30	87.2153		0
	0	40			10	10			40	79.7886	0			20	87.2433		0		10	43.616		1						10	99.0565		0	30	81.5		1
	0	40			50	0			40	67.215	0			20	77.5511		0		0	102.383		0						10	98.8768		0	30	79.0333		1
	0	40							40	89.8154	0			20	92.1813		0											10	97.5142		0	30	33.1		1
	0	40							40	69.1489	0			20	100.249		0											10	91.921		0	30	21.9		1
	10	40							40	78.8138	0			20	70.3		1											10	90.9452		0	30	21.3		0
	20	40							40	94.9462	0			20	97.513		0											10	79.5153		0	30	14.8		1
	5	40							40	85.2781	0			20	33.3		1											10	77.6772		0	30	11.1		1
	10	40							40	88.8477	0			20	81.6456		0											10	73.7157		0	30	8.4		1
	10	40							40	57.9119	0			20	25.9333		1											10	68.4333		1	30	5.7		0
	10	40							40	60.9869	0			20	62.2798		0											10	61.8333		1	30	1.9		1
	0	40							40	73.0871	0			20	91.0801		0											10	61.6476		0	25	21.2		1
	0	40							40	79.9551	0			20	84.8127		0											10	61.1167		0	20	1297.6		1
	10	40							40	16.6881	0			20	8.03333		1											10	55.4788		0	20	135.981		0
	0	40							40	92.122	0			20	14.6333		1											10	47.59		0	20	130.282		0
	10	40							40	61.5483	0			20	74.8138		0											10	41.1886		0	20	122.879		0
	10	40							40	85.2546	0			20	71.4218		0											10	37.3533		0	20	117.346		0
	10	40							40	68.4797	0			20	29.3		1											10	36.5475		0	20	115.513		0
	0	40							40	34.09	1			20	17.6667		0											10	34.5333		1	20	114.59		0
	10	40							40	94.6156	0			20	90.2785		0											10	25.8333		1	20	113.623		0
	20	40							40	63.4	0			20	83.5556		0											10	20.7		1	20	106.415		0
	5	40							40	83.0212	1			20	98.4825		0											10	20.2667		1	20	102.689		0
	20	40							40	69.9823	0			20	80.4118		0											10	18.7		1	20	100.846		0
	0	40							40	91.5208	0			20	34.0333		1											10	14.5		1	20	99.9894		0
	0	40							40	40.8802	1			20	60.1144		0											10	6.44355		0	20	88.7553		0
	20	40							40	61.1812	0			20	99.0876		0											10	6.4		1	20	80.8		1
	5	30							30	79.7466		0		20	85.4208		0											10	6.33333		1	20	63.7		1
	10	30							30	68.1486		0		20	68.0549		0											5	31.5232		0	20	37.8333		1
	10	30							30	69.7558		0		20	64.9561		0											5	21.0667		1	20	30.2		1
	10	30							30	72.8333		0		20	67.9886		0											5	13		0	20	29.5		1
	10	30							30	85.3542		0		20	71.1797		0											0	169.312		0	20	23.7667		1
	10	30							30	71.1214		0		20	76.68		0											0	102.946		0	20	23.0333		1
	10	30							30	73.1209		0		20	93.7469		0											0	34.6667		1	20	18.9		1
	0	30							30	68.224		0		20	87.5149		0											0	32.1667		1	20	18.4		1
	0	30							30	95.9802		0		20	84.6667		0											0	25.4333		1	20	17		1
	0	30							30	85.3667		0		20	64.2572		0											0	17.3333		1	20	10.6		1
	10	30							30	76.3113		0		20	78.481		0											0	16		1	20	10.4333		1
	0	30							30	85.3458		0		20	94.2479		0											0	15.3333		1	20	9.6		1
	40	30							30	70.5547		0		20	82.0785		0															20	7.5		1
	0	30							30	99.4162		0		20	89.0147		0															20	6.8		1
	10	30							30	83.2333		0		20	73.9333		1															20	4.3		1
	10	30							30	94.3809		0		20	68.2553		0															20	3.83333		1
	0	20							20	87.2433		0		20	30.8		1															20	3.03333		1
	0	20							20	77.5511		0		20	81.348		0															20	0.866667		1
	0	20							20	92.1813		0		20	86.9134		0															16	100.122		0
	0	20							20	100.249		0		20	68.5479		0															10	111.4		1
	0	20							20	77.2794		1		20	69.079		0															10	106.315		0
	0	20							20	97.513		0		20	11.7333		1															10	100.512		0
	0	20							20	75.8873		0		20	88.1148		0															10	98.715		0
	0	20							20	81.6456		0		20	94.5868		0															10	92.2		1
	10	20							20	101.349		1		20	85.2467		0															10	90.1098		0
	0	20							20	62.2798		0		20	65.3219		0															10	86.421		0
	5	20							20	91.0801		0		20	97.3826		0															10	72.7		1
	0	20							20	84.8127		0		20	77.3218		0															10	64.1		1
	10	20							20	45.9482		0		20	94.7099		0															10	24.8		1
	20	20							20	27.623		1		20	61.4518		0															10	21		1
	10	20							20	33.6148		1		20	61.3667		0															10	20.4		1
	10	20							20	74.8138		0		20	73.1333		0															10	15.5		1
	0	20							20	24.1894		1		20	52.0667		1															10	10.6		1
	10	20							20	71.4218		0		10	60.5333		0															10	10.4		1
	0	20							20	44.8207		1		10	91.0876		0															10	6.3		1
	10	20							20	30.3805		1		10	79.5821		0															5	120.383		0
	0	20							20	90.2785		0		10	82.7879		0															5	113.012		0
	10	20							20	83.5556		0		10	93.1143		0															5	111.782		0
	10	20							20	98.4825		0		10	82.9241		0															5	105.888		0
	20	20							20	80.4118		0		10	83.0109		0															5	73.8		1
	0	20							20	61.4459		0		10	39.9667		1															5	65.0667		1
	0	20							20	60.1144		0		10	19.1333		1															5	40.2795		0
	10	20							20	99.0876		0		10	85.5558		0															5	15.9333		1
	10	20							20	85.4208		0		10	62.6213		0															0	143.581		0
	0	20							20	80.4479		0		10	25.7333		1															0	106.849		0
	5	20							20	68.0549		0		10	80.9557		0															0	103.988		0
	0	20							20	64.9561		0		10	88.0547		0															0	76		1
	0	20							20	67.9886		0		10	84.2213		0															0	23.6667		1
	10	20							20	71.1797		0		10	43.7		1															0	23.4		1
	0	20							20	76.68		0		10	34.1		1															0	14.2667		1
	0	20							20	93.7469		0		10	68.2784		0															0	14.1		1
	5	20							20	87.5149		0		10	83.7226		0															0	13.7		1
	10	20							20	84.6667		0		10	69.9113		0															0	12.2		1
	0	20							20	25.4333		1		10	2.83333		1
	10	20							20	44.1		0		10	93.1809		0
	0	20							20	64.2572		0		10	73.5208		0
	20	20							20	78.481		0		10	17.2		1
	0	20							20	94.2479		0		10	96.0125		0
	10	20							20	82.0785		0		10	85.311		0
	0	20							20	89.0147		0		10	72.4142		0
	0	20							20	31.5495		1		10	86.3471		0
	0	20							20	24.7126		0		10	87.7817		0
	0	20							20	84.5886		0		10	88.8868		0
	10	20							20	68.2553		0		10	84.7811		0
	0	20							20	88.9154		1		10	65.7537		0
	10	20							20	81.348		0		10	42.4		1
	0	20							20	86.9134		0		10	86.1558		0
	20	20							20	68.5479		0		10	83.0232		0
	10	20							20	69.079		0		10	30.1		1
	0	20							20	31.5554		1		10	81.7486		0
	0	20							20	88.1148		0		10	69.4156		0
	0	20							20	37.347		0		10	93.8571		0
	0	20							20	94.5868		0		10	70.5475		0
	0	20							20	85.2467		0		10	96.9158		0
	20	20							20	65.3219		0		10	74.3448		0
	5	20							20	97.3826		0		10	25.6667		1
	10	20							20	77.3218		0		10	26.0333		1
	10	20							20	94.7099		0		10	42.0667		1
	20	20							20	61.4518		0		10	78.581		0
	10	20							20	61.3667		0		10	83.0898		0
	0	20							20	74.7164		1		10	94		0
	0	20							20	84.421		1		10	86.5883		0
	0	20							20	87.79		0		10	73.8233		1
	10	10							10	60.5333		0		10	86.482		0
	10	10							10	91.0876		0		10	88.253		0
	0	10							10	79.5821		0		10	97.7493		0
	0	10							10	45.4333		1		10	80.389		0
	0	10							10	82.7879		0		10	80.5141		0
	10	10							10	93.1143		0		10	83.0433		0
	0	10							10	92.6125		0		10	61.0118		0
	60	10							10	82.9241		0		10	93.4142		0
	20	10							10	83.0109		0		10	2.6		1
	5	10							10	49.2788		1		10	87.7525		0
	20	10							10	68.59		0		10	97.9208		0
	0	10							10	85.5558		0		10	72.1		0
	0	10							10	38.8667		1		10	70.4205		0
	10	10							10	62.6213		0		10	61.8448		0
	0	10							10	54.0823		1		10	90.5162		0
	0	10							10	42.3127		1		5	87.2228		0
	20	10							10	84.5833		0		5	86.1493		0
	0	10							10	80.9557		0		5	30.8333		1
	5	10							10	88.0547		0		5	86.3897		0
	0	10							10	84.2213		0		5	88.2791		0
	0	10							10	27.4127		1		0	54.6		1
	0	10							10	35.6463		1		0	18.3333		1
	0	10							10	45.9489		1		0	84.7144		0
	5	10							10	95.1214		0		0	25.3		1
	5	10							10	68.2784		0		0	79.7818		0
	5	10							10	83.7226		0		0	57.4		1
	10	10							10	69.9113		0		0	64.5667		1
	0	10							10	20.5876		1		0	14.2667		1
	0	10							10	93.1809		0		0	102.383		0
	40	10							10	48.8897		0		0	38.2552		0
	20	10							10	73.5208		0
	10	10							10	30.2541		1
	10	10							10	96.0125		0
	10	10							10	85.311		0
	60	10							10	72.4142		0
	10	10							10	86.3471		0
	5	10							10	87.7817		0
	5	10							10	88.8868		0
	5	10							10	84.7811		0
	20	10							10	65.7537		0
	0	10							10	42.4544		1
	20	10							10	43.616		1
	0	10							10	54.2823		1
	0	10							10	86.1558		0
	0	10							10	83.0232		0
	0	10							10	31.9217		1
	0	10							10	37.6164		1
	0	10							10	81.7486		0
	10	10							10	69.4156		0
	0	10							10	93.8571		0
	10	10							10	70.5475		0
	5	10							10	96.9158		0
	0	10							10	74.3448		0
	10	10							10	67.3139		0
	0	10							10	41.8906		1
	0	10							10	58.5237		1
	0	10							10	78.581		0
	10	10							10	83.0898		0
	0	10							10	94		0
	0	10							10	86.5883		0
	0	10							10	73.8233		0
	0	10							10	86.482		0
	0	10							10	88.253		0
	20	10							10	16.1898		1
	0	10							10	40.3879		1
	0	10							10	24.1808		1
	0	10							10	97.7493		0
	0	10							10	80.389		0
	20	10							10	80.5141		0
	0	10							10	83.0433		0
	20	10							10	61.0118		0
	0	10							10	46.455		0
	10	10							10	93.4142		0
	0	10							10	36.6667		1
	0	10							10	87.7525		0
	0	10							10	97.9208		0
	30	10							10	72.1		0
	0	10							10	70.4205		0
	30	10							10	61.8448		0
	10	10							10	90.5162		0
	5	5							5	87.2228		0
	5	5							5	86.1493		0
	0	5							5	94.5551		0
	0	5							5	86.3897		0
	5	5							5	88.2791		0
	0	0							0	103.981		1
	0	0							0	38.7135		1
	5	0							0	84.7144		0
	0	0							0	86.0165		1
	0	0							0	42.7448		0
	0	0							0	35.5		0
	0	0							0	79.7818		0
	0	0							0	121.291		1
	0	0							0	66.0468		1
	0	0							0	135.981		1
	0	0							0	123.72		0
	0	0							0	27.2667		1
	0	0							0	102.383		0
	0	0							0	57.6786		1
	0	0							0	38.2552		0

## Sheet: Figure S1
Fig.S1a	HCT116
	Relative mRNA expression	NC			sgRNA
	CYP3A5	1.08925	0.99539	0.922316	0.293887	0.409897	0.359318
	APEH	0.918064	0.997692	1.09177	0.401461	0.424352	0.317171
	ASS1	0.974905	1.05946	0.968171	0.425334	0.40239	0.362654
	ALG1	0.935191	1.0163	1.05214	0.383332	0.338368	0.357661
	GGH	1.00696	1.10957	0.895025	0.241484	0.275476	0.30566
	GFPT1	1.09177	0.95705	0.95705	0.233258	0.293209	0.25
	GSTO2	1.03766	0.935191	1.03049	0.339936	0.371989	0.279968
	AGMAT	0.974905	0.954842	1.07425	0.417544	0.34151	0.348686
	SHMT2	0.90125	1.05702	1.04972	0.268563	0.312805	0.366868
	GCLM	0.988514	0.988514	1.02337	0.29937	0.291183	0.332171
Fig.S1b	HCT116	GCLM			GCLC
	Relative mRNA expression	shNC	shGCLM#1	shGCLM#2	shNC	shGCLC#1	shGCLC#2
		1.02811	0.239816	0.249423	0.974905	0.240371	0.289841
		0.946058	0.192109	0.212667	0.915945	0.257623	0.364334
		1.02811	0.223756	0.234339	1.11987	0.21071	0.263036
Fig.S1c	Relative cell viability
	HCT116				DLD1
shNC	1.0613	0.942529	0.996169		1.0035	0.964974	1.03152
shGCLM#1	0.45977	0.429119	0.385057		0.576182	0.504378	0.483363
shGCLM#2	0.622605	0.572797	0.538314		0.527145	0.500876	0.574431
shGCLC#1	0.781609	0.802682	0.741379		0.614711	0.686515	0.565674
shGCLC#2	0.741379	0.710728	0.726054		0.632224	0.691769	0.618214
Fig.S1d	Relative apoptotic cell
	HCT116				DLDL1
	shNC1	PBS	1.14073		shNC1	PBS	1.07359
	shNC2		1.02535		shNC2		0.987607
	shNC3		0.833916		shNC3		0.938807
	shNC1	OXA	3.19799		shNC1	OXA	2.19365
	shNC2		4.58129		shNC2		2.05422
	shNC3		3.05507		shNC3		4.33617
	shGCLM1-1		7.184		shGCLM1-1		11.584
	shGCLM1-2		6.88374		shGCLM1-2		12.5136
	shGCLM1-3		6.86932		shGCLM1-3		9.36948
	shGCLM2-1		6.45498		shGCLM2-1		8.74903
	shGCLM2-2		6.41696		shGCLM2-2		12.4043
	shGCLM2-3		6.46285		shGCLM2-3		12.5693
Fig.S1f	DLD1	tumor volume
	Days	shNC					shNC+Oxa					shGCLM					shGCLM+Oxa
	10	79.7569	124.866	32.6897	123.78	46.2024	41.5693	85.8571	64.8458	52.1966	62.71	58.8162	20.1216	100.415	116.16	103.893	79.9503	50.8783	25.8252	61.7295	75.6143
	14	87.0036	91.4128	137.402	96.668	193.094	60.1425	114.351	123.673	148.856	148.617	70.6446	119.016	149.75	196.906	119.623	61.7648	75.6611	93.0122	145.111	158.764
	18	198.82	237.827	294.161	300.406	463.309	114.992	106.841	181.111	181.011	256.126	190.242	137.897	134.889	193.278	278.157	110.63	105.261	97.788	125.994	173.028
	22	318.708	455.607	574.247	540.111	565.006	191.649	264.117	294.851	319.987	419.031	281.535	227.355	297.639	422.71	471.061	98.2692	134.909	154.974	197.789	247.213
	26	594.048	580.837	704.648	718.572	795.503	297.213	310.178	360.154	454.295	465.978	303.297	353.354	406.712	516.788	554.263	144.014	209.818	231.693	212.124	238.228
	30	755.779	704.875	964.476	919.147	1207.93	362.513	382.639	439.791	531.306	718.432	349.598	499.963	620.514	582.3	677.847	187.212	248.7	274.219	314.449	374.487
	34	1236.4	1158.22	1349.75	1721.08	1439.08	429.708	546.468	543.37	612.469	678.926	519	693.102	637.496	790.15	822.541	184.226	279.466	316.835	326.062	380.568
	DLD1	tumor weight
		shNC	shNC	shNC+Oxa	shGCLM+Oxa
		1.49	0.89	0.94	0.24
		1.27	0.77	0.79	0.22
		1.12	0.42	0.45	0.06
		1.06	0.35	0.44	0.04
		0.95	0.23	0.36	0.01
Fig.S1k	Relative Ki67+ cells (%) / HPF					Relative Tunel+ cells / HPF
PDX#2	siNC	siGCLM	siNC+OXA	siGCLM+OXA	PDX#2	siNC	siGCLM	siNC+OXA	siGCLM+OXA
	1.04297	0.691409	0.703128	0.363283		0.5	2.5	2	6
	1.00782	0.597659	0.750003	0.304689		1	2.5	3	5.5
	0.984379	0.750003	0.656253	0.222657		1	2	3	4.5
	0.925785	0.832035	0.832035	0.257814		1	1.5	2.5	6
	1.03125	0.609377	0.492189	0.421877		1.5	2.5	2.5	5.5
	1.00782	0.58594	0.621096	0.433595		1	3.5	4	4

## Sheet: Figure S2
Fig.S2b	Relative GSH level
	HCT116	0.957217	0.943652	1.09913
	HCT116 shGCLM	0.381627	0.367768	0.439207
	HCT116 shG+WT	1.14195	0.873183	0.887862
	HCT116 shG+CA	0.515721	0.495154	0.569122
	HCT116 shG+WT+BSO	0.416347	0.500847	0.552535
	DLD1	0.982926	1.03	0.987079
	DLD1 shGCLM	0.488694	0.502538	0.557914
	DLD1 shG+WT	1.00231	1.08537	1.01477
	DLD1 shG+CA	0.574527	0.69497	0.553761
	DLD1 shG+WT+BSO	0.438856	0.44024	0.54407
Fig.S2c	Relative cell viability
HCT116+OXA					DLD1+OXA
shGCLM+					shGCLM+
oe V	1.09435	0.926683	0.978966		oe V	1.02495	1.03742	0.93763
oe GCLM-WT	1.68209	1.747	1.83894		oe GCLM-WT	2.0104	1.7526	1.6736
oe GCLM-CA	1.36839	1.51623	1.44411		oe GCLM-C/A	1.47817	1.47401	1.40956
Fig.S2g	HCT116 shGCLM	Relative GSH level
	V	0.846318	1.09903	1.05465
	GCLM-WT	1.3857	1.41156	1.5083
	GCLM-NLS	1.15133	1.00165	1.26519
Fig.S2h	Relative cell viability
DLD1	pbs				0XA				CDDP
Ve	1.06459	0.965554	0.96986		0.741658	0.754575	0.778256		0.776103	0.862217	0.846071
NLS	1.45963	1.40151	1.4887		1.31539	1.23251	1.29279		1.34876	1.45856	1.3972
NLS-CA	1.40043	1.28956	1.39505		1.31432	1.16685	1.40043		1.27987	1.40043	1.18299

## Sheet: Figure S3
Fig.S3g	Relative cell viability
	HCT116+OXA
	shNC+siNC	0.933854	1.01072	1.05543
	shGCLM+siNC	0.504844	0.524105	0.496034
	shGCLM+siNKRF	0.716116	0.686591	0.67163
Fig.S3h	Relative ATP level
	HCT116+OXA
shNC+siNC	0.965786	1.04743	0.986781
shGCLM+siNC	0.485226	0.591369	0.615863
shGCLM+siNKRF	0.844479	0.822318	0.70451
Fig.S3i	Relative apoptotic cell	HCT116
	shNC-1	0.981659
	shNC-2	1
	shNC-3	1.01834
	shGCLM-1	2.27424
	shGCLM-2	2.29607
	shGCLM-3	2.15109
	shGCLM+siNKRF-1	1.55546
	shGCLM+siNKRF-2	1.5214
	shGCLM+siNKRF-3	1.48122
Fig.S3j	HCT116 %of input
CHIP-QPCR	hiNOS		IFN-β
	shNC	shGCLM	shNC	shGCLM
	0.341634	0.363625	0.291963	0.283979
	0.392434	0.301561	0.326206	0.300171
	0.316554	0.275576	0.278135	0.276214
Fig.S3l	293t +oxa
	Relative mRNA expression	shNC			shGCLM			shGCLM+NLS
	CCND1	1.21419	0.993092	0.82932	0.690956	0.502316	0.720298	0.92445	0.97041	0.997692
	XIAP	1.00231	0.884745	1.12766	0.521233	0.716978	0.291183	0.870551	0.926588	0.986233
	BCL2	1.05214	0.878633	1.08172	0.503478	0.697372	0.554785	0.864537	1.1487	1.04972
	BCL-xl	0.92445	1.11471	0.97041	0.66588	0.625609	0.583714	0.903335	0.848704	0.819794
	iNOS	0.99539	0.968171	1.03766	0.503478	0.678302	0.550953	1.06437	1.1487	1.02811

[truncated: 4 more sheets: Figure S4, Figure S5, Figure S6, Figure S7]
